# Supplementary material for: Multiple regulatory events contribute to a widespread circular RNA downregulation in precancer and early stage of colorectal cancer development
Source: Biomark Res. 2025 Feb 20;13:30. doi: 10.1186/s40364-025-00744-8 (PMC11844049; doi:10.1186/s40364-025-00744-8)
Supplement: Supplementary file 2 — Supplementary Material 2: Table S1. Excel file containing additional data too large to fit in a PDF, related to Figure 2 and 3. [file 40364_2025_744_MOESM2_ESM.xlsx]

## Sheet: A_circRNA_information
Table S1. A) Annotations of the circRNAs analyzed in this study:in the table are included circRNAs genomic coordinates and host gene names, details on their levels in the four main sample classes analyzed, and results from the DESeq2 analysis. B) Details on the Differentially Expressed (DE) circRNAs identified, including the results from the DESeq2 analysis. C) Overlap with Zhao et al., 2023, COL…
																																	DESeq2 results
circRNA annotations								Expression distribution			Filters		Median levels				Average levels				Standard Deviation (SD)				Median Absolute Deviation (MAD)				Coefficient of Variation (CV)				log2FC		p-value		adj. p-value
ID	Chr	Start	End	Ensembl_ID	Host-gene_symbol	Genomic_context	Strand	Average	N° samples with > 2 BSJ reads	% of samples with > 2 BSJ reads	adj. P <0.05	Median > 10 BSJ reads	Adenoma adjacent	Tumor adjacent	Adenoma	Tumor	Adenoma adjacent	Tumor adjacent	Adenoma	Tumor	Adenoma adjacent	Tumor adjacent	Adenoma	Tumor	Adenoma adjacent	Tumor adjacent	Adenoma	Tumor	Adenoma adjacent	Tumor adjacent	Adenoma	Tumor	Adenoma vs adjacent	Tumor vs adjacent	Adenoma vs adjacent	Tumor vs adjacent	Adenoma vs adjacent	Tumor vs adjacent
chr1:100424222|100442996	chr1	100424222	100442996	ENSG00000079335	CDC14A	exon	+	0.707134	56	22.7642	0	0	0	0	0	0	0.423753	1.11186	0.279411	0.517217	1.00253	2.35912	0.726726	1.35958	0	0	0	0	NA	NA	NA	NA	-0.647056	-1.00684	0.611616	0.0526475	NA	0.211774
chr1:100906852|100921841	chr1	100906852	100921841	ENSG00000162695	SLC30A7	exon	+	0.634642	52	21.1382	0	0	0	0	0	0	0.764465	0.590339	0.511883	0.67681	1.3314	1.3468	1.73759	1.47545	0	0	0	0	NA	1.48196	1.4826	1.4826	-1.06523	0.258614	0.337288	0.646632	NA	NA
chr1:10095461|10105744	chr1	10095461	10105744	ENSG00000130939	UBE4B	exon	+	0.822997	77	31.3008	0	0	0	0	0	0	1.07415	0.798227	0.806424	0.776904	1.24963	1.57426	1.1277	1.29485	0	0	0	0	NA	NA	NA	NA	-0.610905	-0.112352	0.352918	0.812432	0.95927	0.901836
chr1:103565435|103575540	chr1	103565435	103575540	ENSG00000240038	AMY2B	exon	+	4.45231	133	54.065	0	0	2.94715	4.35105	1.51422	0	3.96035	6.43836	3.08634	3.02751	3.9811	8.79774	3.46937	6.58818	4.36945	4.4751	2.24499	0	1.4826	NA	NA	NA	-0.595982	-1.01296	0.323365	0.0062989	0.95927	0.0628931
chr1:103565435|103621893	chr1	103565435	103621893	NA	NA	intergenic_region	+	0.774926	61	24.7967	0	0	0	0	0	0	0.699684	1.03525	0.846967	0.515566	1.00946	2.17814	1.41029	1.53146	0	0	0	0	NA	NA	NA	NA	0.228609	-0.806581	0.76696	0.163662	0.992429	0.390684
chr1:103565435|103716018	chr1	103565435	103716018	NA	NA	intergenic_region	+	0.796175	57	23.1707	0	0	0	0	0	0	0.494293	1.14751	0.197937	0.716752	1.08202	2.6851	0.529764	1.46683	0	0	0	0	NA	NA	NA	NA	-0.866172	-0.63628	0.49916	0.227847	NA	0.474259
chr1:10433842|10442441	chr1	10433842	10442441	ENSG00000251503	CENPS-CORT	exon	+	0.297617	25	10.1626	0	0	0	0	0	0	0.274428	0.354211	0.621877	0.150075	0.795019	1.45992	1.31323	0.52635	0	0	0	0	NA	NA	NA	NA	0.6818	-0.285901	0.567201	0.774871	NA	NA
chr1:10440347|10442441	chr1	10440347	10442441	ENSG00000251503	CENPS-CORT	exon	+	0.751065	69	28.0488	0	0	0	0	0	0	1.2	0.6943	0.702365	0.686927	1.57666	1.30753	1.10376	1.58063	0	0	0	0	NA	NA	NA	NA	-0.769994	-0.170024	0.277353	0.738242	0.943373	NA
chr1:10467190|10469338	chr1	10467190	10469338	ENSG00000160049	DFFA	exon	-	0.293526	28	11.3821	0	0	0	0	0	0	0.332202	0.414317	0.334098	0.148796	0.703924	1.10879	0.704059	0.671786	0	0	0	0	NA	0.631176	0.712316	0.751539	-0.204887	-0.854539	0.860421	0.355867	NA	NA
chr1:108148279|108161293	chr1	108148279	108161293	ENSG00000085491	SLC25A24	exon	-	1.68998	114	46.3415	0	0	1.05789	1.10006	0	0	1.56605	2.07265	1.31674	1.45751	1.80614	3.06588	1.53969	2.44831	1.56843	1.63095	0	0	1.4826	1.4826	NA	NA	-0.313402	-0.616063	0.590737	0.0772439	0.992429	0.265344
chr1:108793582|108800305	chr1	108793582	108800305	ENSG00000116266	STXBP3	exon	+	0.206903	19	7.72358	0	0	0	0	0	0	0.244712	0.196206	0.172129	0.216682	0.765161	0.634606	0.656305	0.818778	0	0	0	0	NA	NA	NA	NA	-0.614549	-0.167674	0.766442	0.866195	NA	NA
chr1:109665011|109690564	chr1	109665011	109690564	NA	NA	intergenic_region	+	0.717135	46	18.6992	0	0	0	0	0	0	0.656181	0.852106	0.545879	0.652309	1.31764	1.93349	1.76641	1.6608	0	0	0	0	NA	0.652468	1.42218	0.8093	-0.00580282	-0.741747	0.995945	0.252629	NA	0.502862
chr1:110891392|110892533	chr1	110891392	110892533	ENSG00000143119	CD53	exon	+	0.325905	27	10.9756	0	0	0	0	0	0	0.246384	0.518456	0.32815	0.156698	0.767807	1.56658	0.876554	0.614256	0	0	0	0	NA	NA	NA	NA	0.146336	-1.00739	0.927654	0.222766	NA	NA
chr1:111147642|111161296	chr1	111147642	111161296	ENSG00000134255	CEPT1	exon	+	1.12306	81	32.9268	0	0	0	0	0	0	1.07708	1.34809	0.861632	0.990888	1.47803	2.04868	1.41966	2.22942	0	0	0	0	NA	NA	NA	NA	-0.353858	-0.925179	0.633055	0.0410646	0.992429	0.185601
chr1:111642153|111642870	chr1	111642153	111642870	ENSG00000116473	RAP1A	intron	+	0.46048	32	13.0081	0	0	0	0	0	0	0.0428515	0.480741	0.268155	0.624476	0.230762	1.21844	0.700631	1.66009	0	0	0	0	NA	NA	NA	NA	0.678895	0.0784046	0.75841	0.914253	NA	NA
chr1:112555868|112616895	chr1	112555868	112616895	ENSG00000007341	ST7L	exon	-	0.13591	15	6.09756	0	0	0	0	0	0	0.174892	0.145788	0.152826	0.109146	0.663247	0.502766	0.476255	0.491699	0	0	0	0	NA	NA	NA	NA	0.0819204	-0.160649	0.966805	0.89744	NA	NA
chr1:112653598|112659779	chr1	112653598	112659779	ENSG00000116489	CAPZA1	exon	+	2.4006	152	61.7886	0	0	2.56143	2.15014	2.12681	1.38804	2.64039	2.66696	2.48932	2.03499	2.08714	3.17002	2.30178	2.39694	1.3226	3.1878	2.0288	2.0579	0.516352	NA	NA	NA	-0.148477	-0.439788	0.682923	0.11183	0.992429	0.319259
chr1:112653598|112667145	chr1	112653598	112667145	ENSG00000116489	CAPZA1	exon	+	0.262568	23	9.34959	0	0	0	0	0	0	0.130861	0.286717	0.110139	0.324251	0.515478	0.974126	0.419087	1.09853	0	0	0	0	NA	NA	NA	NA	-0.0175728	-0.0593669	0.994362	0.944398	NA	NA
chr1:113671734|113673465	chr1	113671734	113673465	ENSG00000081026	MAGI3	exon	+	0.262049	23	9.34959	0	0	0	0	0	0	0.319614	0.328745	0.24744	0.182376	0.893286	1.01125	0.696572	0.678956	0	0	0	0	NA	NA	NA	NA	-0.0172057	-0.426866	0.990974	0.655321	NA	NA
chr1:113829592|113834439	chr1	113829592	113834439	ENSG00000134242	PTPN22	exon	-	3.21146	142	57.7236	0	0	2.71066	2.82701	1.8473	1.79787	2.97351	3.88772	2.77662	2.73844	3.09049	6.36549	3.16493	3.50434	4.01882	4.19133	2.73881	2.66552	1.4826	NA	NA	NA	-0.236098	-0.668966	0.684269	0.0217157	0.992429	0.130867
chr1:113834910|113855049	chr1	113834910	113855049	ENSG00000134242	PTPN22	exon	-	1.7328	115	46.748	0	0	2.30933	1.43196	1.32781	0	2.21848	1.99584	1.50112	1.39303	2.21488	2.50231	1.54117	3.70118	3.42382	2.12303	1.96861	0	1.4826	0.742958	0.49548	0.951877	-0.581012	-0.793097	0.25161	0.0308485	0.937767	0.159073
chr1:113848540|113855049	chr1	113848540	113855049	ENSG00000134242	PTPN22	exon	-	1.38829	93	37.8049	0	0	1.05789	0	0	0	2.01078	1.50258	1.28424	1.11739	2.5016	2.612	2.36898	2.09659	1.56843	0	0	0	1.4826	1.4826	1.4826	1.4826	-0.597779	-0.604313	0.379299	0.148116	0.95927	0.372563
chr1:114463104|114464388	chr1	114463104	114464388	ENSG00000197323	TRIM33	exon	-	2.84394	152	61.7886	0	0	1.94319	2.65926	1.99727	1.67662	2.5295	3.14127	2.61075	2.71203	2.38563	3.21001	2.39938	3.43747	2.87587	3.88167	2.96115	2.48576	1.47997	1.4826	NA	NA	0.0338763	-0.403027	0.930928	0.144399	0.99652	0.368875
chr1:114719579|114720717	chr1	114719579	114720717	ENSG00000009307	CSDE1	exon	-	0.187498	21	8.53659	0	0	0	0	0	0	0.223632	0.234973	0.184601	0.129983	0.685697	0.670038	0.599023	0.538986	0	0	0	0	NA	NA	1.4826	NA	-0.316064	-0.442228	0.859977	0.647183	NA	NA
chr1:114725221|114738072	chr1	114725221	114738072	ENSG00000009307	CSDE1	exon	-	0.269316	28	11.3821	0	0	0	0	0	0	0.360001	0.358899	0.124914	0.19596	0.86561	0.965805	0.377357	0.792853	0	0	0	0	NA	NA	NA	NA	-0.736818	-0.603275	0.633229	0.458266	NA	NA
chr1:114733732|114738072	chr1	114733732	114738072	ENSG00000009307	CSDE1	exon	-	0.164493	19	7.72358	0	0	0	0	0	0	0.0571173	0.147959	0.278679	0.17897	0.307586	0.494108	0.765634	0.609825	0	0	0	0	NA	1.4826	NA	NA	0.678895	0.0682286	0.754262	0.944921	NA	NA
chr1:115659641|115664268	chr1	115659641	115664268	ENSG00000173218	VANGL1	exon	+	0.189258	17	6.91057	0	0	0	0	0	0	0.22876	0.133762	0.35907	0.181523	0.630301	0.534993	0.894564	0.868983	0	0	0	0	NA	1.23565	0.77931	1.4826	0.184831	-0.0785929	0.896874	0.951699	NA	NA
chr1:117402186|117405645	chr1	117402186	117405645	ENSG00000198162	MAN1A2	exon	+	5.58923	212	86.1789	0	0	5.59212	5.04252	4.25363	5.48621	5.88215	5.47188	5.2845	5.71015	4.37655	4.26539	3.11304	4.46063	2.8465	2.80702	3.40051	4.47709	0.50902	NA	NA	NA	-0.250909	-0.107289	0.328552	0.544523	0.95927	0.721634
chr1:117402186|117414831	chr1	117402186	117414831	ENSG00000198162	MAN1A2	exon	+	15.8633	241	97.9675	0	4	13.3329	15.1992	14.003	15.1422	13.7915	16.151	14.6955	16.5542	6.40753	6.953	5.94122	7.68154	4.6694	4.99518	6.66154	6.10237	0.350216	NA	NA	NA	-0.00261551	-0.169838	0.990372	0.116024	0.998955	0.324179
chr1:117402186|117420649	chr1	117402186	117420649	ENSG00000198162	MAN1A2	exon	+	41.2444	246	100	0	4	32.9871	38.3963	41.8273	42.6174	34.7097	38.9878	44.3085	44.5494	7.75115	13.6332	10.595	14.0537	6.83209	8.95403	9.26631	11.6044	0.207114	0.929469	NA	NA	0.232988	-0.0377989	0.123672	0.680797	0.772922	0.827144
chr1:117402186|117442325	chr1	117402186	117442325	ENSG00000198162	MAN1A2	exon	+	15.0748	243	98.7805	0	4	12.2974	12.5411	12.2139	16.4939	13.8749	13.4019	11.9425	18.0563	5.41036	6.79026	5.78401	9.59051	5.20828	4.54578	6.51373	8.65806	0.423527	1.4826	NA	NA	-0.30854	0.173933	0.128036	0.133953	0.778888	0.352253
chr1:117402186|117466427	chr1	117402186	117466427	ENSG00000198162	MAN1A2	exon	+	0.395901	41	16.6667	0	0	0	0	0	0	0.189032	0.2299	0.364935	0.633749	0.496122	0.604051	0.995874	1.36577	0	0	0	0	NA	0.79975	0.950291	1.2787	-0.107921	1.06049	0.943209	0.0834586	NA	NA
chr1:117460489|117502970	chr1	117460489	117502970	ENSG00000198162	MAN1A2	exon	+	0.927821	66	26.8293	0	0	0	0	0	0	0.788789	1.16847	0.483557	0.863379	1.41228	2.19652	0.970621	1.88484	0	0	0	0	NA	NA	NA	NA	-0.536033	-0.488702	0.566867	0.342151	NA	0.576446
chr1:117911994|117918736	chr1	117911994	117918736	ENSG00000196505	GDAP2	exon	-	0.468443	39	15.8537	0	0	0	0	0	0	0.768148	0.361973	0.540665	0.46256	1.82784	0.862698	1.03648	1.32523	0	0	0	0	NA	NA	NA	NA	-0.223464	0.165128	0.826712	0.821151	NA	NA
chr1:119755427|119759989	chr1	119755427	119759989	ENSG00000134240	HMGCS2	exon	-	1.01378	62	25.2033	0	0	0	0	0	0	1.3358	1.15008	1.37283	0.671744	2.89827	2.6231	2.05417	1.92867	0	0	0	0	NA	NA	NA	NA	-0.133321	-0.678716	0.859867	0.257204	0.992614	0.505593
chr1:12001401|12002103	chr1	12001401	12002103	ENSG00000116688	MFN2	exon	+	2.52709	117	47.561	0	0	0	1.86767	0	0	1.49296	3.50202	0.925462	2.34837	1.90979	5.48476	1.43266	4.50644	0	2.76901	0	0	NA	NA	NA	NA	-0.775696	-0.703058	0.264812	0.0467924	0.943373	0.197937
chr1:1223244|1223968	chr1	1223244	1223968	ENSG00000078808	SDF4	exon	-	6.18338	182	73.9837	1	0	6.24599	5.80162	4.63	3.88623	7.44895	7.14246	5.56986	5.02732	5.86024	6.92362	4.21417	5.70089	7.33966	5.42051	4.39941	5.76172	1.1751	NA	NA	NA	-0.475117	-0.737559	0.191098	0.00132526	0.877076	0.0268742
chr1:12275825|12278038	chr1	12275825	12278038	ENSG00000048707	VPS13D	exon	+	2.76534	136	55.2846	0	0	2.54586	2.7486	2.39715	0	2.61509	3.59991	2.3342	2.10639	2.43733	3.84072	2.41569	2.96776	3.77449	4.07508	3.55402	0	1.4826	NA	NA	NA	-0.219817	-0.74812	0.642922	0.019486	0.992429	0.121926
chr1:12299202|12308641	chr1	12299202	12308641	ENSG00000048707	VPS13D	exon	+	0.15036	19	7.72358	0	0	0	0	0	0	0.0682229	0.286075	0.0522146	0.0691046	0.255279	0.729911	0.281184	0.408483	0	0	0	0	NA	NA	NA	NA	-0.117065	-0.521431	0.968181	0.575661	NA	NA
chr1:12400181|12416827	chr1	12400181	12416827	ENSG00000048707	VPS13D	exon	+	0.322629	20	8.13008	0	0	0	0	0	0	0.0243194	0.358567	0.413825	0.349257	0.130964	1.58797	1.3874	1.98171	0	0	0	0	NA	NA	NA	NA	0.881604	-0.0755121	0.673187	0.936217	NA	NA
chr1:12578718|12579412	chr1	12578718	12579412	ENSG00000162496	DHRS3	exon	-	0.977271	83	33.7398	0	0	0	0	0	0	1.00411	1.01419	1.35236	0.81894	1.40548	1.86157	1.63124	1.63972	0	0	0	0	NA	NA	NA	NA	0.334345	-0.392098	0.617588	0.381026	0.992429	0.601705
chr1:13715541|13742157	chr1	13715541	13742157	ENSG00000116731	PRDM2	exon	+	0.548264	48	19.5122	0	0	0	0	0	0	0.356655	0.616094	0.850494	0.447018	0.924045	1.20679	1.22171	1.27977	0	0	0	0	NA	NA	NA	NA	1.10754	-0.921474	0.251649	0.137613	NA	NA
chr1:13715541|13749487	chr1	13715541	13749487	ENSG00000116731	PRDM2	exon	+	0.995356	77	31.3008	0	0	0	0	1.30668	0	0.858162	0.921549	1.77864	0.873989	1.55552	1.70102	2.5063	1.73427	0	0	1.93728	0	NA	NA	NA	NA	0.535816	-0.231626	0.447355	0.63072	0.95927	0.789705
chr1:13731000|13742157	chr1	13731000	13742157	ENSG00000116731	PRDM2	exon	+	2.42702	149	60.5691	0	0	1.86404	2.2093	1.32781	2.2733	2.31792	2.45545	2.09086	2.53309	2.8328	2.59832	2.42381	2.8239	2.76363	3.2755	1.96861	3.37039	1.4826	NA	1.4826	NA	0.124772	-0.162353	0.803204	0.524659	0.992429	0.709769
chr1:13731000|13749487	chr1	13731000	13749487	ENSG00000116731	PRDM2	exon	+	2.49303	149	60.5691	0	0	1.90779	2.19721	2.62983	1.30008	1.98719	2.49893	3.83535	2.23443	1.8117	2.93123	4.3542	2.9208	2.82848	3.25758	3.89898	1.9275	1.4826	NA	NA	NA	0.526384	-0.229029	0.229926	0.398081	0.923516	0.6199
chr1:13769118|13773188	chr1	13769118	13773188	ENSG00000116731	PRDM2	exon	+	0.30075	31	12.6016	0	0	0	0	0	0	0.177361	0.442115	0.198383	0.227582	0.545138	0.972457	0.752793	0.70709	0	0	0	0	NA	NA	NA	NA	0.0819208	-0.770867	0.968744	0.275422	NA	NA
chr1:13769118|13782831	chr1	13769118	13782831	ENSG00000116731	PRDM2	exon	+	0.870148	53	21.5447	0	0	0	0	0	0	0.742942	0.993166	0.400837	0.927327	2.62121	2.53741	0.848342	1.9997	0	0	0	0	NA	NA	NA	NA	-0.134854	-0.231665	0.911208	0.689657	NA	0.830845
chr1:13773078|13782831	chr1	13773078	13782831	ENSG00000116731	PRDM2	exon	+	3.90612	163	66.2602	0	0	1.77821	2.75053	3.26669	3.70177	1.90608	3.56349	2.86109	5.16862	1.91797	3.98887	2.83501	6.98738	2.63637	4.07794	3.66663	5.44539	1.4826	NA	NA	NA	0.329465	0.273776	0.505138	0.280019	0.962686	0.53055
chr1:13778418|13782831	chr1	13778418	13782831	ENSG00000116731	PRDM2	exon	+	2.52779	126	51.2195	0	0	0	0.980316	1.8473	1.62504	1.88772	2.6553	1.79797	2.81411	2.30088	3.923	2.29605	3.74061	0	1.45342	2.73881	2.40928	NA	NA	NA	NA	-0.125529	-0.146952	0.82821	0.664224	0.992429	0.815798
chr1:145771711|145788966	chr1	145771711	145788966	ENSG00000265491	RNF115	exon	-	0.237852	23	9.34959	0	0	0	0	0	0	0.0493393	0.259795	0.129048	0.305724	0.2657	0.805098	0.534684	0.911253	0	0	0	0	NA	NA	NA	NA	0.280915	0.0334175	0.922463	0.967575	NA	NA
chr1:145839890|145841071	chr1	145839890	145841071	ENSG00000186141	POLR3C	exon	+	0.51551	50	20.3252	0	0	0	0	0	0	0.32162	0.579879	0.825986	0.415921	0.823565	1.14696	1.75659	0.988986	0	0	0	0	NA	1.4826	NA	NA	0.869072	-0.562373	0.398866	0.347344	NA	NA
chr1:145839890|145842477	chr1	145839890	145842477	ENSG00000186141	POLR3C	exon	+	1.99405	123	50	0	0	1.92184	1.3604	2.7329	0	2.21084	1.89817	2.46701	1.88157	2.34694	3.07612	2.21993	3.16003	2.84933	2.01694	2.56656	0	1.4826	NA	NA	NA	0.0513072	-0.236128	0.909678	0.490604	0.993444	0.688109
chr1:145974825|145975436	chr1	145974825	145975436	ENSG00000121851	POLR3GL	exon	+	0.356631	32	13.0081	0	0	0	0	0	0	0.19991	0.60197	0.172376	0.214295	0.541526	1.48352	0.649214	0.825143	0	0	0	0	NA	NA	NA	NA	-0.515055	-0.939873	0.782431	0.183643	NA	NA
chr1:147252623|147259918	chr1	147252623	147259918	ENSG00000131778	CHD1L	exon	+	1.56113	98	39.8374	0	0	0	0	0	0	1.07599	2.12628	0.892537	1.3445	1.28282	4.00767	1.2633	2.38227	0	0	0	0	NA	NA	NA	NA	-0.249341	-0.43239	0.705427	0.280514	0.992429	0.53055
chr1:147275354|147285487	chr1	147275354	147285487	ENSG00000237188	ENSG00000237188	exon	+	2.99404	160	65.0407	0	0	2.82105	2.48362	2.39715	3.07086	3.04291	2.60735	2.94025	3.38221	2.6823	2.48689	3.00572	3.38905	2.19122	3.68222	3.55402	4.55285	0.776739	NA	NA	NA	0.00375753	0.102345	0.993133	0.691878	0.998955	0.830845
chr1:147286298|147287733	chr1	147286298	147287733	ENSG00000237188	ENSG00000237188	exon	+	0.14022	14	5.69106	0	0	0	0	0	0	0.157264	0.174103	0.136949	0.102177	0.634812	0.504786	0.530124	0.732087	0	0	0	0	NA	NA	NA	NA	-0.117068	-0.311777	0.962675	0.793304	NA	NA
chr1:147648246|147659775	chr1	147648246	147659775	ENSG00000162836	ACP6	exon	-	0.353967	37	15.0407	0	0	0	0	0	0	0.425152	0.386675	0.303176	0.315098	1.22908	0.824149	0.779001	1.05145	0	0	0	0	NA	NA	NA	NA	0.07095	-0.621306	0.956674	0.36663	NA	NA
chr1:1482138|1518990	chr1	1482138	1518990	NA	NA	intergenic_region	+	3.79464	110	44.7154	0	0	0	1.58562	1.05193	0	1.63309	3.23988	4.04023	4.92819	4.23783	4.57625	5.23844	9.5362	0	2.35084	1.55959	0	NA	NA	NA	NA	1.01784	0.137913	0.263013	0.745245	0.943373	0.862237
chr1:1495485|1529331	chr1	1495485	1529331	NA	NA	intergenic_region	+	4.04632	95	38.6179	0	0	0	0	4.18462	0	2.52339	3.87071	4.76527	4.46479	3.76837	6.93822	6.89558	11.1492	0	0	6.20411	0	NA	0.875685	0.800087	0.737253	1.20373	-0.472261	0.125258	0.367347	0.775466	0.59569
chr1:149959684|149964349	chr1	149959684	149964349	ENSG00000264522	OTUD7B	exon	-	0.176482	17	6.91057	0	0	0	0	0	0	0.227794	0.262968	0.063862	0.108517	0.836507	0.747285	0.343908	0.579176	0	0	0	0	NA	NA	NA	NA	-0.614546	-0.610759	0.798639	0.554102	NA	NA
chr1:150226608|150229237	chr1	150226608	150229237	ENSG00000143401	ANP32E	exon	-	0.266942	21	8.53659	0	0	0	0	0	0	0.111058	0.117349	0.0982977	0.514569	0.443806	0.443172	0.384845	1.48345	0	0	0	0	NA	NA	NA	NA	-0.0175717	0.964559	0.99466	0.277475	NA	NA
chr1:150230571|150231926	chr1	150230571	150231926	ENSG00000143401	ANP32E	exon	-	0.381271	33	13.4146	0	0	0	0	0	0	0.334643	0.291134	0.273249	0.518123	0.835542	0.955644	0.762254	1.29284	0	0	0	0	NA	NA	NA	NA	-0.0636082	0.490388	0.963785	0.509011	NA	NA
chr1:150492411|150496908	chr1	150492411	150496908	ENSG00000143374	TARS2	exon	+	0.183048	19	7.72358	0	0	0	0	0	0	0.218267	0.13563	0.31031	0.181385	0.57628	0.462774	1.03593	0.730299	0	0	0	0	NA	NA	NA	NA	0.0822977	0.0977423	0.959804	0.92715	NA	NA
chr1:151024611|151025673	chr1	151024611	151025673	ENSG00000143363	PRUNE1	exon	+	1.67831	117	47.561	0	0	1.37364	1.72746	1.32781	0	1.81726	1.95125	1.97729	1.27308	2.02367	2.52536	2.30142	2.29335	2.03656	2.56113	1.96861	0	1.4826	1.08602	1.4826	1.26708	0.00437251	-0.810967	0.99327	0.017217	0.998955	0.115372
chr1:151024611|151027327	chr1	151024611	151027327	ENSG00000143363	PRUNE1	exon	+	0.358038	29	11.7886	0	0	0	0	0	0	0.686941	0.299758	0.206939	0.362606	1.82484	1.07473	0.673398	1.14309	0	0	0	0	NA	NA	NA	NA	-1.27276	0.0717532	0.344976	0.930939	NA	NA
chr1:151088190|151107222	chr1	151088190	151107222	ENSG00000143458	GABPB2	exon	+	0.305209	29	11.7886	0	0	0	0	0	0	0.408436	0.377568	0	0.293865	1.2215	0.911962	0	0.869457	0	0	0	0	NA	NA	NA	NA	-1.22185	-0.317667	0.598083	0.660634	NA	NA
chr1:151088190|151118139	chr1	151088190	151118139	ENSG00000143458	GABPB2	exon	+	1.02321	68	27.6423	0	0	0	0	0	0	0.699349	1.14556	0.729194	1.08751	1.52882	1.88892	1.61495	2.06903	0	0	0	0	NA	NA	NA	NA	0.355953	-0.256771	0.739123	0.59112	NA	0.759956
chr1:151166934|151167414	chr1	151166934	151167414	ENSG00000163156	SCNM1	exon	+	2.85003	159	64.6341	0	0	1.53686	3.01128	1.31719	2.00204	2.60897	3.16453	1.83246	2.91575	2.86734	2.65508	2.33631	4.00091	2.27854	1.9042	1.95286	2.96822	1.4826	0.918885	0.54856	1.4826	-0.541277	-0.280671	0.278492	0.246321	0.943373	0.49592
chr1:151315573|151316509	chr1	151315573	151316509	ENSG00000143393	PI4KB	exon	-	1.9646	127	51.626	0	0	1.43084	1.71569	1.25824	0	1.78204	2.44681	1.42225	1.70138	2.04512	2.98828	1.63785	2.21405	2.12136	2.54369	1.86547	0	1.4826	NA	NA	NA	-0.359601	-0.567958	0.508517	0.0690289	0.964008	0.250122
chr1:151423397|151430841	chr1	151423397	151430841	ENSG00000143442	POGZ	exon	-	0.221497	26	10.5691	0	0	0	0	0	0	0.278525	0.216048	0.366837	0.165815	0.64779	0.575865	0.88951	0.641371	0	0	0	0	NA	NA	NA	NA	-0.0183854	-0.299078	0.988776	0.745716	NA	NA
chr1:151427823|151430841	chr1	151427823	151430841	ENSG00000143442	POGZ	exon	-	0.259983	24	9.7561	0	0	0	0	0	0	0.209932	0.248511	0.14974	0.319878	0.648202	0.759294	0.599809	1.11415	0	0	0	0	NA	NA	NA	NA	-0.415557	0.157175	0.845328	0.852111	NA	NA
chr1:151427823|151442205	chr1	151427823	151442205	ENSG00000143442	POGZ	exon	-	0.650019	54	21.9512	0	0	0	0	0	0	0.683174	0.956433	0.21592	0.464724	1.38826	1.79747	0.586778	1.11418	0	0	0	0	NA	0.794576	0.709388	1.35095	-1.1552	-0.918011	0.331764	0.092971	NA	0.288445
chr1:151525642|151527107	chr1	151525642	151527107	ENSG00000143375	CGN	exon	+	0.321552	25	10.1626	0	0	0	0	0	0	0.342229	0.353928	0.308935	0.286742	0.878052	1.42387	0.868172	1.11766	0	0	0	0	NA	NA	NA	NA	-0.103406	0.0385685	0.940662	0.966403	NA	NA
chr1:151638888|151639119	chr1	151638888	151639119	ENSG00000143376	SNX27	exon	+	0.480926	36	14.6341	0	0	0	0	0	0	0.271686	0.501458	0.23708	0.597262	0.739735	1.50521	0.761405	1.66186	0	0	0	0	NA	NA	NA	NA	-0.0175768	-0.00656761	0.99144	0.992354	NA	NA
chr1:151638888|151668635	chr1	151638888	151668635	ENSG00000143376	SNX27	exon	+	0.169985	16	6.50407	0	0	0	0	0	0	0.0671829	0.200865	0	0.221508	0.251576	0.709465	0	0.81811	0	0	0	0	NA	NA	NA	NA	-0.41555	-0.066859	0.887396	0.946832	NA	NA
chr1:151658235|151668635	chr1	151658235	151668635	ENSG00000143376	SNX27	exon	+	0.249754	28	11.3821	0	0	0	0	0	0	0.22606	0.303465	0.149815	0.23339	0.704839	0.780503	0.46655	0.793164	0	0	0	0	NA	NA	NA	NA	-0.0175753	-0.273396	0.992805	0.7251	NA	NA
chr1:153665220|153668557	chr1	153665220	153668557	ENSG00000143621	ILF2	exon	-	0.348324	27	10.9756	0	0	0	0	0	0	0.224511	0.322979	0.309536	0.422787	0.68239	1.68033	0.701196	1.29202	0	0	0	0	NA	NA	NA	NA	0.289578	0.685468	0.850227	0.415273	NA	NA
chr1:153811731|153813452	chr1	153811731	153813452	ENSG00000143614	GATAD2B	exon	-	0.380078	33	13.4146	0	0	0	0	0	0	0.614251	0.346167	0.4718	0.315542	1.19897	1.08281	1.21156	0.859264	0	0	0	0	NA	NA	NA	NA	-0.226532	-0.0102273	0.842608	0.989804	NA	NA
chr1:154172908|154173201	chr1	154172908	154173201	ENSG00000143549	TPM3	exon	-	0.750568	62	25.2033	0	0	0	0	0	0	0.577576	1.03435	0.550783	0.5794	1.09221	1.95391	1.1337	1.24536	0	0	0	0	NA	0.650032	0.681217	0.875593	0.0297115	-0.881861	0.976878	0.080265	NA	0.268963
chr1:154234591|154235291	chr1	154234591	154235291	ENSG00000143569	UBAP2L	exon	+	0.649953	56	22.7642	0	0	0	0	0	0	0.489255	0.737171	0.361502	0.698416	1.79516	1.52123	0.910024	1.36484	0	0	0	0	NA	NA	NA	NA	-0.150336	-0.201949	0.916753	0.68894	NA	0.830845
chr1:154251041|154251653	chr1	154251041	154251653	ENSG00000143569	UBAP2L	exon	+	0.813823	62	25.2033	0	0	0	0	0	0	0.392106	0.765288	1.43128	0.803229	0.966073	1.62814	2.54593	2.05917	0	0	0	0	NA	NA	NA	NA	1.60373	-0.0851328	0.080134	0.868564	0.659535	NA
chr1:155370504|155370983	chr1	155370504	155370983	ENSG00000116539	ASH1L	exon	-	0.462639	41	16.6667	0	0	0	0	0	0	0.641941	0.477852	0.467726	0.391727	1.15255	1.38265	1.13304	0.953825	0	0	0	0	NA	NA	NA	NA	-1.00478	0.26724	0.342687	0.699795	NA	NA
chr1:155395459|155459898	chr1	155395459	155459898	ENSG00000116539	ASH1L	exon	-	0.718071	64	26.0163	0	0	0	0	0	0	0.820704	0.89271	0.478497	0.584801	1.43019	1.48092	1.20959	1.38291	0	0	0	0	NA	0.915692	1.26634	1.4826	-1.14091	-0.512835	0.237106	0.303693	NA	0.547036
chr1:155415744|155459898	chr1	155415744	155459898	ENSG00000116539	ASH1L	exon	-	0.692341	62	25.2033	0	0	0	0	0	0	0.46279	0.943523	0.349481	0.614076	1.11321	1.78137	0.8413	1.47219	0	0	0	0	NA	NA	NA	NA	-0.164959	-0.628413	0.891642	0.192867	NA	0.430123
chr1:155438327|155439068	chr1	155438327	155439068	ENSG00000116539	ASH1L	exon	-	11.3121	224	91.0569	0	2	9.23638	9.71396	12.3068	10.9592	9.15159	12.0423	11.3839	11.2129	4.33933	9.41703	5.39712	7.51406	4.21392	4.53396	6.00498	5.98668	0.456231	NA	NA	NA	0.278099	-0.277759	0.258388	0.0619629	0.941551	0.235747
chr1:155438327|155459898	chr1	155438327	155459898	ENSG00000116539	ASH1L	exon	-	9.6114	232	94.3089	0	0	7.6864	8.7548	6.55977	9.50641	7.88545	10.5314	7.92211	9.72313	3.93248	7.64017	4.53144	6.22709	3.7021	5.09463	3.53103	6.0502	0.481643	NA	NA	NA	-0.153426	-0.208951	0.524002	0.129388	0.971448	0.347579
chr1:155477886|155521618	chr1	155477886	155521618	ENSG00000116539	ASH1L	exon	-	0.190169	16	6.50407	0	0	0	0	0	0	0.124709	0.311402	0	0.146158	0.474824	1.08402	0	0.554547	0	0	0	0	NA	NA	1.4826	NA	-0.41555	-0.419891	0.887396	0.673037	NA	NA
chr1:155521100|155521618	chr1	155521100	155521618	ENSG00000116539	ASH1L	exon	-	0.386357	32	13.0081	0	0	0	0	0	0	0.174164	0.527801	0.120294	0.389386	0.669575	1.18318	0.455625	1.24951	0	0	0	0	NA	NA	NA	NA	-0.117068	-0.599598	0.962113	0.386119	NA	NA
chr1:155670320|155679512	chr1	155670320	155679512	ENSG00000163374	YY1AP1	exon	-	0.589726	59	23.9837	0	0	0	0	0	0	0.522957	0.703435	0.333096	0.573712	1.01136	1.16521	0.770125	1.33535	0	0	0	0	NA	NA	NA	NA	-0.807986	-0.359228	0.474584	0.474387	NA	NA
chr1:155675010|155679512	chr1	155675010	155679512	ENSG00000163374	YY1AP1	exon	-	2.48233	124	50.4065	0	0	2.56143	2.93591	0	0	2.85794	3.02179	1.64241	2.08313	3.13775	3.84662	2.82434	2.87449	3.79757	4.35278	0	0	1.4826	NA	NA	NA	-0.895309	-0.566431	0.130714	0.0806514	0.783473	0.26934
chr1:155675010|155680456	chr1	155675010	155680456	ENSG00000163374	YY1AP1	exon	-	0.160533	14	5.69106	0	0	0	0	0	0	0.0839482	0.170232	0.358879	0.114053	0.321294	0.563796	1.19047	0.906655	0	0	0	0	NA	NA	1.4826	NA	0.380408	-0.323914	0.854732	0.795192	NA	NA
chr1:155675010|155784089	chr1	155675010	155784089	NA	NA	intergenic_region	-	0.514019	48	19.5122	0	0	0	0	0	0	0.218442	0.621711	0.150698	0.60537	0.661617	1.41457	0.470747	1.27627	0	0	0	0	NA	NA	NA	NA	-0.316064	-0.0814655	0.86015	0.883244	NA	NA
chr1:155676548|155679512	chr1	155676548	155679512	ENSG00000163374	YY1AP1	exon	-	13.7131	210	85.3659	1	2	11.1127	12.2786	7.27965	9.59042	11.7894	17.3709	10.2059	11.6959	6.84502	26.6823	8.34435	9.35724	5.62787	7.61171	10.3345	7.95987	0.506437	NA	NA	NA	-0.362584	-0.616502	0.289677	0.00118158	0.948878	0.0251713
chr1:155676548|155680456	chr1	155676548	155680456	ENSG00000163374	YY1AP1	exon	-	0.207142	20	8.13008	0	0	0	0	0	0	0.0682229	0.264022	0.152106	0.208852	0.255279	0.919949	0.575086	0.664436	0	0	0	0	NA	NA	NA	NA	0.380409	-0.0716267	0.876728	0.939651	NA	NA
chr1:155676548|155784089	chr1	155676548	155784089	NA	NA	intergenic_region	-	2.99389	162	65.8537	0	0	2.54586	2.45346	1.97578	2.04825	2.72164	3.79231	2.59721	2.39753	2.08408	6.71611	2.45422	2.5133	1.98235	3.63647	2.9293	3.03673	0.778658	NA	NA	NA	-0.23252	-0.608148	0.523791	0.0200072	0.971448	0.124146
chr1:155721517|155726019	chr1	155721517	155726019	ENSG00000132676	DAP3	exon	+	0.68772	59	23.9837	0	0	0	0	0	0	0.471341	0.715872	0.823402	0.683946	0.880207	1.5216	1.40246	1.7546	0	0	0	0	NA	NA	NA	NA	0.560752	-0.259432	0.530568	0.639402	NA	NA
chr1:155725382|155726019	chr1	155725382	155726019	ENSG00000132676	DAP3	exon	+	2.26544	123	50	0	0	1.02457	1.4952	2.33383	0	2.18398	2.35536	2.40669	2.15745	2.83334	5.03991	2.70564	2.98666	1.51903	2.21679	3.46014	0	1.4826	NA	NA	NA	0.249796	-0.280884	0.657239	0.400018	0.992429	0.621513
chr1:155765000|155766709	chr1	155765000	155766709	ENSG00000116580	GON4L	exon	-	2.21667	81	32.9268	0	0	0	0	0	0	1.51914	2.78876	1.12391	2.18539	2.80528	5.25114	2.27584	4.66474	0	0	0	0	NA	NA	NA	NA	-0.859983	-0.551715	0.362468	0.289713	0.95927	0.536092
chr1:155853276|155853806	chr1	155853276	155853806	ENSG00000116580	GON4L	exon	-	8.34733	211	85.7724	0	0	9.11021	8.37765	7.79832	7.00711	8.45706	8.96464	8.03553	7.79107	4.326	4.75219	4.00955	7.54338	4.1075	3.98268	4.59601	5.63738	0.450868	NA	NA	NA	-0.133724	-0.402848	0.591245	0.0151673	0.992429	0.10505
chr1:155904311|155904804	chr1	155904311	155904804	ENSG00000143622	RIT1	exon	-	0.416411	31	12.6016	0	0	0	0	0	0	0.053006	0.429891	0.167392	0.587933	0.285446	1.24616	0.552681	1.84343	0	0	0	0	NA	NA	NA	NA	0.5794	0.191649	0.818127	0.785647	NA	NA
chr1:155921375|155921918	chr1	155921375	155921918	ENSG00000132680	KHDC4	exon	-	0.752095	66	26.8293	0	0	0	0	0	0	1.01494	0.72601	0.657248	0.727432	1.36296	1.65086	1.40146	1.78247	0	0	0	0	NA	NA	NA	NA	-0.807782	-0.0574359	0.306079	0.910945	0.957411	NA
chr1:155926676|155927156	chr1	155926676	155927156	ENSG00000132680	KHDC4	exon	-	0.706275	55	22.3577	0	0	0	0	0	0	0.964927	0.608047	0.853323	0.681948	1.91433	1.23979	1.98896	1.81307	0	0	0	0	NA	NA	NA	NA	-0.312994	-0.361293	0.760536	0.510087	NA	NA
chr1:15630325|15651895	chr1	15630325	15651895	ENSG00000197312	DDI2	exon	+	0.440828	40	16.2602	0	0	0	0	0	0	0.275839	0.511982	0.296189	0.463208	0.850737	1.438	0.66846	1.29388	0	0	0	0	NA	NA	NA	NA	0.00114201	-0.0265856	0.99935	0.967527	NA	NA
chr1:156320839|156334918	chr1	156320839	156334918	ENSG00000163468	CCT3	exon	-	0.44377	42	17.0732	0	0	0	0	0	0	0.204033	0.562042	0.652528	0.334857	0.635324	1.16843	1.37406	0.874024	0	0	0	0	NA	NA	NA	NA	1.24968	-0.494841	0.311659	0.441853	NA	NA
chr1:156333547|156334918	chr1	156333547	156334918	ENSG00000163468	CCT3	exon	-	2.18922	131	53.252	0	0	1.53717	1.25132	1.97578	0	2.0318	2.47793	2.23329	1.93476	2.22658	3.88902	2.42224	2.44408	2.27902	1.85521	2.9293	0	1.4826	NA	NA	NA	0.119409	-0.302318	0.797367	0.35087	0.992429	0.582907
chr1:15638307|15643650	chr1	15638307	15643650	ENSG00000197312	DDI2	exon	+	0.806959	76	30.8943	0	0	0	0	0	0	1.08332	0.966762	0.631296	0.616736	1.7174	1.52215	1.07609	1.27778	0	0	0	0	NA	1.4826	NA	NA	-0.456522	-0.717301	0.552824	0.107522	0.986142	0.310111
chr1:15638307|15651895	chr1	15638307	15651895	ENSG00000197312	DDI2	exon	+	0.297574	32	13.0081	0	0	0	0	0	0	0.458056	0.297665	0.618533	0.152047	0.877333	0.790674	1.2601	0.606286	0	0	0	0	NA	0.645314	0.559848	0.686605	-0.160572	-0.530599	0.876164	0.541596	NA	NA
chr1:15717893|15721388	chr1	15717893	15721388	ENSG00000116786	PLEKHM2	exon	+	3.5049	161	65.4472	0	0	2.59092	3.38494	2.48676	2.26869	2.64998	4.43472	2.66313	3.08763	2.58265	4.88076	2.44889	4.13928	3.8413	3.43294	2.29975	3.36355	1.4826	NA	NA	NA	-0.175235	-0.649441	0.679503	0.00859368	0.992429	0.0765418
chr1:15767376|15768630	chr1	15767376	15768630	ENSG00000162458	FBLIM1	exon	+	0.268175	17	6.91057	0	0	0	0	0	0	0.251655	0.276707	0	0.345646	1.10613	0.814066	0	1.33418	0	0	0	0	NA	NA	NA	NA	-0.515045	0.102282	0.860685	0.91307	NA	NA
chr1:15937163|15938006	chr1	15937163	15938006	ENSG00000065526	SPEN	exon	+	1.99933	122	49.5935	0	0	1.41053	2.12386	0	0	1.49066	2.29344	0.888017	2.19459	1.74578	2.56842	1.28966	3.94566	2.09125	3.14883	0	0	1.4826	1.4826	0.833381	NA	-0.930126	-0.470106	0.145995	0.130366	0.813436	0.348863
chr1:159918763|159920537	chr1	159918763	159920537	ENSG00000158710	TAGLN2	exon	-	0.594371	36	14.6341	0	0	0	0	0	0	0.180763	0.688185	0.580522	0.629686	0.65317	1.83261	1.26795	3.29123	0	0	0	0	NA	NA	NA	NA	1.27441	-0.370688	0.336869	0.60685	NA	NA
chr1:160323431|160332557	chr1	160323431	160332557	ENSG00000122218	COPA	exon	-	2.53735	134	54.4715	0	0	3.10673	2.23326	1.25824	0	3.53096	2.70554	1.97373	2.23927	2.95234	3.48512	2.34575	3.03299	2.30486	3.31104	1.86547	0	0.741893	1.20951	1.4826	NA	-0.742322	-0.352006	0.0969156	0.277301	0.71426	0.528764
chr1:161102048|161102375	chr1	161102048	161102375	ENSG00000143256	PFDN2	exon	-	0.834228	44	17.8862	0	0	0	0	0	0	0.272782	1.01733	0.513154	0.917725	0.848657	2.67928	1.53807	2.3654	0	0	0	0	NA	NA	NA	NA	0.485697	0.0577507	0.75471	0.926173	NA	0.967687
chr1:161778244|161784096	chr1	161778244	161784096	ENSG00000118217	ATF6	exon	+	0.192246	20	8.13008	0	0	0	0	0	0	0.141514	0.271079	0	0.186814	0.530559	0.690275	0	0.703523	0	0	0	0	NA	1.33156	1.4826	NA	-0.61454	-0.45749	0.834131	0.599862	NA	NA
chr1:161778244|161802272	chr1	161778244	161802272	ENSG00000118217	ATF6	exon	+	0.18229	18	7.31707	0	0	0	0	0	0	0.03533	0.321389	0	0.142653	0.190258	0.858375	0	0.536144	0	0	0	0	NA	1.4826	NA	1.4826	-0.216559	-0.415629	0.941175	0.641787	NA	NA
chr1:161846449|161863312	chr1	161846449	161863312	ENSG00000118217	ATF6	exon	+	0.357802	36	14.6341	0	0	0	0	0	0	0.133337	0.573721	0.170346	0.266317	0.504048	1.0762	0.558766	0.874443	0	0	0	0	NA	NA	NA	NA	0.280912	-0.932709	0.895957	0.147726	NA	NA
chr1:16201782|16202574	chr1	16201782	16202574	ENSG00000142632	ARHGEF19	exon	-	0.962068	73	29.6748	0	0	0	0	0	0	0.736321	0.820767	0.724956	1.24319	1.34614	1.71301	1.35912	2.17768	0	0	0	0	NA	NA	NA	NA	0.173217	0.438231	0.846856	0.350798	0.992429	0.582907
chr1:16484823|16631109	chr1	16484823	16631109	NA	NA	intergenic_region	-	1.91156	56	22.7642	0	0	0	0	0	0	2.26616	1.915	1.28382	1.99064	5.6808	4.71037	2.56136	5.3097	0	0	0	0	NA	NA	NA	NA	-0.907199	-0.384566	0.39738	0.601104	0.95927	0.767276
chr1:165890204|165891322	chr1	165890204	165891322	ENSG00000143179	UCK2	exon	+	0.295238	26	10.5691	0	0	0	0	0	0	0.050813	0.255003	0.366132	0.387894	0.273636	0.752441	1.00826	1.25039	0	0	0	0	NA	NA	NA	NA	1.05498	0.0990824	0.578269	0.903466	NA	NA
chr1:1668327|1739704	chr1	1668327	1739704	NA	NA	intergenic_region	-	0.948397	51	20.7317	0	0	0	0	0	0	0.95106	0.815825	0.73301	1.14523	1.77619	1.94276	1.46076	4.14874	0	0	0	0	NA	NA	NA	NA	-0.171628	0.0841659	0.854086	0.902369	0.992614	0.954279
chr1:167765583|167776166	chr1	167765583	167776166	ENSG00000197965	MPZL1	exon	+	0.912624	74	30.0813	0	0	0	0	0	0	0.591783	0.604918	1.38763	1.17376	1.02323	1.20055	1.71482	2.14073	0	0	0	0	NA	NA	NA	NA	1.06581	0.753898	0.142619	0.113304	0.806934	0.321135
chr1:167951800|167975015	chr1	167951800	167975015	ENSG00000143164	DCAF6	exon	+	0.41423	37	15.0407	0	0	0	0	0	0	0.442739	0.500066	0.47269	0.302122	1.19696	1.07604	1.0741	0.937763	0	0	0	0	NA	NA	NA	NA	-0.425259	-0.616378	0.736079	0.3752	NA	NA
chr1:167966629|167975015	chr1	167966629	167975015	ENSG00000143164	DCAF6	exon	+	0.39073	36	14.6341	0	0	0	0	0	0	0.303846	0.549551	0.0849335	0.35053	0.842694	1.34167	0.457381	0.877204	0	0	0	0	NA	NA	NA	NA	-0.415557	-0.487044	0.844124	0.440441	NA	NA
chr1:169978085|170031975	chr1	169978085	170031975	ENSG00000075945	KIFAP3	exon	-	2.99494	150	60.9756	0	0	3.07435	2.39955	1.99727	1.74943	2.82505	3.67797	2.24285	2.59043	2.10375	4.22665	2.04074	3.24134	2.16424	3.55757	2.96115	2.59371	0.703968	NA	NA	NA	-0.524438	-0.62425	0.191996	0.0297458	0.877076	0.156444
chr1:171523221|171527844	chr1	171523221	171527844	ENSG00000117523	PRRC2C	exon	+	0.651303	48	19.5122	0	0	0	0	0	0	0.467892	0.617188	1.0446	0.622014	1.36262	2.80641	1.61897	1.56307	0	0	0	0	NA	NA	NA	NA	1.12661	0.116899	0.227121	0.857398	NA	NA
chr1:171523221|171532961	chr1	171523221	171532961	ENSG00000117523	PRRC2C	exon	+	2.59019	139	56.5041	0	0	1.84747	2.86867	0	1.29902	1.84573	3.20398	1.81176	2.43643	2.01165	3.51295	2.12018	2.89682	2.73905	3.87011	0	1.92592	1.4826	NA	NA	NA	-0.0983451	-0.553389	0.863559	0.0462078	0.992614	0.19716
chr1:171568247|171575128	chr1	171568247	171575128	ENSG00000117523	PRRC2C	exon	+	0.775496	64	26.0163	0	0	0	0	0	0	0.387135	0.973047	0.806793	0.685809	1.04561	1.50761	1.80641	1.57073	0	0	0	0	NA	NA	NA	NA	0.79324	-0.873521	0.521978	0.0541869	NA	0.216638
chr1:171579354|171587751	chr1	171579354	171587751	ENSG00000117523	PRRC2C	exon	+	0.348333	31	12.6016	0	0	0	0	0	0	0.278313	0.313026	0.366228	0.399385	0.641596	0.919735	1.04915	1.10972	0	0	0	0	NA	NA	NA	NA	-0.439642	0.161408	0.754269	0.837564	NA	NA
chr1:172140480|172144437	chr1	172140480	172144437	ENSG00000230630	DNM3OS	exon	-	0.372538	26	10.5691	0	0	0	0	0	0	0	0.546946	0.218876	0.357085	0	1.62619	0.819886	1.33201	0	0	0	0	NA	NA	NA	NA	0.778391	-0.240566	0.790826	0.751317	NA	NA
chr1:172551512|172557794	chr1	172551512	172557794	ENSG00000094975	SUCO	exon	+	3.03138	173	70.3252	0	0	2.11579	2.8955	3.35641	2.7702	2.34451	3.35565	2.97518	2.93157	2.14571	3.21269	2.30129	2.92326	3.13687	2.25837	2.75536	4.04633	1.4826	NA	NA	NA	0.427641	-0.211457	0.268837	0.333376	0.943373	0.570217
chr1:172551512|172591071	chr1	172551512	172591071	ENSG00000094975	SUCO	exon	+	0.362832	33	13.4146	0	0	0	0	0	0	0.102334	0.509255	0.0462892	0.390722	0.382918	1.0752	0.249275	1.08157	0	0	0	0	NA	NA	1.4826	NA	-0.415551	-0.305802	0.887182	0.649189	NA	NA
chr1:172555869|172557794	chr1	172555869	172557794	ENSG00000094975	SUCO	exon	+	0.99843	69	28.0488	0	0	0	0	0	0	1.18402	0.886753	0.545449	1.19088	1.72621	2.1135	1.03506	2.41284	0	0	0	0	NA	NA	NA	NA	-0.718581	0.189995	0.404587	0.704047	0.95927	0.837347
chr1:172555869|172570730	chr1	172555869	172570730	ENSG00000094975	SUCO	exon	+	0.400815	31	12.6016	0	0	0	0	0	0	0.502786	0.340761	0.211482	0.48726	1.34025	1.17599	0.642345	1.27733	0	0	0	0	NA	1.4826	1.4826	NA	-0.683648	0.492116	0.589293	0.538535	NA	NA
chr1:1734690|1739704	chr1	1734690	1739704	ENSG00000215790	SLC35E2A	exon	-	0.439967	32	13.0081	0	0	0	0	0	0	0.5849	0.273517	0.311393	0.601474	1.53011	0.924374	0.758138	1.91907	0	0	0	0	NA	NA	NA	NA	-0.772955	0.860854	0.51453	0.284489	NA	NA
chr1:173992755|173993135	chr1	173992755	173993135	ENSG00000135870	RC3H1	exon	-	0.844557	63	25.6098	0	0	0	0	0	0	0.404628	0.917408	0.654886	0.961898	0.970968	1.82726	1.61072	2.14564	0	0	0	0	NA	1.4826	1.16256	1.4826	0.470624	-0.0367574	0.675181	0.940953	NA	0.972599
chr1:17580553|17588479	chr1	17580553	17588479	ENSG00000074964	ARHGEF10L	exon	+	1.76747	113	45.935	0	0	1.77821	0	1.23154	0	1.54798	1.82224	1.97628	1.71591	1.63835	3.1904	2.41309	3.02991	2.63637	0	1.82587	0	1.4826	NA	NA	NA	0.133913	-0.375686	0.809071	0.292961	0.992429	0.539516
chr1:176043186|176046324	chr1	176043186	176046324	ENSG00000143207	COP1	exon	-	0.220887	19	7.72358	0	0	0	0	0	0	0.0902525	0.25538	0.0848246	0.266959	0.350042	0.791637	0.456794	0.990562	0	0	0	0	NA	NA	NA	NA	-0.117065	-0.0529573	0.968181	0.954386	NA	NA
chr1:176116624|176136547	chr1	176116624	176136547	ENSG00000143207	COP1	exon	-	0.352368	31	12.6016	0	0	0	0	0	0	0.11102	0.355839	0.248274	0.453249	0.417568	1.01238	0.760457	1.30817	0	0	0	0	NA	NA	NA	NA	0.480298	0.0482255	0.812337	0.945434	NA	NA
chr1:176149006|176176007	chr1	176149006	176176007	ENSG00000143207	COP1	exon	-	0.291852	24	9.7561	0	0	0	0	0	0	0.0938208	0.374131	0.148179	0.312795	0.350886	1.1906	0.603016	0.837583	0	0	0	0	NA	NA	NA	NA	-0.117068	-0.269979	0.962729	0.74419	NA	NA
chr1:179043715|179054638	chr1	179043715	179054638	ENSG00000116199	FAM20B	exon	+	0.370469	31	12.6016	0	0	0	0	0	0	0.141031	0.528961	0.207412	0.330543	0.423666	1.47256	0.775616	0.94848	0	0	0	0	NA	1.21408	1.22271	1.4826	-0.216565	-0.285852	0.921031	0.690347	NA	NA
chr1:179120190|179121867	chr1	179120190	179121867	ENSG00000143322	ABL2	exon	-	0.602472	47	19.1057	0	0	0	0	0	0	0.188914	0.784091	0.0681304	0.707198	0.603404	1.48779	0.366894	1.78747	0	0	0	0	NA	NA	NA	NA	-0.515051	-0.395099	0.82831	0.463562	NA	NA
chr1:179131311|179133374	chr1	179131311	179133374	ENSG00000143322	ABL2	exon	-	1.20253	76	30.8943	0	0	0	0	0	0	1.20035	1.0119	0.49617	1.60719	1.87086	2.05458	1.06415	2.99023	0	0	0	0	NA	NA	NA	NA	-1.13772	0.308977	0.182373	0.5034	0.862546	0.694869
chr1:179347600|179350431	chr1	179347600	179350431	ENSG00000057252	SOAT1	exon	+	0.192547	18	7.31707	0	0	0	0	0	0	0.091951	0.103448	0.113738	0.335842	0.495172	0.481824	0.435036	1.04993	0	0	0	0	NA	NA	1.4826	NA	0.280916	0.722227	0.923591	0.450896	NA	NA
chr1:179986169|179997175	chr1	179986169	179997175	ENSG00000135837	CEP350	exon	+	0.190581	18	7.31707	0	0	0	0	0	0	0.120178	0.249556	0.138299	0.168667	0.499834	0.878957	0.517151	0.621523	0	0	0	0	NA	NA	1.4826	NA	-0.0175721	-0.141441	0.994916	0.886318	NA	NA
chr1:179986169|180006567	chr1	179986169	180006567	ENSG00000135837	CEP350	exon	+	0.809862	75	30.4878	0	0	0	0	0	0	0.885408	1.01266	0.916665	0.551975	1.46065	1.41811	1.44964	1.21287	0	0	0	0	NA	0.556586	0.45732	0.686511	-0.111047	-0.961138	0.889282	0.0343737	0.992614	0.168107
chr1:180003174|180006567	chr1	180003174	180006567	ENSG00000135837	CEP350	exon	+	2.48387	153	62.1951	0	0	1.92184	2.54779	1.23154	1.12716	2.44465	2.95986	2.03126	2.15645	2.49146	2.55206	3.01869	2.62425	2.84933	2.40292	1.82587	1.67113	1.4826	NA	NA	NA	-0.449111	-0.486141	0.365887	0.0449681	0.95927	0.194401
chr1:180397516|180413471	chr1	180397516	180413471	ENSG00000230124	ACBD6	exon	-	0.314833	31	12.6016	0	0	0	0	0	0	0.180755	0.251142	0.250773	0.438378	0.609446	0.707482	0.655945	1.20049	0	0	0	0	NA	NA	NA	NA	0.280911	0.268371	0.871484	0.715053	NA	NA
chr1:1804419|1806538	chr1	1804419	1806538	ENSG00000078369	GNB1	exon	-	2.1118	133	54.065	0	0	0	1.67486	1.99172	0	1.46092	2.20235	2.40072	2.1306	2.29285	2.60156	2.73616	2.93871	0	2.48315	2.95292	0	NA	NA	NA	NA	0.483514	-0.190494	0.362561	0.512216	0.95927	0.699673
chr1:1804419|1817875	chr1	1804419	1817875	ENSG00000078369	GNB1	exon	-	1.68066	106	43.0894	0	0	0	0	0	0	1.30568	1.8205	1.4853	1.71311	2.58969	2.48231	2.18141	2.71001	0	0	0	0	NA	NA	NA	NA	0.168959	-0.344468	0.827813	0.307254	0.992429	0.55225
chr1:180824753|180825344	chr1	180824753	180825344	ENSG00000143324	XPR1	exon	+	0.221788	19	7.72358	0	0	0	0	0	0	0.30446	0.232342	0.0348097	0.242742	0.964693	0.742483	0.187456	0.810574	0	0	0	0	NA	NA	NA	NA	-0.614546	-0.0952226	0.79988	0.919865	NA	NA
chr1:180984677|180993425	chr1	180984677	180993425	ENSG00000135823	STX6	exon	-	3.22134	165	67.0732	0	0	2.66731	2.4284	2.7329	2.93108	2.22373	2.96892	3.11314	3.8078	1.73981	3.26345	2.53695	4.03617	1.19093	3.60034	2.49883	4.34561	0.44649	NA	NA	NA	0.455506	0.171912	0.250123	0.480736	0.937767	0.680293
chr1:180984677|181005463	chr1	180984677	181005463	ENSG00000135823	STX6	exon	-	1.20596	96	39.0244	0	0	0.960922	0	0	0	1.51268	1.17408	1.45414	1.0702	1.64689	1.87939	2.07754	1.64959	1.42466	0	0	0	1.4826	NA	NA	NA	-0.340404	-0.146056	0.572248	0.714744	0.992429	0.841695
chr1:1815756|1825499	chr1	1815756	1825499	ENSG00000078369	GNB1	exon	-	0.43236	40	16.2602	0	0	0	0	0	0	0.133266	0.521339	0.735377	0.342195	0.407285	1.29486	1.8215	0.92415	0	0	0	0	NA	NA	NA	NA	1.26149	-0.158945	0.324205	0.811173	NA	NA
chr1:1815756|1839238	chr1	1815756	1839238	ENSG00000078369	GNB1	exon	-	1.56103	106	43.0894	0	0	0	0.95644	1.00948	0	0.985982	1.74601	1.6431	1.52496	1.61303	2.28086	2.03936	2.69259	0	1.41802	1.49666	0	NA	NA	NA	NA	0.769253	-0.456678	0.265211	0.18421	0.943373	0.414103
chr1:184694044|184749592	chr1	184694044	184749592	ENSG00000116406	EDEM3	exon	-	0.258294	24	9.7561	0	0	0	0	0	0	0.502108	0.178433	0.133311	0.302258	0.95962	0.594447	0.399633	1.13783	0	0	0	0	NA	NA	NA	NA	-1.24368	0.159791	0.329316	0.869764	NA	NA
chr1:185214507|185231708	chr1	185214507	185231708	ENSG00000116668	SWT1	exon	+	1.4647	79	32.1138	0	0	0	0	0	0	2.02132	1.95042	0.483552	1.10722	2.93799	3.40887	1.35631	2.19297	0	0	0	0	NA	NA	1.4826	NA	-1.52616	-0.842871	0.06974	0.0711222	0.632938	0.252946
chr1:186390711|186391791	chr1	186390711	186391791	ENSG00000157181	ODR4	exon	+	0.251542	25	10.1626	0	0	0	0	0	0	0	0.274706	0.295444	0.291102	0	1.16883	0.704183	0.849977	0	0	0	0	NA	NA	NA	NA	1.17784	0.358421	0.58583	0.660009	NA	NA
chr1:186406083|186419077	chr1	186406083	186419077	ENSG00000157181	ODR4	exon	+	0.456988	48	19.5122	0	0	0	0	0	0	0.620234	0.516729	0.442095	0.352433	0.959355	1.05581	0.944595	1.11155	0	0	0	0	NA	NA	NA	NA	-0.483302	-0.500074	0.607689	0.426333	NA	NA
chr1:186893011|186911389	chr1	186893011	186911389	ENSG00000116711	PLA2G4A	exon	+	0.602878	38	15.4472	0	0	0	0	0	0	0.292295	0.951982	0.354426	0.422648	0.968393	2.40923	0.963588	1.38362	0	0	0	0	NA	NA	NA	NA	0.138631	-0.799657	0.939206	0.241571	NA	NA
chr1:19193433|19197265	chr1	19193433	19197265	ENSG00000127481	UBR4	exon	-	0.231315	17	6.91057	0	0	0	0	0	0	0.0667739	0.116598	0.0961981	0.436554	0.359588	0.483092	0.518043	1.55097	0	0	0	0	NA	1.4826	NA	NA	-0.117064	0.509092	0.968181	0.596744	NA	NA
chr1:193069034|193077050	chr1	193069034	193077050	ENSG00000116747	RO60	exon	+	0.254916	24	9.7561	0	0	0	0	0	0	0.177715	0.317948	0.282414	0.206898	0.541348	0.904278	0.773639	0.856258	0	0	0	0	NA	NA	NA	NA	0.0822988	-0.17308	0.960256	0.848189	NA	NA
chr1:193075820|193077050	chr1	193075820	193077050	ENSG00000116747	RO60	exon	+	0.229623	17	6.91057	0	0	0	0	0	0	0	0.332107	0.281723	0.180766	0	1.34957	0.735618	0.780999	0	0	0	0	NA	NA	NA	NA	0.877886	-0.40233	0.732131	0.696455	NA	NA
chr1:193138085|193142066	chr1	193138085	193142066	ENSG00000134371	CDC73	exon	+	0.249067	20	8.13008	0	0	0	0	0	0	0.192746	0.177749	0.132631	0.372573	0.493901	0.533602	0.496307	2.36089	0	0	0	0	NA	NA	NA	NA	-0.415558	-0.115277	0.834308	0.908273	NA	NA
chr1:193141850|193152444	chr1	193141850	193152444	ENSG00000134371	CDC73	exon	+	0.304918	26	10.5691	0	0	0	0	0	0	0.293829	0.427342	0.239003	0.205754	0.912068	1.19544	0.825874	0.71127	0	0	0	0	NA	NA	NA	NA	-0.0171997	-0.580003	0.991477	0.495123	NA	NA
chr1:194159280|194167715	chr1	194159280	194167715	ENSG00000227240	ENSG00000227240	intron	-	0.719397	61	24.7967	0	0	0	0	0	0	0.901066	0.925416	1.3122	0.279423	1.4974	1.76768	2.0606	0.911936	0	0	0	0	NA	NA	NA	NA	0.251502	-1.66758	0.726637	0.00328839	0.992429	NA
chr1:197583152|197611976	chr1	197583152	197611976	ENSG00000213047	DENND1B	exon	-	0.42012	37	15.0407	0	0	0	0	0	0	0.543955	0.543246	0.212161	0.322405	1.1726	1.76551	0.73759	0.925936	0	0	0	0	NA	NA	NA	NA	-1.17119	-0.465218	0.355115	0.510019	NA	NA
chr1:197583152|197617759	chr1	197583152	197617759	ENSG00000213047	DENND1B	exon	-	0.257737	26	10.5691	0	0	0	0	0	0	0.686206	0.256183	0.151429	0.161972	1.21917	0.750712	0.568788	0.622203	0	0	0	0	NA	NA	NA	NA	-1.66511	-0.480298	0.159331	0.614066	NA	NA
chr1:197583152|197715074	chr1	197583152	197715074	ENSG00000213047	DENND1B	exon	-	0.364315	32	13.0081	0	0	0	0	0	0	0.571208	0.409431	0.400476	0.245778	1.3266	0.926526	1.02177	0.958568	0	0	0	0	NA	NA	NA	NA	-0.844571	-0.534873	0.497875	0.490618	NA	NA
chr1:197595208|197617759	chr1	197595208	197617759	ENSG00000213047	DENND1B	exon	-	0.167209	19	7.72358	0	0	0	0	0	0	0.263196	0.165568	0.225351	0.122291	0.63744	0.54657	0.731083	0.524781	0	0	0	0	NA	NA	NA	NA	-0.5172	-0.172736	0.741066	0.878705	NA	NA
chr1:197595208|197715074	chr1	197595208	197715074	ENSG00000213047	DENND1B	exon	-	0.319162	31	12.6016	0	0	0	0	0	0	0.604328	0.341975	0.29861	0.216413	0.949203	0.946951	0.800648	0.85844	0	0	0	0	NA	NA	NA	NA	-1.02054	-0.827487	0.31792	0.354121	NA	NA
chr1:197642711|197658369	chr1	197642711	197658369	ENSG00000213047	DENND1B	exon	-	1.95462	115	46.748	0	0	1.44138	0.968575	2.61335	0	2.11416	1.94158	2.94977	1.61886	2.32307	3.35564	2.95466	2.88396	2.13699	1.43601	3.87456	0	1.4826	NA	NA	NA	0.388749	-0.338435	0.424896	0.369032	0.95927	0.595827
chr1:197642711|197715074	chr1	197642711	197715074	ENSG00000213047	DENND1B	exon	-	0.813908	60	24.3902	0	0	0	0	0	0	1.03971	0.842203	1.0441	0.647865	1.64279	1.91977	1.84467	1.7482	0	0	0	0	NA	NA	NA	NA	-0.206987	-0.49008	0.795839	0.40045	0.992429	0.621692
chr1:197652235|197715074	chr1	197652235	197715074	ENSG00000213047	DENND1B	exon	-	0.253628	23	9.34959	0	0	0	0	0	0	0.0936645	0.32184	0.396584	0.190553	0.351593	1.40631	1.14055	0.569342	0	0	0	0	NA	NA	NA	NA	0.787459	0.0528151	0.670924	0.953579	NA	NA
chr1:200043774|200120955	chr1	200043774	200120955	ENSG00000116833	NR5A2	exon	+	0.363476	36	14.6341	0	0	0	0	0	0	0.586252	0.451922	0.126833	0.279219	1.34964	1.01799	0.381022	0.817429	0	0	0	0	NA	NA	NA	NA	-1.06504	-0.601461	0.439235	0.393305	NA	NA
chr1:200111202|200120955	chr1	200111202	200120955	ENSG00000116833	NR5A2	exon	+	0.164573	18	7.31707	0	0	0	0	0	0	0.205944	0.319925	0.0344356	0.0360364	0.525974	0.842548	0.185442	0.211404	0	0	0	0	NA	NA	NA	NA	-0.813539	-0.668239	0.709637	0.513409	NA	NA
chr1:200760839|200815644	chr1	200760839	200815644	ENSG00000118200	CAMSAP2	exon	+	0.435409	40	16.2602	0	0	0	0	0	0	0.0890318	0.496565	0.538498	0.447746	0.479451	1.17043	1.21418	1.09007	0	0	0	0	NA	NA	NA	NA	1.21766	-0.0701968	0.441476	0.910946	NA	NA
chr1:200906449|200910637	chr1	200906449	200910637	ENSG00000163362	INAVA	intron	+	0.18597	19	7.72358	0	0	0	0	0	0	0.297395	0.20928	0.0951814	0.156424	0.794871	0.699141	0.356052	0.60382	0	0	0	0	NA	1.4826	NA	NA	-0.997892	-0.0906091	0.551645	0.931868	NA	NA
chr1:201852104|201858994	chr1	201852104	201858994	ENSG00000198700	IPO9	exon	+	0.271899	22	8.94309	0	0	0	0	0	0	0.254392	0.3271	0.199533	0.243847	0.841937	1.57364	0.884069	0.771153	0	0	0	0	NA	0.817838	0.943845	1.18595	-0.216567	-0.0893054	0.912499	0.921329	NA	NA
chr1:203707009|203708104	chr1	203707009	203708104	ENSG00000058668	ATP2B4	exon	+	1.27638	52	21.1382	0	0	0	0	0	0	0.655053	1.60805	0.524653	1.35948	2.53683	3.9021	1.24425	3.44343	0	0	0	0	NA	1.28138	1.19751	1.4826	0.0155019	-0.336666	0.990323	0.611338	NA	0.776809
chr1:203770828|203772147	chr1	203770828	203772147	ENSG00000122188	LAX1	exon	+	0.252752	20	8.13008	0	0	0	0	0	0	0.254753	0.178749	0.257033	0.324858	0.705303	0.759735	0.669078	1.15505	0	0	0	0	NA	0.760792	1.4826	1.4826	0.162336	0.470457	0.916644	0.656323	NA	NA
chr1:204112915|204114605	chr1	204112915	204114605	ENSG00000143842	SOX13	exon	+	0.966726	65	26.4228	0	0	0	0	0	0	0.665207	1.4087	0.619425	0.720753	1.37136	2.57659	1.59455	1.82842	0	0	0	0	NA	NA	NA	NA	-0.144862	-1.03029	0.8929	0.0366929	NA	0.174933
chr1:204112915|204117707	chr1	204112915	204117707	ENSG00000143842	SOX13	exon	+	0.438444	35	14.2276	0	0	0	0	0	0	0.0428515	0.588841	0.448828	0.404413	0.230762	1.45793	1.03384	1.13803	0	0	0	0	NA	NA	NA	NA	1.20575	-0.507417	0.507198	0.453509	NA	NA
chr1:204468870|204469886	chr1	204468870	204469886	ENSG00000133056	PIK3C2B	exon	-	0.389953	36	14.6341	0	0	0	0	0	0	0.211716	0.446412	0.12403	0.467666	0.575273	1.31143	0.467511	1.08772	0	0	0	0	NA	NA	NA	NA	-0.406425	0.100624	0.82726	0.879775	NA	NA
chr1:204489816|204490750	chr1	204489816	204490750	ENSG00000133056	PIK3C2B	intron	-	0.217419	22	8.94309	0	0	0	0	0	0	0.358041	0.233703	0.334893	0.123168	1.467	0.601768	0.895535	0.536654	0	0	0	0	NA	NA	NA	NA	0.181795	-0.42881	0.913046	0.656219	NA	NA
chr1:205616478|205623891	chr1	205616478	205623891	ENSG00000158711	ELK4	exon	-	35.9912	245	99.5935	0	4	30.269	32.6406	33.9031	37.1308	30.7831	35.535	32.8273	38.9766	8.90426	13.542	13.332	16.8431	6.48037	10.4769	12.2269	14.4359	0.214092	NA	NA	NA	0.0678616	-0.0890005	0.729859	0.312218	0.992429	0.553273
chr1:205723926|205729621	chr1	205723926	205729621	ENSG00000069275	NUCKS1	exon	-	0.173056	15	6.09756	0	0	0	0	0	0	0.0778944	0.247097	0.32245	0.0826324	0.296413	0.942499	0.669355	0.465995	0	0	0	0	NA	NA	NA	NA	0.950418	-0.352801	0.550142	0.793221	NA	NA
chr1:207027494|207027679	chr1	207027494	207027679	ENSG00000182795	C1orf116	exon	-	1.38455	83	33.7398	0	0	0	0	1.852	0	0.85873	0.876935	2.98426	1.56775	1.69421	1.6879	4.07983	2.8704	0	0	2.74577	0	NA	NA	NA	NA	1.44008	0.627436	0.0323818	0.181794	0.42366	0.41197
chr1:20749723|20773610	chr1	20749723	20773610	ENSG00000127483	HP1BP3	exon	-	1.40425	92	37.3984	0	0	0	0	0	0	1.40794	1.6134	1.22331	1.24863	1.8122	2.8046	2.04699	1.9831	0	0	0	0	NA	NA	NA	NA	-0.167724	-0.425604	0.815629	0.307022	0.992429	0.55225
chr1:20757166|20773610	chr1	20757166	20773610	ENSG00000127483	HP1BP3	exon	-	4.95387	202	82.1138	1	0	4.93684	4.96992	4.99317	4.18333	5.11274	5.41142	4.77635	4.50196	3.797	3.66238	3.0854	4.10996	4.26452	2.77169	2.83819	2.93568	0.863816	NA	NA	NA	-0.223701	-0.501384	0.487024	0.00225024	0.95927	0.0359856
chr1:20757166|20776750	chr1	20757166	20776750	ENSG00000127483	HP1BP3	exon	-	0.281409	29	11.7886	0	0	0	0	0	0	0.479488	0.216242	0.209658	0.308414	1.11681	0.588507	0.636882	0.931872	0	0	0	0	NA	NA	NA	NA	-1.13105	0.335347	0.427047	0.672435	NA	NA
chr1:207580240|207694751	chr1	207580240	207694751	NA	NA	intergenic_region	+	0.86968	61	24.7967	0	0	0	0	0	0	0.567334	0.773187	0.511785	1.16562	1.10044	2.09929	1.10566	2.25692	0	0	0	0	NA	NA	NA	NA	0.00299675	0.424062	0.997592	0.425696	NA	0.638995
chr1:20765377|20773610	chr1	20765377	20773610	ENSG00000127483	HP1BP3	exon	-	0.225397	19	7.72358	0	0	0	0	0	0	0.184741	0.202348	0.400398	0.207862	0.994859	0.619937	1.18808	0.790547	0	0	0	0	NA	NA	NA	NA	0.688253	-0.0309578	0.761557	0.974785	NA	NA
chr1:20770930|20773610	chr1	20770930	20773610	ENSG00000127483	HP1BP3	exon	-	3.41387	157	63.8211	1	0	3.33869	3.83087	3.50075	0	4.07201	4.28295	3.54695	2.30578	3.49268	4.25338	2.34344	2.96677	4.94995	3.47087	2.20167	0	1.4826	NA	NA	NA	-0.0755583	-0.938926	0.83015	0.000446523	0.992429	0.0154142
chr1:207757014|207767195	chr1	207757014	207767195	ENSG00000117335	CD46	exon	+	0.335895	25	10.1626	0	0	0	0	0	0	0.0331352	0.264949	0.118372	0.56401	0.178439	1.05315	0.447389	1.52142	0	0	0	0	NA	NA	NA	NA	0.280916	0.694342	0.923741	0.381312	NA	NA
chr1:208142329|208218002	chr1	208142329	208218002	ENSG00000076356	PLXNA2	exon	-	0.224582	20	8.13008	0	0	0	0	0	0	0.408273	0.297657	0.348185	0.0586782	0.919497	0.902858	0.933723	0.480853	0	0	0	0	NA	0.555989	0.573607	0.499325	-0.619856	-0.737869	0.632248	0.550723	NA	NA
chr1:208210280|208218002	chr1	208210280	208218002	ENSG00000076356	PLXNA2	exon	-	1.63824	94	38.2114	0	0	0	0	0	0	2.18015	1.9762	1.53033	1.16916	3.01368	2.49615	2.12323	2.6555	0	0	0	0	NA	1.4826	1.4826	1.4826	-0.512357	-0.945856	0.418657	0.0282911	0.95927	0.153302
chr1:20840856|20865262	chr1	20840856	20865262	ENSG00000075151	EIF4G3	exon	-	0.585906	43	17.4797	0	0	0	0	0	0	0.298137	0.713675	0.246211	0.647684	1.14704	1.79067	0.66522	1.9652	0	0	0	0	NA	0.761053	0.579779	0.881744	0.179803	-0.393781	0.91994	0.514248	NA	NA
chr1:20904883|20942330	chr1	20904883	20942330	ENSG00000075151	EIF4G3	exon	-	0.549969	50	20.3252	0	0	0	0	0	0	0.309786	0.614538	0.586353	0.546965	0.624089	1.26862	1.03097	1.32849	0	0	0	0	NA	NA	NA	NA	0.271033	-0.282908	0.791601	0.639431	NA	NA
chr1:20941491|20942330	chr1	20941491	20942330	ENSG00000075151	EIF4G3	exon	-	0.316988	32	13.0081	0	0	0	0	0	0	0.234331	0.340955	0.264945	0.333713	0.647439	1.02037	0.779333	0.923156	0	0	0	0	NA	NA	NA	NA	-0.118824	-0.0259879	0.937166	0.972132	NA	NA
chr1:20941491|20950111	chr1	20941491	20950111	ENSG00000075151	EIF4G3	exon	-	0.244798	23	9.34959	0	0	0	0	0	0	0.408632	0.228084	0.276807	0.202351	1.83208	0.660967	0.656661	0.787134	0	0	0	0	NA	NA	NA	NA	0.464312	-0.0756338	0.782082	0.934427	NA	NA
chr1:20941491|21111383	chr1	20941491	21111383	ENSG00000075151	EIF4G3	exon	-	0.169386	17	6.91057	0	0	0	0	0	0	0.19107	0.264962	0.0522146	0.102655	0.52724	0.879204	0.281184	0.557385	0	0	0	0	NA	0.782732	0.501535	0.953981	-0.614548	-0.396062	0.779826	0.709358	NA	NA
chr1:20969474|20981227	chr1	20969474	20981227	ENSG00000075151	EIF4G3	exon	-	1.87242	120	48.7805	0	0	1.02457	1.67544	0	0	1.32427	1.80591	1.98127	2.07163	1.60565	2.29616	2.70345	3.1508	1.51903	2.484	0	0	1.4826	NA	NA	NA	0.408571	-0.353157	0.50391	0.266531	0.962531	0.517028
chr1:20969474|21002808	chr1	20969474	21002808	ENSG00000075151	EIF4G3	exon	-	0.613732	48	19.5122	0	0	0	0	0	0	0.447385	0.540598	0.869661	0.659806	1.15347	1.21797	2.31013	1.37136	0	0	0	0	NA	NA	NA	NA	0.4339	0.130301	0.701419	0.829829	NA	NA
chr1:21001199|21002808	chr1	21001199	21002808	ENSG00000075151	EIF4G3	exon	-	0.33967	27	10.9756	0	0	0	0	0	0	0.193952	0.270806	0.42975	0.425342	0.632729	1.13361	1.52091	1.1516	0	0	0	0	NA	NA	NA	NA	0.69305	0.529299	0.686119	0.508039	NA	NA
chr1:21002713|21111383	chr1	21002713	21111383	ENSG00000075151	EIF4G3	exon	-	1.20844	94	38.2114	1	0	1.02457	1.3317	0	0	1.61123	1.74767	0.65266	0.715432	1.92512	2.13114	1.30518	1.39392	1.51903	1.97439	0	0	1.4826	NA	NA	NA	-1.1837	-1.38971	0.0974185	0.000318445	0.71426	0.0130496
chr1:21050866|21111383	chr1	21050866	21111383	ENSG00000075151	EIF4G3	exon	-	1.59067	117	47.561	0	0	1.6564	1.38471	0	0	2.37663	1.58563	1.41481	1.41139	2.99136	1.9342	1.74705	2.03365	2.45578	2.05297	0	0	1.4826	NA	NA	NA	-0.744196	-0.3751	0.165098	0.272568	0.837994	0.524599
chr1:21089138|21111383	chr1	21089138	21111383	ENSG00000075151	EIF4G3	exon	-	0.616432	50	20.3252	0	0	0	0	0	0	0.578589	0.850888	0.208279	0.516705	1.1701	1.95641	0.733249	1.18924	0	0	0	0	NA	NA	NA	NA	-1.30833	-0.809918	0.296777	0.152485	NA	NA
chr1:211353239|211354467	chr1	211353239	211354467	ENSG00000082512	TRAF5	exon	+	2.62174	139	56.5041	0	0	0	1.98427	3.49522	0.893858	1.4957	2.86489	3.69589	2.39427	2.42212	3.66624	3.81355	3.14862	0	2.94188	3.19179	1.32523	NA	NA	NA	NA	1.233	-0.343328	0.0144282	0.234279	0.291103	0.484062
chr1:211778918|211793190	chr1	211778918	211793190	ENSG00000123684	LPGAT1	exon	-	0.925226	43	17.4797	0	0	0	0	0	0	0.408198	0.704191	1.43121	1.1496	0.933343	2.05737	3.21953	2.8324	0	0	0	0	NA	NA	NA	NA	1.62435	0.454585	0.22575	0.533182	0.923516	0.716372
chr1:21221747|21228041	chr1	21221747	21228041	ENSG00000117298	ECE1	exon	-	0.393975	35	14.2276	0	0	0	0	0	0	0.202067	0.360515	0.201169	0.54365	0.62706	0.833311	0.527736	1.71488	0	0	0	0	NA	NA	NA	NA	0.180403	0.104959	0.915478	0.878207	NA	NA
chr1:212329135|212333598	chr1	212329135	212333598	ENSG00000066027	PPP2R5A	exon	+	0.340585	26	10.5691	0	0	0	0	0	0	0.114323	0.19622	0.271353	0.574215	0.428698	0.621637	0.776919	1.76129	0	0	0	0	NA	NA	NA	NA	0.57723	0.896617	0.767442	0.273176	NA	NA
chr1:21272699|21290156	chr1	21272699	21290156	ENSG00000117298	ECE1	exon	-	0.583531	43	17.4797	0	0	0	0	0	0	0.395686	0.694756	0.24224	0.63215	0.971219	1.76592	0.743486	1.57951	0	0	0	0	NA	NA	NA	NA	-0.732492	-0.157619	0.619167	0.801589	NA	NA
chr1:212863725|212885396	chr1	212863725	212885396	ENSG00000162769	FLVCR1	exon	+	0.466316	39	15.8537	0	0	0	0	0	0	0.125787	0.44704	0.422439	0.601715	0.391313	1.14748	0.971897	1.27749	0	0	0	0	NA	NA	NA	NA	1.09913	0.212261	0.452212	0.748043	NA	NA
chr1:213077696|213117410	chr1	213077696	213117410	ENSG00000136643	RPS6KC1	exon	+	0.321925	29	11.7886	0	0	0	0	0	0	0	0.371741	0.433133	0.335764	0	1.11809	1.01525	0.88553	0	0	0	0	NA	NA	NA	NA	1.73844	0.107417	0.318862	0.887516	NA	NA
chr1:213117317|213129889	chr1	213117317	213129889	ENSG00000136643	RPS6KC1	exon	+	0.915774	69	28.0488	0	0	0	0	0	0	0.439099	1.43065	0.684384	0.614788	0.803311	2.75664	1.35367	1.50491	0	0	0	0	NA	NA	NA	NA	0.167324	-1.30898	0.858863	0.00579231	NA	0.0604232
chr1:213129527|213176492	chr1	213129527	213176492	ENSG00000136643	RPS6KC1	exon	+	0.187168	21	8.53659	0	0	0	0	0	0	0	0.223024	0.371607	0.152136	0	0.595629	1.05474	0.57301	0	0	0	0	NA	NA	NA	NA	0.975707	-0.274871	0.688012	0.759168	NA	NA
chr1:213167858|213176492	chr1	213167858	213176492	ENSG00000136643	RPS6KC1	exon	+	0.342923	26	10.5691	0	0	0	0	0	0	0.101626	0.36639	0.0522146	0.480164	0.547273	0.976052	0.281184	1.43351	0	0	0	0	NA	NA	NA	NA	-0.117065	-0.0183463	0.968181	0.980774	NA	NA
chr1:213996469|214011715	chr1	213996469	214011715	ENSG00000117707	PROX1	exon	+	1.65641	69	28.0488	0	0	0	0	0	0	0.253205	0.84204	1.25992	3.01443	0.688808	2.21972	2.5981	5.3558	0	0	0	0	NA	NA	NA	NA	2.33534	1.47731	0.0401515	0.00490242	0.471147	0.0560644
chr1:215575901|215579137	chr1	215575901	215579137	ENSG00000136636	KCTD3	exon	+	0.547362	46	18.6992	0	0	0	0	0	0	0.307015	0.705166	0.185428	0.571498	0.632785	1.52409	0.57837	1.52081	0	0	0	0	NA	NA	NA	NA	-0.888295	-0.357952	0.529097	0.550448	NA	NA
chr1:215586495|215595471	chr1	215586495	215595471	ENSG00000136636	KCTD3	exon	+	0.6475	52	21.1382	0	0	0	0	0	0	0.293483	0.961861	0.615052	0.449884	0.784796	2.12921	1.03733	1.2116	0	0	0	0	NA	NA	NA	NA	0.59135	-0.923427	0.585129	0.109231	NA	NA
chr1:21715389|21721764	chr1	21715389	21721764	ENSG00000090686	USP48	exon	-	1.1115	94	38.2114	0	0	1.05789	0	0	0	1.84485	1.10955	0.932707	0.945934	2.37042	1.71223	1.75134	1.41043	1.56843	0	0	0	1.4826	NA	NA	NA	-1.08946	-0.253783	0.0970494	0.5177	0.71426	0.703445
chr1:21715389|21724095	chr1	21715389	21724095	ENSG00000090686	USP48	exon	-	0.86117	75	30.4878	0	0	0	0	0	0	1.04894	0.895322	0.754417	0.802542	1.66823	1.29569	1.87838	1.81126	0	0	0	0	NA	NA	NA	NA	-0.598377	-0.551992	0.484684	0.216513	0.95927	0.46141
chr1:21721036|21721764	chr1	21721036	21721764	ENSG00000090686	USP48	exon	-	0.517728	41	16.6667	0	0	0	0	0	0	0.776746	0.701883	0.202047	0.350692	1.88057	1.84383	0.704205	1.14785	0	0	0	0	NA	0.563962	0.809991	1.02926	-1.73276	-0.833923	0.153119	0.19786	NA	NA
chr1:219193082|219218712	chr1	219193082	219218712	NA	NA	intergenic_region	+	0.742714	56	22.7642	0	0	0	0	0	0	0.427567	0.901432	0.377428	0.789542	1.02255	2.21712	0.998618	1.64524	0	0	0	0	NA	0.819345	NA	NA	-0.164735	-0.329914	0.89805	0.528237	NA	0.712649
chr1:219193082|219241308	chr1	219193082	219241308	NA	NA	intergenic_region	+	0.774189	57	23.1707	0	0	0	0	0	0	0.133081	1.17264	0.397827	0.683094	0.520763	1.95606	0.820782	1.61611	0	0	0	0	NA	NA	NA	NA	0.97554	-0.849371	0.516995	0.0960347	NA	0.295619
chr1:220006106|220007338	chr1	220006106	220007338	ENSG00000136628	EPRS1	exon	-	0.491434	39	15.8537	0	0	0	0	0	0	0.51337	0.440582	0.458038	0.545748	1.21426	1.01131	1.17022	1.42643	0	0	0	0	NA	NA	NA	NA	-0.0225536	0.159659	0.98602	0.813687	NA	NA
chr1:220182257|220182931	chr1	220182257	220182931	ENSG00000118873	RAB3GAP2	exon	-	0.361777	33	13.4146	0	0	0	0	0	0	0.45739	0.509238	0.149722	0.249492	0.889768	1.45735	0.493276	0.874231	0	0	0	0	NA	NA	1.4826	NA	-0.994952	-0.833057	0.450777	0.272967	NA	NA
chr1:220212887|220213979	chr1	220212887	220213979	ENSG00000118873	RAB3GAP2	exon	-	0.481617	31	12.6016	0	0	0	0	0	0	0.324904	0.58965	0.0942379	0.537945	0.71626	2.28117	0.507487	1.91089	0	0	0	0	NA	NA	NA	NA	-0.915241	0.240493	0.58962	0.753915	NA	NA
chr1:22078429|22086866	chr1	22078429	22086866	ENSG00000070831	CDC42	exon	+	0.949726	76	30.8943	0	0	0	0	0	0	0.765289	0.634284	1.06626	1.28568	1.15961	1.17646	1.77186	2.50485	0	0	0	0	NA	NA	NA	NA	0.261424	0.632458	0.743463	0.165997	0.992429	0.392263
chr1:22078429|22091501	chr1	22078429	22091501	ENSG00000289694	ENSG00000289694	exon	+	0.17361	15	6.09756	0	0	0	0	0	0	0.267789	0.0709791	0.126017	0.262168	1.44209	0.357212	0.380629	0.855401	0	0	0	0	NA	NA	NA	NA	0.181418	0.699897	0.942602	0.530895	NA	NA
chr1:222724092|222725555	chr1	222724092	222725555	ENSG00000162819	BROX	exon	+	0.213026	23	9.34959	0	0	0	0	0	0	0.320026	0.286704	0.245524	0.0972066	0.967986	0.877705	0.690276	0.398611	0	0	0	0	NA	NA	NA	NA	-0.0185631	-0.585046	0.990224	0.542375	NA	NA
chr1:223804174|223806947	chr1	223804174	223806947	ENSG00000143514	TP53BP2	exon	-	0.591307	53	21.5447	0	0	0	0	0	0	0.335613	0.688917	0.578033	0.574948	0.886914	1.26955	1.20648	1.20607	0	0	0	0	NA	NA	NA	NA	0.770523	-0.333095	0.534707	0.541423	NA	0.720267
chr1:224250212|224268133	chr1	224250212	224268133	ENSG00000143748	NVL	exon	-	0.115629	11	4.47154	0	0	0	0	0	0	0.190713	0.132055	0.154476	0.0647869	0.624699	0.496677	0.666111	0.398569	0	0	0	0	NA	NA	NA	NA	-0.216565	-0.173265	0.922305	0.905828	NA	NA
chr1:224365879|224371423	chr1	224365879	224371423	ENSG00000143771	CNIH4	exon	+	0.595234	47	19.1057	0	0	0	0	0	0	0.411431	0.785918	0.637641	0.447262	1.11329	2.33423	1.26363	1.07286	0	0	0	0	NA	NA	NA	NA	0.591311	-0.357612	0.619417	0.55638	NA	NA
chr1:224418260|224424654	chr1	224418260	224424654	ENSG00000162923	WDR26	exon	-	0.148624	16	6.50407	0	0	0	0	0	0	0.302066	0.113403	0.107548	0.149902	0.874687	0.611036	0.41159	0.518245	0	0	0	0	NA	0.783813	1.4826	1.2123	-0.316063	0.216944	0.868624	0.854939	NA	NA
chr1:22489880|22491533	chr1	22489880	22491533	ENSG00000184677	ZBTB40	exon	+	0.669101	59	23.9837	0	0	0	0	0	0	0.455308	0.629921	0.249431	0.89964	1.02972	1.36967	0.573455	1.74919	0	0	0	0	NA	NA	NA	NA	-0.385139	0.48302	0.741499	0.338342	NA	0.574219
chr1:224952670|224974153	chr1	224952670	224974153	ENSG00000185842	DNAH14	exon	+	2.44278	119	48.374	0	0	0	0	3.66417	1.65725	1.07468	1.3996	4.16695	3.3784	1.63403	2.27216	4.0036	4.7049	0	0	5.13115	2.45704	NA	NA	NA	NA	1.61403	0.999258	0.00187794	0.00566163	0.0927371	0.0601969
chr1:224952670|225007544	chr1	224952670	225007544	ENSG00000185842	DNAH14	exon	+	2.53225	122	49.5935	1	0	0	0	3.02361	2.31087	0.775787	1.46908	3.92471	3.70538	1.34001	2.92632	4.25153	4.743	0	0	4.4828	3.42609	NA	NA	NA	NA	1.8922	1.3154	0.00158007	8.69e-05	0.092422	0.00551278
chr1:225412454|225415332	chr1	225412454	225415332	ENSG00000143815	LBR	exon	-	1.09148	59	23.9837	0	0	0	0	0	0	0.50317	1.65206	0.535078	0.876698	1.27293	4.12047	1.29604	2.10048	0	0	0	0	NA	NA	1.4826	NA	0.224691	-0.932266	0.850352	0.0857855	NA	0.276763
chr1:225987896|225988388	chr1	225987896	225988388	ENSG00000143751	SDE2	exon	-	0.171233	18	7.31707	0	0	0	0	0	0	0.115566	0.200784	0.190855	0.152571	0.444199	0.637578	0.585774	0.6642	0	0	0	0	NA	NA	NA	NA	0.380408	-0.131622	0.857267	0.898633	NA	NA
chr1:227139576|227147559	chr1	227139576	227147559	ENSG00000143776	CDC42BPA	exon	-	0.159574	18	7.31707	0	0	0	0	0	0	0.283713	0.14578	0.0462892	0.17009	0.678463	0.613613	0.249275	0.5698	0	0	0	0	NA	NA	NA	NA	-1.02258	0.161672	0.59352	0.882054	NA	NA
chr1:22781421|22785076	chr1	22781421	22785076	ENSG00000133216	EPHB2	exon	+	1.74049	86	34.9593	1	0	0	0	0	0	1.01079	0.802975	1.90977	2.84731	2.48495	1.89559	3.64931	5.19974	0	0	0	0	NA	NA	NA	NA	0.693985	1.50249	0.326473	0.00100838	0.95927	0.0231296
chr1:228394737|228395252	chr1	228394737	228395252	ENSG00000154370	TRIM11	exon	-	0.195221	19	7.72358	0	0	0	0	0	0	0.0690623	0.197374	0.205474	0.228082	0.371912	0.629448	0.647475	0.757022	0	0	0	0	NA	NA	NA	NA	0.479904	0.172801	0.842195	0.856795	NA	NA
chr1:23030469|23044486	chr1	23030469	23044486	ENSG00000004487	KDM1A	exon	+	0.536015	44	17.8862	0	0	0	0	0	0	0.276882	0.448913	1.66795	0.359458	0.932909	1.02192	3.01919	1.0326	0	0	0	0	NA	NA	NA	NA	2.20874	-0.243144	0.0136691	0.725428	0.291103	NA
chr1:23030469|23050520	chr1	23030469	23050520	ENSG00000004487	KDM1A	exon	+	4.60897	182	73.9837	0	0	4.12092	4.23581	3.91581	3.4307	3.89176	4.57098	4.42414	4.91944	3.14375	3.9355	4.01052	6.71675	3.42193	2.31241	3.81537	5.08636	0.83038	NA	NA	NA	-0.00245598	-0.224915	0.994688	0.298425	0.998955	0.542516
chr1:23030469|23059167	chr1	23030469	23059167	ENSG00000004487	KDM1A	exon	+	1.92257	117	47.561	0	0	1.29546	1.45	3.03894	0	1.91412	1.82317	3.15066	1.65353	2.82075	2.03143	3.14838	3.14535	1.92065	2.14977	4.50554	0	1.4826	NA	NA	NA	0.413127	-0.40294	0.418835	0.257294	0.95927	0.505593
chr1:230663141|230664587	chr1	230663141	230664587	ENSG00000135775	COG2	exon	+	0.303798	22	8.94309	0	0	0	0	0	0	0.361247	0.438219	0.0362735	0.232837	1.01366	2.34138	0.195339	0.746254	0	0	0	0	NA	NA	NA	NA	-0.81354	-0.4396	0.70116	0.628105	NA	NA
chr1:230663141|230671640	chr1	230663141	230671640	ENSG00000135775	COG2	exon	+	0.214593	17	6.91057	0	0	0	0	0	0	0.0762195	0.353519	0.0433877	0.169185	0.410455	1.46426	0.23365	0.826273	0	0	0	0	NA	NA	NA	NA	-0.117064	-0.386648	0.968181	0.687652	NA	NA
chr1:230663141|230675124	chr1	230663141	230675124	ENSG00000135775	COG2	exon	+	0.3495	37	15.0407	0	0	0	0	0	0	0.223902	0.465047	0.138014	0.335781	0.52498	1.0257	0.440825	0.864705	0	0	0	0	NA	NA	NA	NA	-0.597021	-0.412823	0.711249	0.541374	NA	NA
chr1:23071225|23072197	chr1	23071225	23072197	ENSG00000004487	KDM1A	exon	+	1.33449	97	39.4309	0	0	1.29096	0	1.00948	0	1.47145	1.4099	1.47948	1.17391	1.5871	2.97616	1.75868	2.91247	1.91398	0	1.49666	0	1.4826	NA	NA	NA	-0.235288	-0.619136	0.654763	0.145992	0.992429	0.370538
chr1:230943806|230961303	chr1	230943806	230961303	ENSG00000143643	TTC13	exon	-	0.276354	29	11.7886	0	0	0	0	0	0	0.135472	0.269242	0.148726	0.364579	0.431645	0.760498	0.448112	0.918321	0	0	0	0	NA	NA	NA	NA	-0.117071	0.213743	0.952729	0.778196	NA	NA
chr1:230954333|230961303	chr1	230954333	230961303	ENSG00000143643	TTC13	exon	-	3.17136	177	71.9512	0	0	2.88277	2.75475	3.02844	2.74311	3.10396	2.95955	3.09861	3.42551	2.67414	3.45101	2.24917	3.5831	2.29442	2.84474	2.30643	3.65896	0.795907	NA	NA	NA	-0.00338593	-0.00810744	0.9923	0.970002	0.998955	0.988354
chr1:231370562|231374099	chr1	231370562	231374099	ENSG00000287856	ENSG00000287856	exon	-	1.06426	70	28.4553	0	0	0	0	0	0	0.699189	1.59647	0.415753	0.838244	1.41354	3.39436	0.772654	1.77128	0	0	0	0	NA	NA	NA	NA	-0.369096	-0.799772	0.704605	0.099604	NA	0.299846
chr1:231537213|231542611	chr1	231537213	231542611	ENSG00000270106	TSNAX-DISC1	exon	+	0.912053	63	25.6098	0	0	0	0	0	0	1.00956	0.890478	0.457274	1.04155	1.59036	1.99053	1.12286	1.99753	0	0	0	0	NA	NA	NA	NA	-1.25613	0.175219	0.155759	0.743209	NA	0.861965
chr1:231795242|231818517	chr1	231795242	231818517	ENSG00000270106	TSNAX-DISC1	exon	+	2.3121	115	46.748	0	0	0	2.1198	2.01896	0	1.70526	2.93754	2.98633	1.6663	2.17297	3.66109	3.16562	2.6286	0	3.14281	2.99331	0	NA	NA	NA	NA	0.686977	-0.820025	0.215537	0.0269403	0.90718	0.148853
chr1:232460887|232471528	chr1	232460887	232471528	ENSG00000116991	SIPA1L2	exon	-	1.35636	78	31.7073	0	0	0	0	0	0	0.73841	1.64058	1.83532	1.11412	1.58363	2.85564	2.82927	2.48415	0	0	0	0	NA	NA	NA	NA	1.2076	-0.76938	0.130901	0.112324	0.783473	0.319742
chr1:232513857|232515608	chr1	232513857	232515608	ENSG00000116991	SIPA1L2	exon	-	0.385756	29	11.7886	0	0	0	0	0	0	0.250341	0.479664	0.0454203	0.435565	0.781113	1.28486	0.244596	1.18941	0	0	0	0	NA	NA	NA	NA	-0.614546	-0.275077	0.800954	0.716473	NA	NA
chr1:232513857|232533583	chr1	232513857	232533583	ENSG00000116991	SIPA1L2	exon	-	0.653035	59	23.9837	1	0	0	0	0	0	0.441542	1.01341	0.637591	0.361214	0.996516	1.50483	1.28121	1.12732	0	0	0	0	NA	NA	NA	NA	0.455271	-1.52681	0.672455	0.00296406	NA	0.0429614
chr1:232513857|232574222	chr1	232513857	232574222	ENSG00000116991	SIPA1L2	exon	-	0.138568	13	5.28455	0	0	0	0	0	0	0.132623	0.11665	0.138084	0.162427	0.405263	0.528455	0.528642	0.680211	0	0	0	0	NA	NA	NA	NA	-0.216566	0.188054	0.92153	0.883828	NA	NA
chr1:233177802|233208689	chr1	233177802	233208689	ENSG00000135749	PCNX2	exon	-	0.572225	48	19.5122	0	0	0	0	0	0	0.43922	0.459767	1.20744	0.532972	1.0716	1.04559	1.77107	1.2479	0	0	0	0	NA	NA	NA	NA	1.30166	-0.0493715	0.140678	0.939591	NA	NA
chr1:233198939|233208689	chr1	233198939	233208689	ENSG00000135749	PCNX2	exon	-	0.480316	46	18.6992	0	0	0	0	0	0	0.300212	0.389201	0.981564	0.474418	0.623519	1.41415	1.6239	1.03123	0	0	0	0	NA	NA	NA	NA	1.36753	0.542157	0.140792	0.407616	NA	NA
chr1:233198939|233236980	chr1	233198939	233236980	ENSG00000135749	PCNX2	exon	-	0.986533	81	32.9268	0	0	0	0	0	0	0.675983	0.967448	1.04748	1.08102	1.14787	1.87993	1.52786	1.67667	0	0	0	0	NA	NA	NA	NA	0.659904	0.125445	0.424721	0.767087	0.95927	0.875717
chr1:233198939|233252788	chr1	233198939	233252788	ENSG00000135749	PCNX2	exon	-	0.259323	18	7.31707	0	0	0	0	0	0	0	0.0475399	0.532717	0.466855	0	0.285877	1.46322	1.40129	0	0	0	0	NA	NA	NA	NA	1.48289	1.23191	0.459685	0.223677	NA	NA
chr1:233217899|233227371	chr1	233217899	233227371	ENSG00000135749	PCNX2	exon	-	0.554132	47	19.1057	0	0	0	0	0	0	0.258491	0.657932	0.615855	0.520995	0.693893	1.8436	0.989982	1.23109	0	0	0	0	NA	1.4826	1.4826	NA	1.06255	0.0619069	0.322092	0.920786	NA	NA
chr1:233346442|233362293	chr1	233346442	233362293	ENSG00000143674	MAP3K21	exon	+	0.239695	25	10.1626	0	0	0	0	0	0	0.0861413	0.133741	0.454022	0.327292	0.331182	0.51039	0.866393	0.910487	0	0	0	0	NA	NA	NA	NA	1.26241	0.567027	0.365896	0.537649	NA	NA
chr1:23408664|23419139	chr1	23408664	23419139	ENSG00000204219	TCEA3	exon	-	0.843615	68	27.6423	0	0	0	0	0	0	1.30451	1.03258	0.529471	0.610314	2.22846	2.34035	1.07374	1.24992	0	0	0	0	NA	1.29645	0.707798	1.4826	-1.0428	-0.62238	0.241902	0.201449	0.934669	0.44136
chr1:235152706|235155112	chr1	235152706	235155112	ENSG00000054267	ARID4B	exon	-	0.246673	23	9.34959	0	0	0	0	0	0	0.435226	0.330345	0.0507855	0.165218	1.19565	1.05096	0.273488	0.624359	0	0	0	0	NA	NA	NA	NA	-1.08588	-0.293468	0.527987	0.753972	NA	NA
chr1:235341708|235342883	chr1	235341708	235342883	ENSG00000285053	TBCE	exon	+	0.237382	24	9.7561	0	0	0	0	0	0	0.136089	0.33121	0.234799	0.174933	0.419679	0.853569	0.709148	0.68738	0	0	0	0	NA	NA	NA	NA	0.48354	-0.439221	0.791348	0.613578	NA	NA
chr1:235480054|235494828	chr1	235480054	235494828	ENSG00000162885	B3GALNT2	exon	-	0.254207	24	9.7561	0	0	0	0	0	0	0.160038	0.0706572	0.332804	0.442461	0.504832	0.421109	0.624374	1.13726	0	0	0	0	NA	NA	NA	NA	0.801262	1.28405	0.552965	0.191231	NA	NA
chr1:235800320|235801097	chr1	235800320	235801097	ENSG00000143669	LYST	exon	-	0.454111	38	15.4472	0	0	0	0	0	0	0.276305	0.587665	0.215259	0.446422	0.739125	1.60872	0.557111	1.29809	0	0	0	0	NA	NA	NA	NA	0.0678821	-0.44987	0.962418	0.505405	NA	NA
chr1:235830226|235833667	chr1	235830226	235833667	ENSG00000143669	LYST	exon	-	0.627217	52	21.1382	0	0	0	0	0	0	0.279734	0.96954	0.2324	0.509131	0.745957	1.75447	0.729576	1.21422	0	0	0	0	NA	NA	NA	NA	-0.316064	-1.10245	0.853631	0.0341174	NA	0.167804
chr1:236168706|236183906	chr1	236168706	236183906	ENSG00000077585	GPR137B	exon	+	0.269486	23	9.34959	0	0	0	0	0	0	0.255831	0.362552	0.47862	0.117369	0.78102	1.01042	1.17296	0.590458	0	0	0	0	NA	NA	NA	NA	0.50194	-0.689259	0.735148	0.467911	NA	NA
chr1:236806144|236816543	chr1	236806144	236816543	ENSG00000116984	MTR	exon	+	3.06365	167	67.8862	0	0	2.06046	3.1054	2.55497	2.66482	2.38871	3.58721	2.45893	2.92665	2.1102	3.9081	2.06796	3.09897	1.74679	3.93423	2.11783	3.95086	0.847766	NA	NA	NA	0.156876	-0.423877	0.657808	0.0762872	0.992429	0.26372
chr1:23750845|23752518	chr1	23750845	23752518	ENSG00000011007	ELOA	exon	+	0.162525	18	7.31707	0	0	0	0	0	0	0.264841	0.15254	0.142494	0.147652	0.746818	0.530905	0.554042	0.606951	0	0	0	0	NA	NA	NA	NA	-0.117072	-0.074267	0.950537	0.945663	NA	NA
chr1:23814190|23820593	chr1	23814190	23820593	ENSG00000117305	HMGCL	exon	-	0.540467	49	19.9187	0	0	0	0	0	0	0.227638	0.461645	0.788955	0.638727	0.836302	0.967273	1.45877	1.53622	0	0	0	0	NA	1.4826	1.4826	NA	1.49655	0.0158097	0.133721	0.979299	NA	NA
chr1:239492709|239494651	chr1	239492709	239494651	ENSG00000133019	CHRM3	intron	+	0.295019	18	7.31707	0	0	0	0	0	0	0.166602	0.0512089	0.221928	0.599701	0.65519	0.35386	0.686	1.70745	0	0	0	0	NA	NA	NA	NA	0.380408	1.26293	0.858931	0.245621	NA	NA
chr1:24169417|24180854	chr1	24169417	24180854	ENSG00000185436	IFNLR1	exon	-	0.252078	21	8.53659	0	0	0	0	0	0	0.225455	0.137018	0.152094	0.405384	0.63226	0.441769	0.571026	1.6174	0	0	0	0	NA	NA	NA	NA	-0.415559	0.302566	0.82682	0.74993	NA	NA
chr1:243293091|243426558	chr1	243293091	243426558	ENSG00000054282	SDCCAG8	exon	+	0.497549	37	15.0407	0	0	0	0	0	0	0.359986	0.384668	0.45693	0.664256	1.02838	0.952237	1.0678	2.57858	0	0	0	0	NA	NA	NA	NA	0.112536	0.278366	0.933398	0.688711	NA	NA
chr1:243304713|243316893	chr1	243304713	243316893	ENSG00000054282	SDCCAG8	exon	+	0.24752	23	9.34959	0	0	0	0	0	0	0.238385	0.234881	0.209185	0.274497	0.648086	0.881011	1.1265	0.744902	0	0	0	0	NA	1.1736	1.4826	NA	-0.515054	0.388763	0.798299	0.65215	NA	NA
chr1:243304713|243330692	chr1	243304713	243330692	ENSG00000054282	SDCCAG8	exon	+	0.218565	23	9.34959	0	0	0	0	0	0	0.26085	0.292286	0.0874717	0.171672	0.712881	0.843833	0.329513	0.625667	0	0	0	0	NA	1.4826	NA	NA	-0.80663	-0.338773	0.664006	0.708568	NA	NA
chr1:243304713|243344331	chr1	243304713	243344331	ENSG00000054282	SDCCAG8	exon	+	0.355917	34	13.8211	0	0	0	0	0	0	0.213547	0.385859	0.357337	0.368554	0.555598	1.02067	0.869186	1.13872	0	0	0	0	NA	1.4826	NA	1.4826	0.480904	-0.244988	0.730761	0.739478	NA	NA
chr1:243304713|243426558	chr1	243304713	243426558	ENSG00000054282	SDCCAG8	exon	+	0.534478	42	17.0732	0	0	0	0	0	0	0.48253	0.394035	0.21702	0.786512	1.56626	1.45258	0.674881	1.61771	0	0	0	0	NA	NA	NA	NA	-0.904889	0.884451	0.526702	0.157535	NA	NA
chr1:243307989|243426558	chr1	243307989	243426558	ENSG00000054282	SDCCAG8	exon	+	0.16919	16	6.50407	0	0	0	0	0	0	0.138632	0.139455	0.111371	0.225622	0.44175	0.500012	0.422765	1.00994	0	0	0	0	NA	NA	NA	NA	-0.216566	0.136476	0.920776	0.903496	NA	NA
chr1:243415702|243426558	chr1	243415702	243426558	ENSG00000054282	SDCCAG8	exon	+	2.20154	127	51.626	0	0	1.47358	1.57523	1.23154	0.682303	2.00003	2.43606	1.84046	2.13696	2.14523	3.46248	2.17813	2.54296	2.18473	2.33544	1.82587	1.01158	1.4826	0.53638	0.648816	0.775656	0.0461371	-0.192128	0.929019	0.555922	0.996055	0.7334
chr1:243545510|243573048	chr1	243545510	243573048	ENSG00000117020	AKT3	exon	-	1.3905	92	37.3984	0	0	0	0.89226	0	0	1.15551	1.79392	0.576326	1.30402	1.54819	2.56919	1.34668	2.48435	0	1.32286	0	0	NA	NA	NA	NA	-1.48987	-0.584531	0.0792984	0.130713	0.655872	0.348863
chr1:245002121|245017326	chr1	245002121	245017326	ENSG00000203666	EFCAB2	exon	+	0.197885	22	8.94309	0	0	0	0	0	0	0.263205	0.168415	0.115736	0.23244	0.888418	0.508803	0.444012	0.702512	0	0	0	0	NA	1.4826	1.4826	NA	-0.616805	0.248444	0.757312	0.781257	NA	NA
chr1:245002121|245059458	chr1	245002121	245059458	ENSG00000203666	EFCAB2	exon	+	0.221502	23	9.34959	0	0	0	0	0	0	0.050813	0.255158	0.128674	0.267451	0.273636	0.748889	0.53405	0.774628	0	0	0	0	NA	NA	NA	NA	0.38041	0.0632338	0.895126	0.93795	NA	NA
chr1:24514314|24514567	chr1	24514314	24514567	ENSG00000117602	RCAN3	exon	+	4.9896	187	76.0163	1	0	4.06599	4.3734	6.06637	3.32308	4.83639	5.97427	6.21039	3.68244	4.04892	7.03293	4.44754	3.64766	3.74922	3.265	4.26253	4.92679	0.922093	NA	NA	NA	0.181959	-0.838921	0.594653	9.62e-05	0.992429	0.00591044
chr1:245915530|245929937	chr1	245915530	245929937	ENSG00000185420	SMYD3	exon	-	0.47854	44	17.8862	0	0	0	0	0	0	0.276748	0.347033	0.576593	0.641384	0.65225	0.954413	1.16675	1.38819	0	0	0	0	NA	NA	NA	NA	0.713995	0.441718	0.530406	0.482025	NA	NA
chr1:246591512|246591941	chr1	246591512	246591941	ENSG00000162852	CNST	exon	+	0.624135	45	18.2927	0	0	0	0	0	0	0.5667	0.892251	0.0516535	0.546307	1.17229	2.03256	0.278162	1.28016	0	0	0	0	NA	NA	NA	NA	-1.67671	-0.875179	0.241662	0.151552	NA	0.375444
chr1:246621429|246634587	chr1	246621429	246634587	ENSG00000162852	CNST	exon	+	0.172086	16	6.50407	0	0	0	0	0	0	0.0460415	0.274738	0.162821	0.110308	0.247941	0.947047	0.497782	0.462239	0	0	0	0	NA	NA	NA	NA	0.5794	-0.436931	0.818188	0.688517	NA	NA
chr1:246627356|246631924	chr1	246627356	246631924	ENSG00000162852	CNST	intron	+	0.285369	28	11.3821	0	0	0	0	0	0	0.186161	0.379177	0.231815	0.237706	0.602896	1.14874	0.723061	0.818547	0	0	0	0	NA	NA	NA	NA	0.280911	-0.303144	0.873902	0.702089	NA	NA
chr1:246726892|246740301	chr1	246726892	246740301	ENSG00000143653	SCCPDH	exon	+	0.231248	18	7.31707	0	0	0	0	0	0	0	0.226737	0.374822	0.262244	0	0.852196	1.17624	0.841552	0	0	0	0	NA	NA	NA	NA	0.877886	0.123974	0.733678	0.898632	NA	NA
chr1:246913232|246918377	chr1	246913232	246918377	ENSG00000153207	AHCTF1	exon	-	0.120103	13	5.28455	0	0	0	0	0	0	0.127213	0.10261	0.19597	0.112531	0.384239	0.411216	0.765054	0.583205	0	0	0	0	NA	NA	NA	NA	0.0819209	0.0374618	0.969536	0.977433	NA	NA
chr1:247138716|247159813	chr1	247138716	247159813	ENSG00000196418	ZNF124	exon	-	1.49127	95	38.6179	0	0	0	0	0	0	1.24194	1.83421	1.21189	1.30804	1.78153	3.98788	2.01762	2.09379	0	0	0	0	NA	NA	NA	NA	-0.104163	-0.361621	0.893474	0.35794	0.992614	0.589905
chr1:247155566|247159813	chr1	247155566	247159813	ENSG00000196418	ZNF124	exon	-	14.5766	166	67.4797	0	4	15.493	11.6423	13.346	18.1285	15.3044	13.7233	10.9049	16.3193	11.8985	15.1452	11.3226	13.1783	11.5846	15.8743	19.7868	14.9153	0.747735	NA	NA	NA	-0.466145	0.100185	0.475618	0.746951	0.95927	0.862237
chr1:247156406|247159813	chr1	247156406	247159813	ENSG00000196418	ZNF124	exon	-	47.8673	246	100	0	4	42.9536	45.0851	50.4929	44.2717	45.9097	45.0218	55.6867	48.9422	16.4444	19.1142	25.0139	24.0036	16.8255	18.1212	23.7228	14.2813	0.391714	0.450072	0.403324	0.612208	0.20249	-0.0943994	0.307232	0.425888	0.957411	0.638995
chr1:247156406|247159867	chr1	247156406	247159867	ENSG00000196418	ZNF124	exon	-	0.724881	61	24.7967	0	0	0	0	0	0	0.28936	0.782419	1.07624	0.692767	0.669814	1.45391	1.49369	1.65791	0	0	0	0	NA	0.76845	0.463375	1.4826	1.82623	-0.152495	0.0439273	0.776392	0.488203	0.881225
chr1:247157000|247159813	chr1	247157000	247159813	ENSG00000196418	ZNF124	exon	-	1.66693	119	48.374	0	0	1.53717	0	2.01358	0	2.33216	1.39257	2.11814	1.60404	2.49268	2.32277	2.55743	2.05021	2.27902	0	2.98533	0	1.4826	NA	1.4826	NA	-0.16567	0.113052	0.73026	0.746484	0.992429	0.862237
chr1:247159006|247159813	chr1	247159006	247159813	ENSG00000196418	ZNF124	exon	-	1.71531	111	45.122	0	0	1.02457	0	0	0	1.66556	1.82667	1.06841	1.8144	1.98993	4.21186	1.52014	2.99413	1.51903	0	0	0	1.4826	1.23555	1.4826	1.4826	-0.683301	-0.205076	0.249436	0.566596	0.937767	0.742007
chr1:25340474|25343073	chr1	25340474	25343073	ENSG00000183726	TMEM50A	exon	+	0.467523	41	16.6667	0	0	0	0	0	0	0.480983	0.714963	0.38142	0.242027	1.03557	1.99117	0.720041	0.787925	0	0	0	0	NA	NA	NA	NA	0.18216	-0.905708	0.868264	0.184727	NA	NA
chr1:25340474|25351693	chr1	25340474	25351693	ENSG00000183726	TMEM50A	exon	+	0.660288	44	17.8862	0	0	0	0	0	0	0.44348	1.00982	0.494255	0.426402	1.64467	2.35669	1.13611	1.18481	0	0	0	0	NA	1.4826	NA	NA	0.449296	-0.762149	0.720628	0.232232	NA	NA
chr1:26257597|26259802	chr1	26257597	26259802	ENSG00000130695	CEP85	exon	+	0.487991	47	19.1057	0	0	0	0	0	0	0.681176	0.405541	0.4325	0.528845	1.24619	0.893367	1.22045	1.20985	0	0	0	0	NA	NA	NA	NA	-1.07972	0.131717	0.330446	0.827059	NA	NA
chr1:26268483|26269614	chr1	26268483	26269614	ENSG00000130695	CEP85	exon	+	0.203959	22	8.94309	0	0	0	0	0	0	0.0902184	0.248527	0.327015	0.156578	0.337804	0.726591	0.90163	0.578952	0	0	0	0	NA	NA	NA	NA	0.579791	-0.127302	0.762557	0.889903	NA	NA
chr1:26446316|26447660	chr1	26446316	26447660	ENSG00000117682	DHDDS	exon	+	2.19331	104	42.2764	0	0	2.00281	0.804532	0	0	2.51275	2.79667	1.54412	1.68955	2.80307	4.18945	2.37014	3.0344	2.96936	1.1928	0	0	1.4826	NA	NA	NA	-0.589654	-0.862679	0.332486	0.031465	0.95927	0.159073
chr1:26457791|26460144	chr1	26457791	26460144	ENSG00000117682	DHDDS	exon	+	0.203199	16	6.50407	0	0	0	0	0	0	0.321718	0.259755	0.261586	0.093202	0.920138	1.08489	1.01835	0.409844	0	0	0	0	NA	0.758608	0.856434	0.714196	-0.0175762	-0.393183	0.992244	0.737977	NA	NA
chr1:26729651|26732792	chr1	26729651	26732792	ENSG00000117713	ARID1A	exon	+	13.8825	241	97.9675	0	4	14.9076	12.6984	12.5539	12.489	13.6137	14.4547	12.1617	13.9114	6.57171	7.69148	7.14708	8.34024	6.82784	6.7393	8.36968	7.22536	0.458011	NA	NA	NA	-0.200711	-0.263417	0.2963	0.0261373	0.956478	0.145163
chr1:26941457|26941818	chr1	26941457	26941818	ENSG00000090273	NUDC	exon	+	0.321987	28	11.3821	0	0	0	0	0	0	0.753266	0.237274	0.0457866	0.359854	1.56062	0.761427	0.246568	0.959576	0	0	0	0	NA	NA	NA	NA	-1.91083	0.539786	0.173018	0.514658	NA	NA
chr1:26942660|26943065	chr1	26942660	26943065	ENSG00000090273	NUDC	exon	+	4.44417	156	63.4146	0	0	5.80933	2.86154	2.78974	2.47756	5.46884	4.32223	3.34415	4.58888	4.16671	5.98999	3.4601	6.29475	3.60643	4.24252	4.13608	3.67323	0.620801	NA	NA	NA	-0.808483	-0.208449	0.0424735	0.486741	0.487603	0.68534
chr1:27105885|27109777	chr1	27105885	27109777	ENSG00000090020	SLC9A1	exon	-	0.334376	32	13.0081	0	0	0	0	0	0	0.377184	0.332523	0.144685	0.3806	1.11573	0.867661	0.570732	0.982868	0	0	0	0	NA	NA	NA	NA	-0.797534	0.0572276	0.652063	0.935307	NA	NA
chr1:27789562|27793632	chr1	27789562	27793632	ENSG00000117758	STX12	exon	+	1.14545	91	36.9919	0	0	0	0	0	0	0.820484	1.27384	0.976373	1.16631	1.41138	2.67497	1.87745	1.90516	0	0	0	0	NA	NA	NA	NA	0.213515	-0.192518	0.773849	0.623031	0.992429	0.783534
chr1:27874146|27874663	chr1	27874146	27874663	ENSG00000130775	THEMIS2	intron	-	0.499382	33	13.4146	0	0	0	0	0	0	0.936899	0.500904	0.295789	0.427197	2.02236	1.70928	0.828268	1.51696	0	0	0	0	NA	0.636424	1.4826	1.15835	-1.36571	-0.289015	0.268125	0.710329	NA	NA
chr1:28035544|28058094	chr1	28035544	28058094	ENSG00000158161	EYA3	exon	-	0.369675	34	13.8211	0	0	0	0	0	0	0.737187	0.261036	0.389772	0.361224	1.64135	0.842587	1.09469	0.947997	0	0	0	0	NA	NA	NA	NA	-1.31564	0.242088	0.236585	0.757151	NA	NA
chr1:28459085|28466535	chr1	28459085	28466535	ENSG00000204138	PHACTR4	exon	+	1.16569	52	21.1382	0	0	0	0	0	0	0.545318	1.87283	0.118272	0.962363	1.37955	3.94404	0.443766	2.91414	0	0	0	0	NA	0.389098	0.330287	0.399219	-1.37175	-0.93451	0.367947	0.129525	NA	0.347579
chr1:28459085|28466768	chr1	28459085	28466768	ENSG00000204138	PHACTR4	exon	+	0.238604	25	10.1626	0	0	0	0	0	0	0.198021	0.268648	0.35295	0.186277	0.542594	0.867646	0.850721	0.711072	0	0	0	0	NA	NA	NA	NA	-0.0162475	-0.253344	0.99087	0.782857	NA	NA
chr1:28473554|28474151	chr1	28473554	28474151	ENSG00000204138	PHACTR4	exon	+	0.428968	38	15.4472	0	0	0	0	0	0	0.622736	0.666409	0.165301	0.212643	1.55005	1.42323	0.626443	0.711048	0	0	0	0	NA	NA	NA	NA	-1.18696	-1.23388	0.416848	0.0574315	NA	NA
chr1:28473554|28476291	chr1	28473554	28476291	ENSG00000204138	PHACTR4	exon	+	1.15317	93	37.8049	0	0	0	0	0	0	1.06981	1.2427	1.24196	1.062	1.57094	1.79793	1.84645	1.75811	0	0	0	0	NA	1.4826	1.4826	NA	0.153092	-0.345714	0.830768	0.376406	0.992429	0.598405
chr1:28473554|28480604	chr1	28473554	28480604	ENSG00000204138	PHACTR4	exon	+	0.75521	57	23.1707	0	0	0	0	0	0	0.731085	0.825749	1.48108	0.472686	1.20208	1.30445	2.89459	1.83083	0	0	0	0	NA	NA	NA	NA	0.467715	-1.11586	0.590585	0.0519248	0.992429	NA
chr1:28580560|28581229	chr1	28580560	28581229	ENSG00000197989	SNHG12	exon	-	0.575272	49	19.9187	0	0	0	0	0	0	0.974073	0.394577	0.651787	0.612381	2.59472	1.31533	1.11085	1.45441	0	0	0	0	NA	NA	NA	NA	-0.354251	0.488595	0.680968	0.456016	NA	NA
chr1:28742403|28743986	chr1	28742403	28743986	ENSG00000198492	YTHDF2	exon	+	1.89647	123	50	0	0	0	1.4658	0	0	1.4534	1.9983	1.26596	2.11895	1.85392	2.65695	1.84456	3.35871	0	2.1732	0	0	NA	NA	NA	NA	-0.231583	-0.208141	0.719469	0.496294	0.992429	0.690389
chr1:28987431|28987905	chr1	28987431	28987905	ENSG00000159023	EPB41	exon	+	0.180735	21	8.53659	0	0	0	0	0	0	0.0571173	0.302636	0.308345	0.0576268	0.307586	0.707272	0.978491	0.350236	0	0	0	0	NA	1.4826	1.4826	NA	0.778789	-0.936429	0.716383	0.312112	NA	NA
chr1:29035826|29039426	chr1	29035826	29039426	ENSG00000159023	EPB41	exon	+	0.661018	45	18.2927	0	0	0	0	0	0	0.773373	0.916066	0.139697	0.529513	1.14222	2.88089	0.551273	2.1471	0	0	0	0	NA	NA	NA	NA	-1.78625	-0.926436	0.0847681	0.150687	NA	NA
chr1:29148080|29154910	chr1	29148080	29154910	ENSG00000116350	SRSF4	exon	-	0.361129	36	14.6341	0	0	0	0	0	0	0.896193	0.370109	0.0424667	0.286778	1.31437	0.898431	0.22869	0.872849	0	0	0	0	NA	1.4826	1.4826	NA	-2.24913	-0.347351	0.0478415	0.63252	NA	NA
chr1:29154696|29154910	chr1	29154696	29154910	ENSG00000116350	SRSF4	exon	-	5.68263	202	82.1138	0	0	3.95845	5.52824	3.99453	4.63894	4.87757	6.59246	4.12907	5.48531	4.39503	6.77474	3.24959	4.9862	3.85938	4.26686	3.29489	3.42325	0.974974	NA	NA	NA	-0.364798	-0.433159	0.328987	0.0155278	0.95927	0.106794
chr1:30992390|30995220	chr1	30992390	30995220	ENSG00000134644	PUM1	exon	-	3.12711	168	68.2927	0	0	3.10756	2.22356	3.63982	3.13314	2.78005	2.48026	3.9736	3.62309	1.97677	2.47036	3.07237	3.41687	1.46884	3.29666	2.70719	4.64519	0.472668	NA	NA	NA	0.347169	0.334131	0.292072	0.172369	0.950366	0.402245
chr1:30992390|31007102	chr1	30992390	31007102	ENSG00000134644	PUM1	exon	-	1.38189	99	40.2439	0	0	0	0	2.12681	0	1.79345	0.931167	1.96469	1.53223	3.02981	1.49167	1.86076	2.29232	0	0	2.3771	0	NA	NA	NA	NA	0.229517	0.322092	0.665709	0.437981	0.992429	0.649215
chr1:31005853|31007102	chr1	31005853	31007102	ENSG00000134644	PUM1	exon	-	0.389668	35	14.2276	0	0	0	0	0	0	0.373501	0.252836	0.361019	0.540038	0.888903	0.775052	1.45065	1.18017	0	0	0	0	NA	1.4826	NA	1.4826	-0.359207	0.619484	0.807152	0.372251	NA	NA
chr1:31055313|31059577	chr1	31055313	31059577	ENSG00000134644	PUM1	exon	-	0.169462	18	7.31707	0	0	0	0	0	0	0.396581	0.0940762	0.0852211	0.201687	1.00246	0.382161	0.324903	0.687798	0	0	0	0	NA	1.4826	1.4826	1.4826	-1.01431	0.187509	0.541145	0.866822	NA	NA
chr1:31059204|31059577	chr1	31059204	31059577	ENSG00000134644	PUM1	exon	-	0.205558	20	8.13008	0	0	0	0	0	0	0.286359	0.267476	0.105442	0.149476	0.754469	0.982327	0.395391	0.561762	0	0	0	0	NA	1.4826	NA	NA	-0.716278	-0.252865	0.702698	0.799006	NA	NA
chr1:31337175|31339048	chr1	31337175	31339048	ENSG00000121766	ZCCHC17	exon	+	0.439158	33	13.4146	0	0	0	0	0	0	0.301692	0.55828	0.460439	0.355134	0.99254	1.27111	1.54814	1.18169	0	0	0	0	NA	NA	NA	NA	0.741481	-0.696564	0.708014	0.320902	NA	NA
chr1:31337175|31348974	chr1	31337175	31348974	ENSG00000121766	ZCCHC17	exon	+	0.933372	79	32.1138	0	0	0	0	0	0	1.14621	0.700369	0.938635	1.10049	2.2862	1.30685	1.27498	1.684	0	0	0	0	NA	NA	NA	NA	-0.0227487	0.421347	0.977267	0.332709	0.998955	0.569819
chr1:31915895|31919658	chr1	31915895	31919658	ENSG00000184007	PTP4A2	exon	-	9.62455	208	84.5528	0	0	8.10467	8.6163	8.05432	7.84174	7.18	11.1471	7.87071	9.37026	4.53332	9.26963	5.71376	7.53026	5.25454	5.45052	6.01903	7.90829	0.648335	NA	NA	NA	-0.0310672	-0.4292	0.922685	0.0215141	0.99512	0.13021
chr1:32030298|32033334	chr1	32030298	32033334	ENSG00000121774	KHDRBS1	exon	+	0.324076	30	12.1951	0	0	0	0	0	0	0.136988	0.368438	0.485722	0.2874	0.420873	1.04468	1.0046	0.888324	0	0	0	0	NA	NA	NA	NA	1.07032	-0.0241707	0.43588	0.975806	NA	NA
chr1:32279671|32280210	chr1	32279671	32280210	ENSG00000182866	LCK	exon	+	0.225627	20	8.13008	0	0	0	0	0	0	0.105833	0.27361	0.35848	0.1737	0.40106	0.828521	0.926302	0.749614	0	0	0	0	NA	NA	NA	NA	0.725995	-0.465063	0.699006	0.635725	NA	NA
chr1:32592931|32593754	chr1	32592931	32593754	ENSG00000254553	ENSG00000254553	exon	+	0.450882	41	16.6667	0	0	0	0	0	0	0.394993	0.644497	0.146949	0.365962	0.895309	1.67129	0.441818	1.03687	0	0	0	0	NA	NA	NA	NA	-0.99219	-0.555048	0.471667	0.392451	NA	NA
chr1:32631827|32634792	chr1	32631827	32634792	ENSG00000176261	ZBTB8OS	exon	-	0.298535	29	11.7886	0	0	0	0	0	0	0.400902	0.373788	0.232503	0.212305	0.79077	0.946702	0.947685	0.813027	0	0	0	0	NA	NA	NA	NA	-0.621374	-0.586409	0.650164	0.473966	NA	NA
chr1:32948222|32949774	chr1	32948222	32949774	ENSG00000116514	RNF19B	exon	-	5.56962	200	81.3008	0	0	3.39448	4.50929	4.20772	4.89064	4.38485	5.92673	4.42478	5.91625	3.21117	9.17212	3.18497	5.50964	3.10725	2.93815	3.44017	3.97485	0.915382	NA	NA	NA	-0.0208753	-0.133375	0.947698	0.488322	0.996983	0.686582
chr1:33294937|33295305	chr1	33294937	33295305	ENSG00000160094	ZNF362	exon	+	3.77133	156	63.4146	1	0	3.68394	3.83983	2.01896	1.2714	3.60156	5.08251	2.52816	2.88698	3.06186	5.40844	2.99782	4.48974	3.65236	4.34846	2.99331	1.88498	0.991427	0.785592	1.4826	1.45506	-0.63412	-0.941793	0.136256	0.000675469	0.783473	0.0179444
chr1:35104295|35110447	chr1	35104295	35110447	ENSG00000197056	ZMYM1	exon	+	0.182962	18	7.31707	0	0	0	0	0	0	0.0839482	0.23821	0.348826	0.10752	0.321294	0.919437	0.926644	0.486496	0	0	0	0	NA	1.4826	0.965821	NA	0.771214	-0.338568	0.678701	0.753845	NA	NA
chr1:35358925|35361789	chr1	35358925	35361789	ENSG00000146463	ZMYM4	exon	+	6.52639	211	85.7724	0	0	5.7974	6.73062	4.64734	5.24829	6.33509	7.25416	5.79028	6.07878	5.11532	4.73905	4.67889	4.99092	4.30169	4.68488	3.61483	5.29468	0.742003	NA	NA	NA	-0.0830438	-0.421917	0.783851	0.0144152	0.992429	0.101292
chr1:35381259|35381758	chr1	35381259	35381758	ENSG00000146463	ZMYM4	exon	+	0.202207	18	7.31707	0	0	0	0	0	0	0.274681	0.197199	0	0.246405	0.774039	0.652583	0	0.969172	0	0	0	0	NA	NA	NA	NA	-1.01253	0.195846	0.674549	0.843646	NA	NA
chr1:35381259|35389082	chr1	35381259	35389082	ENSG00000146463	ZMYM4	exon	+	1.62835	120	48.7805	0	0	0	1.42657	1.1188	0	1.41161	2.00778	1.27508	1.4211	2.15735	2.54	1.5014	2.09591	0	2.11503	1.65874	0	NA	NA	NA	NA	-0.176336	-0.56813	0.768674	0.0772974	0.992429	0.265344
chr1:35381259|35390098	chr1	35381259	35390098	ENSG00000146463	ZMYM4	exon	+	0.90208	78	31.7073	0	0	0	0	0	0	0.741235	0.980263	0.733687	0.923355	1.20765	1.52	1.44363	1.70993	0	0	0	0	NA	NA	NA	NA	0.338732	-0.397658	0.695682	0.361235	0.992429	0.590149
chr1:35413972|35415714	chr1	35413972	35415714	ENSG00000146463	ZMYM4	exon	+	0.74157	59	23.9837	0	0	0	0	0	0	0.637108	0.930139	0.655501	0.610558	1.35247	1.62609	1.3176	1.5514	0	0	0	0	NA	NA	NA	NA	0.182682	-0.766826	0.852426	0.155417	NA	0.380648
chr1:35470863|35479212	chr1	35470863	35479212	ENSG00000142687	KIAA0319L	exon	-	0.97802	83	33.7398	0	0	0	0	0	0	0.859855	0.952736	0.880431	1.06848	1.32942	1.54929	1.47622	1.71101	0	0	0	0	NA	NA	NA	NA	0.142248	0.00905936	0.862642	0.982644	0.992614	0.99146
chr1:35474805|35479212	chr1	35474805	35479212	ENSG00000142687	KIAA0319L	exon	-	0.599004	47	19.1057	0	0	0	0	0	0	0.670551	0.591278	0.510234	0.611932	1.56891	1.34749	1.25964	1.48662	0	0	0	0	NA	NA	NA	NA	-0.416931	-0.00608743	0.725221	0.991964	NA	NA
chr1:35478966|35479212	chr1	35478966	35479212	ENSG00000142687	KIAA0319L	exon	-	0.406364	34	13.8211	0	0	0	0	0	0	0.418283	0.396729	0.666581	0.33379	0.991808	0.946798	2.42823	0.986358	0	0	0	0	NA	1.4826	1.4826	NA	0.351883	-0.31391	0.790404	0.666066	NA	NA
chr1:36170971|36173478	chr1	36170971	36173478	ENSG00000116871	MAP7D1	exon	+	0.522773	34	13.8211	0	0	0	0	0	0	0.407623	0.378844	0.174121	0.806809	1.35874	1.16252	0.536092	2.3714	0	0	0	0	NA	NA	NA	NA	-0.117072	0.584439	0.946757	0.403928	NA	NA
chr1:36361221|36362656	chr1	36361221	36362656	ENSG00000196182	STK40	exon	-	1.97764	120	48.7805	1	0	0	1.69869	1.34239	0	1.14147	2.83357	1.63573	1.47759	1.65539	3.83608	1.76669	2.50647	0	2.51848	1.99022	0	NA	NA	NA	NA	0.372664	-1.00897	0.550206	0.00181348	0.986142	0.0330289
chr1:37866459|37874088	chr1	37866459	37874088	ENSG00000204084	INPP5B	exon	-	0.443251	33	13.4146	0	0	0	0	0	0	0.644686	0.591213	0.0681304	0.347756	1.23781	1.53987	0.366894	1.15072	0	0	0	0	NA	NA	NA	NA	-1.81955	-0.452829	0.193327	0.542987	NA	NA
chr1:38915562|38919337	chr1	38915562	38919337	ENSG00000158315	RHBDL2	exon	-	0.395821	39	15.8537	0	0	0	0	0	0	0.323709	0.528994	0.340151	0.301249	0.885233	1.30885	0.709561	0.81475	0	0	0	0	NA	0.838265	0.812792	0.906759	-0.249439	-0.415011	0.846968	0.53695	NA	NA
chr1:39350785|39359264	chr1	39350785	39359264	ENSG00000127603	MACF1	exon	+	0.273148	27	10.9756	0	0	0	0	0	0	0.2769	0.266454	0.504758	0.208742	0.79839	0.798806	0.972244	0.717963	0	0	0	0	NA	1.41897	1.4826	1.4826	0.592081	-0.119963	0.624897	0.897881	NA	NA
chr1:39853970|39857417	chr1	39853970	39857417	ENSG00000043514	TRIT1	exon	-	0.501216	41	16.6667	0	0	0	0	0	0	0.170709	0.551665	0.677099	0.497477	0.674805	1.21835	1.51038	1.52721	0	0	0	0	NA	NA	NA	NA	1.2907	-0.445137	0.370526	0.485155	NA	NA
chr1:40064227|40064559	chr1	40064227	40064559	ENSG00000131236	CAP1	exon	+	0.997383	62	25.2033	0	0	0	0	0	0	0.897618	1.46865	0.45433	0.720295	1.37848	3.44776	0.86854	1.9078	0	0	0	0	NA	NA	NA	NA	-0.31898	-0.92525	0.722005	0.0906848	NA	0.285403
chr1:40189055|40202614	chr1	40189055	40202614	ENSG00000117000	RLF	exon	+	1.1155	71	28.8618	0	0	0	0	0	0	0.635299	1.39458	0.773358	1.08484	1.11463	2.3043	1.81524	2.44517	0	0	0	0	NA	NA	NA	NA	0.00132488	-0.406514	0.99897	0.394995	NA	0.618103
chr1:40267786|40272035	chr1	40267786	40272035	ENSG00000084073	ZMPSTE24	exon	+	0.470186	46	18.6992	0	0	0	0	0	0	0.326943	0.672991	0.806412	0.209083	0.613169	1.72914	1.3	0.653638	0	0	0	0	NA	1.4826	NA	NA	0.576943	-0.989046	0.519914	0.139278	NA	NA
chr1:40514515|40515918	chr1	40514515	40515918	ENSG00000164002	EXO5	exon	+	0.377413	35	14.2276	0	0	0	0	0	0	0.172655	0.445373	0.312273	0.390985	0.471057	0.996204	0.911781	1.24292	0	0	0	0	NA	NA	NA	NA	0.182789	-0.320886	0.903627	0.645041	NA	NA
chr1:40514515|40517186	chr1	40514515	40517186	NA	NA	intergenic_region	+	0.205493	18	7.31707	0	0	0	0	0	0	0.0585255	0.204437	0.154346	0.266396	0.315169	0.793493	0.395153	0.892858	0	0	0	0	NA	NA	NA	NA	0.5794	0.192908	0.80209	0.850679	NA	NA
chr1:41046407|41075451	chr1	41046407	41075451	ENSG00000010803	SCMH1	exon	-	0.129231	15	6.09756	0	0	0	0	0	0	0.327849	0.165124	0.08206	0.0475889	0.772222	0.541685	0.309051	0.27399	0	0	0	0	NA	1.4826	1.4826	NA	-0.614551	-0.450394	0.724243	0.729507	NA	NA
chr1:41070595|41075451	chr1	41070595	41075451	ENSG00000010803	SCMH1	exon	-	14.6429	238	96.748	1	4	14.6662	14.432	10.416	12.0828	15.0044	16.0336	13.0453	13.6255	7.96494	10.0724	7.9876	10.4142	7.59988	7.85437	6.47723	9.55579	0.518191	1.4826	NA	NA	-0.223749	-0.4913	0.284459	0.000574452	0.943373	0.0173838
chr1:41113283|41143112	chr1	41113283	41143112	ENSG00000010803	SCMH1	exon	-	0.614494	53	21.5447	0	0	0	0	0	0	0.20451	0.652187	0.412337	0.761717	0.640717	1.44594	1.19281	1.53086	0	0	0	0	NA	NA	NA	NA	0.389021	0.129705	0.795648	0.805947	NA	0.896155
chr1:41186121|41194399	chr1	41186121	41194399	ENSG00000010803	SCMH1	intron	-	0.413932	38	15.4472	0	0	0	0	0	0	0.312929	0.564636	0.562161	0.248961	0.789148	1.83415	1.01552	0.712499	0	0	0	0	NA	NA	NA	NA	0.652217	-0.71601	0.546387	0.327614	NA	NA
chr1:41575544|41585318	chr1	41575544	41585318	ENSG00000127124	HIVEP3	exon	-	0.700333	42	17.0732	0	0	0	0	0	0	0.34419	0.647429	0.463582	0.932341	0.87364	2.80573	0.896917	3.26777	0	0	0	0	NA	NA	NA	NA	0.152066	0.442225	0.89466	0.519125	NA	NA
chr1:42265115|42278672	chr1	42265115	42278672	ENSG00000198815	FOXJ3	exon	-	1.87643	119	48.374	0	0	1.69724	2.03558	0	0	2.05499	2.56003	0.786601	1.46812	3.05822	4.18032	1.28864	2.36215	2.51633	3.01795	0	0	1.4826	NA	NA	NA	-1.33033	-0.799018	0.0303873	0.0119666	0.42366	0.0915886
chr1:42265115|42278784	chr1	42265115	42278784	ENSG00000198815	FOXJ3	intron	-	0.928048	80	32.5203	0	0	0.923733	0	0	0	1.18797	1.10092	0.615689	0.771013	1.39876	1.72099	1.17523	1.51221	1.36953	0	0	0	1.4826	NA	NA	NA	-0.830595	-0.530757	0.244106	0.240554	0.934669	0.490841
chr1:42265115|42311110	chr1	42265115	42311110	ENSG00000198815	FOXJ3	exon	-	1.61119	91	36.9919	0	0	1.02457	0	1.67821	0	2.04723	1.75901	2.61275	1.02909	2.23659	3.67637	3.07912	2.18273	1.51903	0	2.48811	0	1.4826	NA	NA	NA	0.291666	-0.74053	0.60598	0.115907	0.992429	0.324179
chr1:42265115|42323827	chr1	42265115	42323827	ENSG00000198815	FOXJ3	exon	-	0.544621	48	19.5122	0	0	0	0	0	0	0.302045	0.774217	0.834972	0.300592	0.732013	1.56333	1.5111	0.889502	0	0	0	0	NA	NA	NA	NA	1.19808	-1.14908	0.237154	0.0573419	NA	NA
chr1:42773563|42775479	chr1	42773563	42775479	ENSG00000164008	C1orf50	exon	+	0.372392	33	13.4146	0	0	0	0	0	0	0.320391	0.288843	0.854621	0.325976	1.09887	0.855315	1.96588	0.943815	0	0	0	0	NA	NA	NA	NA	1.1541	0.108981	0.325979	0.887502	NA	NA
chr1:44284835|44339322	chr1	44284835	44339322	ENSG00000117419	ERI3	exon	-	0.388589	33	13.4146	0	0	0	0	0	0	0.569972	0.402963	0.332819	0.336268	1.86039	1.09417	0.897988	0.962244	0	0	0	0	NA	NA	NA	NA	-0.418801	-0.177928	0.760405	0.811119	NA	NA
chr1:44308310|44319744	chr1	44308310	44319744	ENSG00000117419	ERI3	exon	-	0.55504	35	14.2276	0	0	0	0	0	0	0.266217	0.418646	0.705371	0.733269	1.02931	1.82051	1.70608	2.72762	0	0	0	0	NA	NA	NA	NA	1.04909	0.571922	0.421656	0.4404	NA	NA
chr1:44308310|44339322	chr1	44308310	44339322	ENSG00000117419	ERI3	exon	-	1.83182	115	46.748	0	0	0	0	1.36645	0	1.69848	1.70529	2.21334	1.88336	2.23643	2.55664	2.38768	2.66853	0	0	2.0259	0	NA	NA	NA	NA	0.102806	0.00126391	0.852905	0.997182	0.992614	0.99871
chr1:44757556|44758140	chr1	44757556	44758140	ENSG00000142945	KIF2C	exon	+	0.436454	31	12.6016	0	0	0	0	0	0	0.105512	0.314839	0.205397	0.72784	0.3314	1.45629	0.627375	1.79126	0	0	0	0	NA	NA	NA	NA	-0.0175753	0.939064	0.993005	0.20566	NA	NA
chr1:45087881|45088237	chr1	45087881	45088237	ENSG00000162415	ZSWIM5	exon	-	0.462326	43	17.4797	0	0	0	0	0	0	0.336302	0.48099	0.411901	0.496963	0.701568	1.34669	1.02205	1.19488	0	0	0	0	NA	NA	NA	NA	0.038568	-0.0501809	0.974904	0.937272	NA	NA
chr1:45566569|45567020	chr1	45566569	45567020	ENSG00000117448	AKR1A1	exon	+	1.10047	73	29.6748	0	0	0	0	0	0	0.966985	0.952341	1.09802	1.28966	1.7466	1.84918	2.14579	3.36809	0	0	0	0	NA	NA	NA	NA	0.130199	0.0480831	0.880074	0.919543	0.992614	0.965692
chr1:45640210|45642499	chr1	45640210	45642499	ENSG00000159592	GPBP1L1	exon	-	8.13787	215	87.3984	1	0	8.60721	8.45019	7.49623	6.20089	8.67593	9.37932	8.15782	6.72786	5.49906	7.26851	6.1482	6.06932	4.76666	5.23273	4.58476	5.82323	0.553799	NA	NA	NA	-0.087436	-0.600595	0.73933	0.00072494	0.992429	0.0185661
chr1:45659028|45661225	chr1	45659028	45661225	ENSG00000159592	GPBP1L1	exon	-	0.586558	49	19.9187	0	0	0	0	0	0	0.0493393	0.655426	0.535713	0.695334	0.2657	1.55262	1.45369	1.35957	0	0	0	0	NA	NA	NA	NA	1.3595	-0.0478651	0.558414	0.928089	NA	NA
chr1:46055795|46080750	chr1	46055795	46080750	ENSG00000278139	P3R3URF-PIK3R3	exon	-	0.810373	59	23.9837	0	0	0	0	0	0	0.422112	0.737697	0.52796	1.08565	1.09865	1.46665	1.00275	2.7334	0	0	0	0	NA	1.4826	NA	1.4826	0.586805	0.336297	0.62298	0.511737	NA	0.699673
chr1:47280241|47282459	chr1	47280241	47282459	ENSG00000123473	STIL	exon	-	0.234818	26	10.5691	0	0	0	0	0	0	0.143034	0.231823	0.158355	0.288639	0.616899	0.740699	0.486749	0.743862	0	0	0	0	NA	NA	NA	NA	0.0819214	0.449425	0.970255	0.570919	NA	NA
chr1:47368469|47375293	chr1	47368469	47375293	ENSG00000162368	CMPK1	exon	+	1.04199	89	36.1789	0	0	0	0	0	0	0.722333	1.09326	1.28151	1.01492	1.31528	1.65349	1.81281	1.66699	0	0	0	0	NA	1.4826	1.4826	1.4826	0.433237	-0.266035	0.587924	0.498234	0.992429	0.691132
chr1:48355670|48359770	chr1	48355670	48359770	ENSG00000132122	SPATA6	exon	-	2.95344	150	60.9756	0	0	2.00281	2.47447	3.14561	0	2.95528	3.51673	3.89903	2.10395	3.13583	4.44076	3.49182	2.88879	2.55789	3.66865	4.39048	0	1.27715	NA	NA	NA	0.330132	-0.646121	0.38955	0.0248581	0.95927	0.141317
chr1:48355670|48403882	chr1	48355670	48403882	ENSG00000132122	SPATA6	exon	-	0.324891	29	11.7886	0	0	0	0	0	0	0.185486	0.339	0.571584	0.278373	0.666248	0.840745	1.22753	1.74037	0	0	0	0	NA	NA	NA	NA	0.506659	-0.59586	0.699499	0.479461	NA	NA
chr1:48385309|48403882	chr1	48385309	48403882	ENSG00000132122	SPATA6	exon	-	0.147822	17	6.91057	0	0	0	0	0	0	0.323943	0.142283	0.104791	0.113158	0.667167	0.576839	0.564318	0.430245	0	0	0	0	NA	NA	NA	NA	-1.24502	0.0577638	0.45779	0.960861	NA	NA
chr1:50490588|50535457	chr1	50490588	50535457	ENSG00000185104	FAF1	exon	-	0.25445	28	11.3821	0	0	0	0	0	0	0.177414	0.298476	0.368206	0.199331	0.471062	0.769244	1.18699	0.791936	0	0	0	0	NA	NA	NA	NA	0.387739	-0.394822	0.797159	0.633137	NA	NA
chr1:50567077|50596216	chr1	50567077	50596216	ENSG00000185104	FAF1	exon	-	0.31702	29	11.7886	0	0	0	0	0	0	0.258637	0.268287	0.163366	0.429806	1.3928	0.814715	0.534346	1.12108	0	0	0	0	NA	1.4826	NA	NA	0.181418	0.389376	0.948463	0.587911	NA	NA
chr1:50655442|50744775	chr1	50655442	50744775	ENSG00000185104	FAF1	exon	-	0.520443	45	18.2927	0	0	0	0	0	0	0.646192	0.558425	0.602648	0.419641	1.2509	1.24066	1.28043	1.28343	0	0	0	0	NA	0.576736	0.522163	0.994472	-0.114567	-0.487024	0.915075	0.439834	NA	NA
chr1:51394381|51421858	chr1	51394381	51421858	ENSG00000085832	EPS15	exon	-	0.218356	24	9.7561	0	0	0	0	0	0	0.119641	0.350492	0.207591	0.119293	0.497119	0.857947	0.661263	0.480487	0	0	0	0	NA	1.4826	NA	1.4826	0.280912	-0.642926	0.893765	0.442135	NA	NA
chr1:51394381|51448135	chr1	51394381	51448135	ENSG00000085832	EPS15	exon	-	0.544886	51	20.7317	0	0	0	0	0	0	0.842924	0.640748	0.62479	0.334854	1.57477	1.51192	1.20949	0.776073	0	0	0	0	NA	1.43291	1.4826	1.4826	-0.43254	-0.814161	0.645124	0.179462	NA	NA
chr1:51402435|51408332	chr1	51402435	51408332	ENSG00000085832	EPS15	exon	-	2.73585	156	63.4146	0	0	2.38473	2.46274	2.10386	2.78705	2.3726	2.85435	2.52108	2.79197	2.56707	2.67561	2.80137	2.91783	3.5356	3.65126	3.11919	4.13208	1.4826	NA	NA	NA	-0.157311	-0.149506	0.748267	0.537767	0.992429	0.718606
chr1:51405905|51408332	chr1	51405905	51408332	ENSG00000085832	EPS15	exon	-	0.427851	46	18.6992	0	0	0	0	0	0	0.333332	0.428925	0.496091	0.434714	0.720271	1.00501	1.01745	1.01108	0	0	0	0	NA	NA	NA	NA	0.565612	0.0417294	0.619093	0.945722	NA	NA
chr1:51461091|51465326	chr1	51461091	51465326	ENSG00000085832	EPS15	exon	-	1.05439	84	34.1463	0	0	0	0	0	0	1.40606	1.07865	0.753425	1.01482	1.89614	2.62334	1.38218	1.54268	0	0	0	0	NA	NA	NA	NA	-0.94801	-0.0677528	0.212277	0.872086	0.906561	0.935839
chr1:51772070|51772723	chr1	51772070	51772723	ENSG00000117859	OSBPL9	exon	+	0.366224	33	13.4146	0	0	0	0	0	0	0.558582	0.406915	0.325351	0.279771	1.28471	1.141	1.21015	0.904383	0	0	0	0	NA	NA	NA	NA	-0.603803	-0.195957	0.654924	0.794459	NA	NA
chr1:51827796|51834170	chr1	51827796	51834170	ENSG00000078618	NRDC	exon	-	2.32349	127	51.626	0	0	2.30576	0	2.39715	0.55696	2.49403	2.16373	2.52676	2.37033	2.18847	3.86852	2.49363	3.11564	3.41852	0	3.55402	0.825749	1.4826	NA	NA	NA	0.0150794	0.0284135	0.972691	0.93443	0.998955	0.970958
chr1:52477708|52481923	chr1	52477708	52481923	ENSG00000134744	TUT4	exon	-	0.650766	52	21.1382	0	0	0	0	0	0	0.691038	0.939342	0.660922	0.346956	1.27936	1.98804	1.85333	1.1651	0	0	0	0	NA	NA	NA	NA	0.0308289	-1.06569	0.976022	0.0702666	NA	NA
chr1:52493611|52509712	chr1	52493611	52509712	ENSG00000134744	TUT4	exon	-	1.60521	106	43.0894	0	0	1.35533	0	1.5779	0	1.32544	1.73204	1.72683	1.52616	1.37994	2.51113	1.81262	2.49838	2.00941	0	2.33939	0	1.4826	NA	NA	NA	0.134954	-0.384765	0.789462	0.339713	0.992429	0.575056
chr1:52509596|52526373	chr1	52509596	52526373	ENSG00000134744	TUT4	exon	-	0.49173	39	15.8537	0	0	0	0	0	0	0.509459	0.577237	0.648659	0.353463	1.25082	1.41918	1.26415	1.05798	0	0	0	0	NA	NA	NA	NA	0.245089	-0.456639	0.819967	0.529067	NA	NA
chr1:52515891|52526373	chr1	52515891	52526373	ENSG00000134744	TUT4	exon	-	1.46159	110	44.7154	0	0	0	1.19103	0	0	1.35715	1.66458	1.10113	1.39904	1.97434	2.09447	1.51224	2.27803	0	1.76582	0	0	NA	0.485195	0.564009	0.854849	-0.477752	-0.535796	0.47695	0.108515	0.95927	0.312517
chr1:53800693|53832591	chr1	53800693	53832591	ENSG00000058804	NDC1	exon	-	0.324367	35	14.2276	0	0	0	0	0	0	0.345607	0.268419	0.375924	0.358325	0.702629	0.72977	0.741793	1.05347	0	0	0	0	NA	0.7904	1.23713	1.4826	-0.0963678	-0.110942	0.930359	0.887791	NA	NA
chr1:54040756|54047372	chr1	54040756	54047372	ENSG00000116209	TMEM59	exon	-	0.181048	14	5.69106	0	0	0	0	0	0	0.134828	0.287292	0.217182	0.077852	0.538903	1.1966	0.683069	0.378576	0	0	0	0	NA	1.4826	0.939419	1.4826	0.280912	-0.299979	0.892563	0.806129	NA	NA
chr1:54651949|54673186	chr1	54651949	54673186	ENSG00000184313	MROH7	exon	+	1.10935	72	29.2683	0	0	0	0	0	0	1.0258	1.45045	0.889224	0.859993	1.67504	2.62274	1.50427	1.85119	0	0	0	0	NA	NA	NA	NA	-0.196298	-0.745135	0.812039	0.147079	0.992429	0.371856
chr1:58506060|58534331	chr1	58506060	58534331	ENSG00000162600	OMA1	exon	-	0.387566	36	14.6341	0	0	0	0	0	0	0.172434	0.339389	0.374804	0.504586	0.530997	0.906463	0.789489	1.27163	0	0	0	0	NA	NA	NA	NA	0.934505	0.261169	0.499124	0.710348	NA	NA
chr1:58506060|58536741	chr1	58506060	58536741	ENSG00000162600	OMA1	exon	-	3.24771	150	60.9756	0	0	2.38473	2.63633	3.50075	2.09403	2.64701	3.15434	4.12733	3.25681	2.37251	3.19749	2.95645	4.05068	3.5356	3.90862	4.93928	3.10461	1.4826	NA	NA	NA	0.516367	-0.207738	0.167605	0.493964	0.837994	0.688632
chr1:58527261|58536741	chr1	58527261	58536741	ENSG00000162600	OMA1	exon	-	0.242704	23	9.34959	0	0	0	0	0	0	0.132038	0.303462	0.0454203	0.274972	0.395668	0.889835	0.244596	0.911558	0	0	0	0	NA	NA	NA	NA	-0.415553	-0.204441	0.874964	0.807505	NA	NA
chr1:58536509|58539306	chr1	58536509	58539306	ENSG00000173406	DAB1	intron	-	0.206958	18	7.31707	0	0	0	0	0	0	0.285033	0.193881	0.210015	0.195527	0.836117	0.698331	0.542494	0.817537	0	0	0	0	NA	0.925233	1.04317	1.11409	0.181788	-0.0594562	0.905966	0.958836	NA	NA
chr1:58671870|58685251	chr1	58671870	58685251	ENSG00000162601	MYSM1	exon	-	0.496064	52	21.1382	0	0	0	0	0	0	0.793449	0.379557	0.663083	0.472282	1.16581	0.850879	1.08615	1.05368	0	0	0	0	NA	NA	NA	NA	-0.1178	0.0582721	0.881896	0.927568	0.992614	NA
chr1:58681785|58685251	chr1	58681785	58685251	ENSG00000162601	MYSM1	exon	-	0.406677	36	14.6341	0	0	0	0	0	0	0.226837	0.508431	0.447817	0.346822	0.674244	1.55148	0.965385	0.924383	0	0	0	0	NA	NA	NA	NA	0.582919	-0.171487	0.649935	0.811998	NA	NA
chr1:59321536|59346398	chr1	59321536	59346398	ENSG00000172456	FGGY	exon	+	6.24405	208	84.5528	0	0	4.61152	5.18575	7.57111	5.30067	4.94422	5.85608	9.78965	5.95362	3.45746	5.47291	10.0617	5.12924	2.99422	3.56308	5.66797	4.05064	0.64929	NA	NA	NA	0.835932	-0.150164	0.00978484	0.42066	0.24892	0.6365
chr1:59321536|59378837	chr1	59321536	59378837	ENSG00000172456	FGGY	exon	+	5.14678	182	73.9837	0	0	4.76946	3.66812	5.31124	3.74479	5.00465	5.01136	6.34448	4.96334	3.10673	5.37551	4.51376	5.96975	2.0933	4.20218	4.16981	5.55203	0.438897	NA	NA	NA	0.166091	-0.189032	0.588436	0.46021	0.992429	0.667084
chr1:59339958|59346398	chr1	59339958	59346398	ENSG00000172456	FGGY	exon	+	2.06937	128	52.0325	0	0	0	1.51093	1.31719	1.26326	1.89886	2.10117	2.20617	2.04776	2.76207	3.13569	2.48385	2.53419	0	2.24011	1.95286	1.87291	NA	NA	NA	NA	0.41389	-0.161199	0.49517	0.589334	0.95927	0.759646
chr1:59339958|59378837	chr1	59339958	59378837	ENSG00000172456	FGGY	exon	+	8.0584	201	81.7073	0	1	7.12503	6.60976	12.5539	5.86617	6.69272	7.55277	13.0284	7.47523	4.03351	6.23323	9.22777	7.76419	5.10176	3.77048	6.80067	7.47886	0.716033	NA	NA	NA	0.808606	-0.162005	0.00862441	0.439394	0.229847	0.650329
chr1:5961794|5986327	chr1	5961794	5986327	ENSG00000131697	NPHP4	exon	-	0.142778	17	6.91057	0	0	0	0	0	0	0.203852	0.162872	0.0348097	0.13685	0.663998	0.494241	0.187456	0.500753	0	0	0	0	NA	NA	NA	NA	-0.515049	-0.0364217	0.841796	0.972084	NA	NA
chr1:59900965|59916100	chr1	59900965	59916100	ENSG00000134716	CYP2J2	exon	-	0.70046	59	23.9837	0	0	0	0	0	0	0.296927	0.757965	0.617453	0.78993	0.734088	1.45757	1.17301	1.99395	0	0	0	0	NA	NA	NA	NA	0.803068	-0.304103	0.477708	0.560329	NA	0.736251
chr1:61694697|61696534	chr1	61694697	61696534	ENSG00000162604	TM2D1	intron	-	0.280862	28	11.3821	0	0	0	0	0	0	0.22806	0.284352	0.427299	0.249088	0.681472	0.836964	0.872919	0.834846	0	0	0	0	NA	1.4826	1.4826	NA	0.416287	-0.00543421	0.746811	0.994972	NA	NA
chr1:61762858|61775334	chr1	61762858	61775334	ENSG00000132849	PATJ	exon	+	0.33058	30	12.1951	0	0	0	0	0	0	0.119034	0.2856	0.719356	0.322022	0.36768	0.738969	1.7802	0.972479	0	0	0	0	NA	NA	NA	NA	1.70689	0.0549817	0.188022	0.944732	NA	NA
chr1:61856030|61884408	chr1	61856030	61884408	ENSG00000132849	PATJ	exon	+	0.170758	19	7.72358	0	0	0	0	0	0	0.197796	0.0815312	0.400487	0.182419	0.5488	0.370329	0.841788	0.70142	0	0	0	0	NA	NA	NA	NA	0.207771	0.430632	0.874671	0.723727	NA	NA
chr1:62443159|62447511	chr1	62443159	62447511	ENSG00000162607	USP1	exon	+	0.117072	12	4.87805	0	0	0	0	0	0	0.0856369	0.0841798	0.146425	0.150592	0.350853	0.420643	0.451849	0.58381	0	0	0	0	NA	NA	NA	NA	0.181417	0.309778	0.937064	0.821568	NA	NA
chr1:62444738|62447511	chr1	62444738	62447511	ENSG00000162607	USP1	exon	+	0.259132	23	9.34959	0	0	0	0	0	0	0.250221	0.280915	0.199799	0.257964	1.00001	1.06058	0.523148	0.82162	0	0	0	0	NA	NA	NA	NA	0.0819192	0.0748068	0.961026	0.935134	NA	NA
chr1:62577262|62586624	chr1	62577262	62586624	ENSG00000116641	DOCK7	exon	-	0.184914	17	6.91057	0	0	0	0	0	0	0.234847	0.215648	0.0858544	0.16902	0.718852	0.83909	0.321053	0.592361	0	0	0	0	NA	NA	NA	NA	-0.515053	-0.0544398	0.806148	0.959465	NA	NA
chr1:63478764|63508570	chr1	63478764	63508570	ENSG00000142856	ITGB3BP	exon	-	0.443744	34	13.8211	0	0	0	0	0	0	0.152414	0.385978	0.224045	0.655883	0.472115	1.25637	0.719272	1.80907	0	0	0	0	NA	NA	NA	NA	-0.0175761	0.446991	0.9923	0.517229	NA	NA
chr1:64777623|64789514	chr1	64777623	64789514	ENSG00000162437	RAVER2	exon	+	0.358307	36	14.6341	0	0	0	0	0	0	0.322729	0.364159	0.27934	0.387058	0.706692	0.846908	0.746542	1.2603	0	0	0	0	NA	NA	NA	NA	-0.503885	-0.377682	0.705093	0.59337	NA	NA
chr1:64812738|64814840	chr1	64812738	64814840	ENSG00000162437	RAVER2	exon	+	0.351106	25	10.1626	0	0	0	0	0	0	0.687437	0.467102	0.346543	0.134889	1.4248	1.67094	1.135	0.581208	0	0	0	0	NA	NA	NA	NA	-1.23277	-0.915017	0.32291	0.334766	NA	NA
chr1:64989435|64995088	chr1	64989435	64995088	ENSG00000162434	JAK1	exon	-	0.119769	11	4.47154	0	0	0	0	0	0	0.279273	0.0927242	0.165368	0.0848556	0.90024	0.42201	0.532401	0.425188	0	0	0	0	NA	1.4826	1.4826	1.4826	-0.0175753	0.00828183	0.992872	0.99579	NA	NA
chr1:65364635|65366196	chr1	65364635	65366196	ENSG00000116675	DNAJC6	exon	+	1.03377	70	28.4553	0	0	0	0	0	0	0.745172	1.21984	0.986025	0.949295	1.57067	2.47182	1.50958	2.23631	0	0	0	0	NA	0.76355	1.25645	1.0062	0.721653	-0.464459	0.418329	0.346581	0.95927	0.579722
chr1:65913245|65918835	chr1	65913245	65918835	ENSG00000184588	PDE4B	exon	+	0.905319	55	22.3577	0	0	0	0	0	0	1.0508	1.11021	0.203577	0.86846	1.76317	2.34556	0.629311	4.60094	0	0	0	0	NA	1.42527	0.740114	1.4826	-1.79266	-0.979255	0.0990755	0.0813427	NA	0.270862
chr1:6667709|6681037	chr1	6667709	6681037	ENSG00000007923	DNAJC11	exon	-	0.302162	23	9.34959	0	0	0	0	0	0	0.342289	0.183545	0.628839	0.309975	1.0719	0.632192	2.05025	1.25612	0	0	0	0	NA	1.34767	1.4826	1.4826	0.69823	0.262092	0.666308	0.783338	NA	NA
chr1:66891154|66905375	chr1	66891154	66905375	ENSG00000152763	WDR78	exon	-	8.14304	190	77.2358	1	1	9.33303	10.2433	7.37974	3.98457	9.94244	10.6545	8.3693	5.01962	6.03262	8.30152	7.24449	5.32383	6.46748	6.67368	5.44965	5.90752	0.692967	NA	NA	NA	-0.293819	-1.11723	0.290847	1.21e-06	0.950064	0.000217281
chr1:66946150|66959743	chr1	66946150	66959743	ENSG00000198160	MIER1	exon	+	0.720337	65	26.4228	0	0	0	0	0	0	0.860894	0.80325	0.351726	0.706316	1.58988	1.40267	0.881895	1.37399	0	0	0	0	NA	NA	NA	NA	-0.924333	0.0427758	0.363118	0.9289	NA	0.967768
chr1:66958059|66963160	chr1	66958059	66963160	ENSG00000198160	MIER1	exon	+	0.817481	53	21.5447	0	0	0	0	0	0	0.746132	0.605551	1.06001	0.977698	1.38348	1.47811	2.31757	2.78311	0	0	0	0	NA	NA	NA	NA	0.407274	0.203764	0.666162	0.737118	NA	NA
chr1:6806983|6825210	chr1	6806983	6825210	ENSG00000171735	CAMTA1	exon	+	0.241549	22	8.94309	0	0	0	0	0	0	0.227508	0.19792	0.0462892	0.348403	0.868803	0.635616	0.249275	0.989284	0	0	0	0	NA	NA	NA	NA	-0.21656	0.418482	0.941175	0.616715	NA	NA
chr1:70270856|70315566	chr1	70270856	70315566	ENSG00000118454	ANKRD13C	exon	-	0.170756	18	7.31707	0	0	0	0	0	0	0.11978	0.132058	0.13664	0.235159	0.451056	0.69188	0.4109	0.758938	0	0	0	0	NA	NA	NA	NA	0.0819214	0.54334	0.970437	0.599524	NA	NA
chr1:70292388|70306290	chr1	70292388	70306290	ENSG00000118454	ANKRD13C	exon	-	0.536923	48	19.5122	0	0	0	0	0	0	0.259669	0.590684	0.480856	0.583854	0.697346	1.33554	1.09101	1.3332	0	0	0	0	NA	NA	NA	NA	0.548847	-0.233898	0.679301	0.683321	NA	NA
chr1:70292388|70315566	chr1	70292388	70315566	ENSG00000118454	ANKRD13C	exon	-	4.80418	187	76.0163	0	0	3.95877	4.76846	4.03793	4.43132	4.84576	5.27558	4.74137	4.33919	4.26323	3.76312	3.7871	4.0907	3.89862	3.01039	2.2298	5.31926	0.984806	NA	NA	NA	-0.0777088	-0.366036	0.838303	0.0716273	0.992429	0.252946
chr1:75732644|75750546	chr1	75732644	75750546	ENSG00000117054	ACADM	exon	+	0.208334	19	7.72358	0	0	0	0	0	0	0.147689	0.17639	0.225618	0.253376	0.588038	0.67387	0.612621	0.884481	0	0	0	0	NA	NA	NA	NA	0.634359	0.17749	0.734297	0.86349	NA	NA
chr1:75739980|75750546	chr1	75739980	75750546	ENSG00000117054	ACADM	exon	+	0.392218	32	13.0081	0	0	0	0	0	0	0.381113	0.41923	0.437224	0.354965	1.05247	1.21062	0.980702	1.01785	0	0	0	0	NA	NA	NA	NA	0.177293	0.0624558	0.88955	0.937261	NA	NA
chr1:75745806|75750546	chr1	75745806	75750546	ENSG00000117054	ACADM	exon	+	0.290714	23	9.34959	0	0	0	0	0	0	0.224437	0.413983	0.117797	0.239701	0.839297	1.28223	0.634358	0.757452	0	0	0	0	NA	NA	NA	NA	-0.117068	-0.336165	0.963627	0.685636	NA	NA
chr1:77631835|77641655	chr1	77631835	77641655	ENSG00000036549	ZZZ3	intron	-	0.249581	22	8.94309	0	0	0	0	0	0	0.050813	0.304134	0.392439	0.211917	0.273636	0.85285	1.10918	0.753512	0	0	0	0	NA	NA	NA	NA	0.778788	-0.226261	0.711637	0.803654	NA	NA
chr1:77631850|77641655	chr1	77631850	77641655	ENSG00000036549	ZZZ3	exon	-	1.83834	116	47.1545	0	0	0.953893	1.27706	1.30668	0	2.0099	1.95653	1.69192	1.71255	4.03736	2.61459	2.14275	2.93309	1.41424	1.89336	1.93728	0	1.4826	NA	NA	NA	-0.00190094	-0.446355	0.997249	0.208827	0.999034	0.449411
chr1:77633115|77641655	chr1	77633115	77641655	ENSG00000036549	ZZZ3	exon	-	0.486262	48	19.5122	0	0	0	0	0	0	0.318607	0.597919	0.440378	0.439112	0.910811	1.08665	1.00572	1.27754	0	0	0	0	NA	NA	NA	NA	0.505396	-0.649308	0.693688	0.257296	NA	NA
chr1:77711747|77713281	chr1	77711747	77713281	ENSG00000077254	USP33	exon	-	1.11029	77	31.3008	0	0	0	0	0	0	1.16122	1.4671	0.516847	0.917365	1.8022	5.12495	0.969079	1.79467	0	0	0	0	NA	NA	NA	NA	-0.831224	-0.505397	0.294649	0.275485	0.953211	0.527695
chr1:77711747|77715868	chr1	77711747	77715868	ENSG00000077254	USP33	exon	-	1.04209	86	34.9593	0	0	0	0	0	0	0.915446	1.38049	0.776014	0.822321	1.22407	2.01661	1.2933	1.47518	0	0	0	0	NA	0.798425	1.4826	1.4826	-0.225729	-0.744131	0.767201	0.0688947	0.992429	0.250122
chr1:77717867|77725762	chr1	77717867	77725762	ENSG00000077254	USP33	exon	-	0.934995	77	31.3008	0	0	0	0	0	0	1.07689	1.189	0.80951	0.676033	2.36491	1.75483	1.27657	1.4804	0	0	0	0	NA	NA	NA	NA	-0.389689	-0.842079	0.637666	0.0606507	0.992429	0.234009
chr1:7777160|7778169	chr1	7777160	7778169	ENSG00000049245	VAMP3	exon	+	13.9805	230	93.4959	1	4	11.7826	13.4612	12.4937	10.0317	13.6078	16.2362	11.3761	12.6242	7.46092	14.3481	5.88214	13.4066	6.41707	7.11264	7.18728	8.41935	0.544624	NA	NA	NA	-0.313181	-0.618875	0.175912	3.12e-05	0.846291	0.00245431
chr1:77801331|77815231	chr1	77801331	77815231	ENSG00000180488	MIGA1	exon	+	1.10667	84	34.1463	0	0	0	0	0	0	0.626618	1.4189	1.28254	0.886315	1.05466	2.40451	1.67338	1.62181	0	0	0	0	NA	NA	NA	NA	0.810616	-0.696339	0.270384	0.105891	0.943373	0.308491
chr1:77858938|77866391	chr1	77858938	77866391	ENSG00000180488	MIGA1	exon	+	0.254885	24	9.7561	0	0	0	0	0	0	0.347697	0.255432	0.0544102	0.286861	0.904841	0.78756	0.293008	0.966868	0	0	0	0	NA	NA	NA	NA	-0.815778	-0.059833	0.667616	0.944913	NA	NA
chr1:805799|810170	chr1	805799	810170	ENSG00000230092	ENSG00000230092	exon	-	3.32837	101	41.0569	0	0	2.71066	0	0	0	3.97545	3.95023	3.37719	2.49628	5.26872	8.60855	5.40228	4.27489	4.01882	0	0	0	1.4826	NA	NA	NA	-0.459931	-0.67033	0.537421	0.157744	0.978666	0.38212
chr1:81836885|81907230	chr1	81836885	81907230	ENSG00000117114	ADGRL2	exon	+	0.207438	19	7.72358	0	0	0	0	0	0	0.327612	0.259038	0	0.1822	0.870628	0.684628	0	0.90063	0	0	0	0	NA	NA	NA	NA	-1.01253	-0.314022	0.677094	0.741981	NA	NA
chr1:83911165|83947282	chr1	83911165	83947282	ENSG00000137941	TTLL7	exon	-	0.594763	43	17.4797	0	0	0	0	0	0	0.228068	1.05328	0.15443	0.380039	0.763508	1.98075	0.581234	1.26875	0	0	0	0	NA	0.952548	1.4826	1.4826	-0.415558	-1.34791	0.835817	0.0241653	NA	0.139087
chr1:84179177|84214317	chr1	84179177	84214317	ENSG00000142875	PRKACB	exon	+	0.228621	20	8.13008	0	0	0	0	0	0	0.167942	0.345934	0.0733892	0.176531	0.443368	1.23068	0.27481	0.781846	0	0	0	0	NA	NA	NA	NA	-0.415558	-0.330338	0.83988	0.740327	NA	NA
chr1:84865385|84866138	chr1	84865385	84866138	ENSG00000171517	LPAR3	exon	-	1.80276	88	35.7724	0	0	0	0	0	0	1.00002	2.29774	0.659074	1.89576	1.62851	5.68815	1.26236	5.48381	0	0	0	0	NA	NA	NA	NA	-0.578792	-0.478629	0.499031	0.291194	0.95927	0.538326
chr1:8495063|8508675	chr1	8495063	8508675	ENSG00000142599	RERE	exon	-	0.111675	14	5.69106	0	0	0	0	0	0	0.0905575	0.0946458	0.248256	0.0938251	0.33867	0.349954	0.566899	0.473772	0	0	0	0	NA	NA	NA	NA	0.579786	-0.0524218	0.747522	0.97057	NA	NA
chr1:8495063|8541318	chr1	8495063	8541318	ENSG00000142599	RERE	exon	-	0.726224	59	23.9837	0	0	0	0	0	0	0.405773	0.877587	0.736426	0.668582	1.12575	1.84919	1.29475	1.31255	0	0	0	0	NA	NA	NA	NA	0.729438	-0.24788	0.477997	0.640342	NA	0.796149
chr1:8495063|8557523	chr1	8495063	8557523	ENSG00000142599	RERE	exon	-	1.48561	85	34.5528	1	0	0	0.461317	0	0	1.11996	2.33586	0.936543	0.911685	1.81914	4.22703	1.69451	2.21339	0	0.683949	0	0	NA	NA	NA	NA	-0.53271	-1.29987	0.493223	0.00377369	0.95927	0.0485153
chr1:8495063|8614686	chr1	8495063	8614686	ENSG00000142599	RERE	exon	-	1.54617	93	37.8049	0	0	0	0	0	0	1.08945	2.2577	1.18741	1.08098	1.59696	4.18728	1.65343	2.17186	0	0	0	0	NA	1.36022	1.4826	1.4826	-0.0214179	-0.994908	0.973506	0.0219376	0.998955	0.1312
chr1:8508627|8557523	chr1	8508627	8557523	ENSG00000142599	RERE	exon	-	0.472878	33	13.4146	0	0	0	0	0	0	0.437808	0.741037	0.193523	0.299702	1.11558	1.96914	0.60714	1.00197	0	0	0	0	NA	NA	NA	NA	-0.800279	-0.94973	0.580277	0.21169	NA	NA
chr1:8541214|8557523	chr1	8541214	8557523	ENSG00000142599	RERE	exon	-	1.91389	119	48.374	0	0	0	1.98824	0	0	1.33044	2.5914	1.40686	1.5658	1.8515	3.27216	2.10403	2.53928	0	2.94777	0	0	NA	NA	NA	NA	0.25831	-0.800328	0.691804	0.0122303	0.992429	0.0925104
chr1:8541214|8614686	chr1	8541214	8614686	ENSG00000142599	RERE	exon	-	2.56513	144	58.5366	0	0	1.92184	2.2726	1.41788	1.69141	2.36854	2.94559	2.2877	2.32787	3.01792	3.35031	2.6415	2.89312	2.84933	3.36935	2.10214	2.50768	1.4826	NA	NA	NA	0.0437263	-0.424071	0.932781	0.114748	0.99652	0.322904
chr1:8614561|8656441	chr1	8614561	8656441	ENSG00000142599	RERE	exon	-	0.83566	68	27.6423	0	0	0	0	0	0	0.72378	0.761926	0.996884	0.894488	1.21304	1.47463	1.73505	1.71218	0	0	0	0	NA	NA	NA	NA	0.228659	0.0790205	0.783645	0.876227	0.992429	0.93847
chr1:8655973|8656441	chr1	8655973	8656441	ENSG00000142599	RERE	exon	-	4.29232	195	79.2683	0	0	4.1568	4.12018	4.25363	4.30973	3.45288	4.44006	4.39314	4.36771	2.53856	4.22152	3.23788	3.47714	2.33491	2.89948	3.03112	2.89325	0.561709	NA	NA	NA	0.185313	-0.197278	0.568402	0.296833	0.992429	0.541624
chr1:86715724|86719635	chr1	86715724	86719635	ENSG00000097033	SH3GLB1	exon	+	0.462908	39	15.8537	0	0	0	0	0	0	0.573611	0.603301	0.438729	0.296378	1.03003	1.46956	1.16225	1.20536	0	0	0	0	NA	NA	NA	NA	-0.745914	-0.83916	0.486099	0.23761	NA	NA
chr1:86719507|86724405	chr1	86719507	86724405	ENSG00000097033	SH3GLB1	exon	+	0.11417	11	4.47154	0	0	0	0	0	0	0.110123	0.193802	0.105042	0.0385174	0.412089	0.659976	0.412475	0.281258	0	0	0	0	NA	1.4826	1.4826	NA	-0.0175717	-0.32976	0.994672	0.813977	NA	NA
chr1:88740988|88771879	chr1	88740988	88771879	ENSG00000065243	PKN2	exon	+	0.243691	26	10.5691	0	0	0	0	0	0	0.209558	0.233769	0.220176	0.271028	0.649548	0.614908	0.693258	0.819758	0	0	0	0	NA	NA	NA	NA	0.0819199	-0.20518	0.965096	0.800868	NA	NA
chr1:88740988|88786213	chr1	88740988	88786213	ENSG00000065243	PKN2	exon	+	1.3196	102	41.4634	0	0	0	1.51335	0	0	0.881666	1.85736	1.19927	0.950488	1.33196	2.31193	1.64182	1.74312	0	2.2437	0	0	NA	NA	NA	NA	0.504156	-0.933677	0.46776	0.00949937	0.95927	0.0805399
chr1:88770352|88771879	chr1	88770352	88771879	ENSG00000065243	PKN2	exon	+	0.442554	38	15.4472	0	0	0	0	0	0	0.305539	0.645166	0.504071	0.262748	0.959052	1.6449	0.948121	0.810991	0	0	0	0	NA	NA	NA	NA	0.500043	-0.884007	0.674836	0.204784	NA	NA
chr1:88770352|88786213	chr1	88770352	88786213	ENSG00000065243	PKN2	exon	+	0.663427	56	22.7642	0	0	0	0	0	0	0.631746	0.95872	0.308204	0.485012	1.20661	1.7822	0.6348	1.39351	0	0	0	0	NA	NA	NA	NA	-0.759	-1.08042	0.481671	0.0426574	NA	NA
chr1:88786104|88806017	chr1	88786104	88806017	ENSG00000065243	PKN2	exon	+	0.129607	14	5.69106	0	0	0	0	0	0	0	0.257925	0.0344356	0.0691902	0	0.747834	0.185442	0.367384	0	0	0	0	NA	0.555179	0.409021	0.604965	0.181422	-0.488814	0.950706	0.639811	NA	NA
chr1:90916640|90941309	chr1	90916640	90941309	ENSG00000122482	ZNF644	exon	-	0.486464	41	16.6667	0	0	0	0	0	0	0.0497029	0.59402	0.342368	0.554377	0.267658	1.29406	0.918707	1.21868	0	0	0	0	NA	NA	NA	NA	0.782089	-0.0399143	0.698035	0.9473	NA	NA
chr1:90916640|90982370	chr1	90916640	90982370	ENSG00000122482	ZNF644	exon	-	0.775052	63	25.6098	0	0	0	0	0	0	0.319053	0.876119	0.938414	0.762387	0.722311	1.69979	1.52998	1.78348	0	0	0	0	NA	NA	NA	NA	1.28909	-0.31825	0.164102	0.538141	NA	0.718617
chr1:90937485|90941309	chr1	90937485	90941309	ENSG00000122482	ZNF644	exon	-	0.265474	18	7.31707	0	0	0	0	0	0	0.444535	0.313549	0.289234	0.156131	2.16719	1.1944	0.703985	0.891347	0	0	0	0	NA	NA	NA	NA	0.181796	-0.565709	0.913752	0.608665	NA	NA
chr1:90937485|90982370	chr1	90937485	90982370	ENSG00000122482	ZNF644	exon	-	1.81804	126	51.2195	0	0	0.923733	1.24552	1.41788	0.381601	1.5063	1.62584	2.06537	2.0297	1.77852	1.96899	2.52323	3.13895	1.36953	1.84661	2.10214	0.565762	1.4826	NA	NA	NA	0.41667	0.0676691	0.462181	0.828879	0.95927	0.911859
chr1:91861471|91861644	chr1	91861471	91861644	ENSG00000069702	TGFBR3	exon	-	0.385033	25	10.1626	0	0	0	0	0	0	0.277679	0.6125	0	0.306309	0.739956	2.45706	0	1.1137	0	0	0	0	NA	NA	NA	NA	-1.01253	-0.472826	0.673935	0.563354	NA	NA
chr1:91861471|91864279	chr1	91861471	91864279	ENSG00000069702	TGFBR3	exon	-	0.6953	58	23.5772	0	0	0	0	0	0	0.36149	1.16604	0.53642	0.373393	0.757064	2.38604	1.09477	0.967005	0	0	0	0	NA	NA	NA	NA	0.728629	-1.22199	0.500319	0.0188913	NA	0.120531
chr1:92333391|92345914	chr1	92333391	92345914	ENSG00000122484	RPAP2	exon	+	0.310666	28	11.3821	0	0	0	0	0	0	0.237344	0.367484	0.198064	0.310014	0.864579	1.03525	0.617519	0.932703	0	0	0	0	NA	NA	NA	NA	-0.216568	-0.134356	0.906469	0.86341	NA	NA
chr1:92333391|92380873	chr1	92333391	92380873	ENSG00000122484	RPAP2	exon	+	3.00982	146	59.3496	0	0	1.53686	2.77075	2.23761	1.7636	1.93251	3.40279	2.30037	3.1566	2.04282	4.01353	1.89898	3.97238	2.27854	4.10791	2.23947	2.61472	1.4826	NA	NA	NA	0.182835	-0.244822	0.68217	0.401519	0.992429	0.62286
chr1:92563642|92607727	chr1	92563642	92607727	ENSG00000067208	EVI5	exon	-	0.172961	18	7.31707	0	0	0	0	0	0	0.0473669	0.188714	0.522304	0.089618	0.255078	0.651492	1.14873	0.404556	0	0	0	0	NA	NA	NA	NA	1.1856	-0.271054	0.476531	0.810817	NA	NA
chr1:92563642|92636336	chr1	92563642	92636336	ENSG00000067208	EVI5	exon	-	0.98727	72	29.2683	0	0	0	0	0	0	0.587639	1.18575	1.11769	0.870118	1.27567	1.90729	1.9533	1.76052	0	0	0	0	NA	NA	NA	NA	0.564876	-0.786291	0.545313	0.0888055	0.985555	0.282415
chr1:92563642|92704744	chr1	92563642	92704744	ENSG00000067208	EVI5	exon	-	0.512386	38	15.4472	0	0	0	0	0	0	0.605968	0.864399	0.245901	0.212604	1.32917	1.59887	0.921189	0.924533	0	0	0	0	NA	NA	NA	NA	-0.889427	-1.60674	0.595396	0.0162283	NA	NA
chr1:92605307|92625934	chr1	92605307	92625934	ENSG00000067208	EVI5	exon	-	0.387579	35	14.2276	0	0	0	0	0	0	0.351754	0.487433	0.288448	0.328493	0.745935	1.16243	0.97572	1.16186	0	0	0	0	NA	NA	NA	NA	-0.112167	-0.355045	0.93475	0.614105	NA	NA
chr1:92605307|92636336	chr1	92605307	92636336	ENSG00000067208	EVI5	exon	-	1.63469	123	50	0	0	0	1.19045	2.39715	0	1.24081	1.77103	1.93925	1.52533	1.76441	2.0233	1.7589	2.06209	0	1.76496	2.35182	0	NA	NA	NA	NA	0.398578	-0.47791	0.464405	0.131588	0.95927	0.350181
chr1:92605307|92704744	chr1	92605307	92704744	ENSG00000067208	EVI5	exon	-	0.375496	32	13.0081	0	0	0	0	0	0	0.140018	0.566806	0.48853	0.221175	0.434262	1.35785	1.68904	0.643593	0	0	0	0	NA	NA	NA	NA	0.471879	-0.771243	0.766077	0.295931	NA	NA
chr1:92663420|92704744	chr1	92663420	92704744	ENSG00000067208	EVI5	exon	-	0.795166	59	23.9837	0	0	0	0	0	0	0.556847	1.08605	0.40059	0.695469	1.16725	2.13032	1.0547	1.64972	0	0	0	0	NA	NA	NA	NA	-0.693672	-0.756098	0.536829	0.155588	NA	0.380648
chr1:92665939|92704744	chr1	92665939	92704744	ENSG00000067208	EVI5	exon	-	0.418166	36	14.6341	0	0	0	0	0	0	0.316261	0.38635	0.441182	0.473814	0.996254	0.948111	0.904396	1.23107	0	0	0	0	NA	NA	NA	NA	0.231639	0.106537	0.863803	0.882854	NA	NA
chr1:92725598|92736627	chr1	92725598	92736627	ENSG00000067208	EVI5	intron	-	0.239487	14	5.69106	0	0	0	0	0	0	0.0428515	0.291191	0.182362	0.26444	0.230762	0.98787	0.683007	1.27803	0	0	0	0	NA	NA	NA	NA	0.181421	-0.101426	0.950707	0.926001	NA	NA
chr1:93567279|93567851	chr1	93567279	93567851	ENSG00000137936	BCAR3	exon	-	0.43702	44	17.8862	0	0	0	0	0	0	0.341902	0.668189	0.195054	0.307677	0.639259	1.40993	0.619109	0.871091	0	0	0	0	NA	NA	NA	NA	-0.829316	-0.875283	0.533171	0.150083	NA	NA
chr1:93876268|93877862	chr1	93876268	93877862	ENSG00000067334	DNTTIP2	exon	-	0.498276	40	16.2602	0	0	0	0	0	0	0.435086	0.45495	0.419094	0.584611	0.825181	1.09821	0.998215	1.89196	0	0	0	0	NA	NA	NA	NA	-0.42074	0.120904	0.711943	0.863951	NA	NA
chr1:93894614|93901669	chr1	93894614	93901669	ENSG00000023909	GCLM	exon	-	0.174882	19	7.72358	0	0	0	0	0	0	0.0318529	0.189313	0.375629	0.143016	0.171533	0.695441	0.779994	0.554024	0	0	0	0	NA	NA	NA	NA	1.26557	-0.00160063	0.454752	0.998821	NA	NA
chr1:94487542|94491247	chr1	94487542	94491247	ENSG00000117528	ABCD3	exon	+	0.429003	40	16.2602	0	0	0	0	0	0	0.136152	0.33883	0.646748	0.541866	0.420006	1.011	1.57858	1.1813	0	0	0	0	NA	1.46943	1.04501	1.26201	1.32767	0.640688	0.29437	0.328906	NA	NA
chr1:95138275|95173889	chr1	95138275	95173889	ENSG00000152078	TLCD4	intron	+	0.349651	35	14.2276	0	0	0	0	0	0	0.442348	0.463091	0.266837	0.233224	1.22176	1.00603	0.758293	0.766387	0	0	0	0	NA	1.4826	1.4826	NA	-0.996244	-0.688751	0.458426	0.331235	NA	NA
chr1:95143891|95151419	chr1	95143891	95151419	ENSG00000152078	TLCD4	exon	+	7.34917	200	81.3008	1	0	6.67739	6.61702	8.49292	4.996	7.51648	8.87857	8.40158	5.45131	4.73241	8.93659	5.73668	5.25341	3.6069	5.12788	5.29747	7.24813	0.540166	NA	NA	NA	0.197169	-0.715379	0.434656	0.000651727	0.95927	0.0179444
chr1:95143891|95173889	chr1	95143891	95173889	ENSG00000152078	TLCD4	exon	+	3.43904	173	70.3252	1	0	2.48539	3.53012	3.68195	1.64065	3.55178	4.10395	4.46957	2.42877	2.97308	4.12442	3.61177	3.224	3.68483	2.65847	2.94972	2.43242	1.4826	NA	NA	NA	0.24322	-0.928989	0.457491	7.83e-05	0.95927	0.00513473
chr1:96769703|96785254	chr1	96769703	96785254	ENSG00000117569	PTBP2	exon	+	0.291122	29	11.7886	0	0	0	0	0	0	0.137734	0.365668	0.230253	0.281299	0.54284	0.897885	0.713067	0.836757	0	0	0	0	NA	NA	NA	NA	0.280912	-0.23821	0.896319	0.747263	NA	NA
chr1:9871187|9877989	chr1	9871187	9877989	ENSG00000178585	CTNNBIP1	exon	-	0.497512	44	17.8862	0	0	0	0	0	0	0.428637	0.542592	0.302288	0.532212	1.05435	1.25022	0.711523	1.36365	0	0	0	0	NA	NA	NA	NA	-0.154364	-0.0811717	0.904304	0.895698	NA	NA
chr1:9931891|9934860	chr1	9931891	9934860	ENSG00000162441	LZIC	exon	-	7.80981	228	92.6829	0	0	6.44852	7.64355	7.51547	6.68435	7.94255	8.15739	7.95548	7.37812	4.99942	8.91386	3.38531	4.91839	3.53234	4.22016	3.95932	4.42154	0.547775	NA	NA	NA	0.0175167	-0.310871	0.935124	0.0318671	0.996768	0.160314
chr1:9931891|9935627	chr1	9931891	9935627	ENSG00000162441	LZIC	exon	-	1.06045	78	31.7073	0	0	0	0	0	0	1.24694	1.06691	1.1614	0.967161	1.57457	1.88212	2.01378	2.53458	0	0	0	0	NA	NA	NA	NA	-0.174903	-0.48672	0.805695	0.300252	0.992429	0.543519
chr1:9972018|9981170	chr1	9972018	9981170	ENSG00000173614	NMNAT1	exon	+	0.307467	33	13.4146	0	0	0	0	0	0	0.327502	0.490989	0.13867	0.168884	0.753394	1.04826	0.439546	0.746018	0	0	0	0	NA	1.4826	1.4826	NA	-0.499316	-0.979638	0.735139	0.182298	NA	NA
chr1:99993537|100017815	chr1	99993537	100017815	ENSG00000283761	ENSG00000283761	exon	+	0.160556	17	6.91057	0	0	0	0	0	0	0.182857	0.170169	0.172482	0.140603	0.694495	0.529599	0.545879	0.575307	0	0	0	0	NA	NA	NA	NA	-0.11707	-0.119453	0.955832	0.910574	NA	NA
chr1:99993537|99999415	chr1	99993537	99999415	ENSG00000283761	ENSG00000283761	exon	+	0.372771	33	13.4146	0	0	0	0	0	0	0.200028	0.344306	0.845932	0.310485	0.544757	1.08487	1.36852	0.922476	0	0	0	0	NA	NA	NA	NA	1.36124	0.221405	0.179236	0.795729	NA	NA
chr1_KI270711v1_random:20007|25239	chr1_KI270711v1_random	20007	25239	NA	NA	intergenic_region	-	13.2732	167	67.8862	0	1	8.34673	11.4635	6.49112	8.8095	14.13	15.5255	8.55617	12.1869	15.2955	17.013	8.07932	14.282	12.3749	16.9957	8.39842	13.061	1.4826	NA	NA	NA	-0.790124	-0.624482	0.148957	0.0613328	0.813436	0.234711
chr10:100260218|100262063	chr10	100260218	100262063	ENSG00000095485	CWF19L1	exon	-	0.273261	28	11.3821	0	0	0	0	0	0	0.188745	0.418438	0.171149	0.184462	0.653312	0.979098	0.520429	0.725717	0	0	0	0	NA	1.36057	0.708749	1.4826	0.181416	-0.800821	0.923664	0.299426	NA	NA
chr10:100923975|100926019	chr10	100923975	100926019	ENSG00000119906	SLF2	exon	+	2.611	141	57.3171	0	0	1.94319	2.96493	2.10386	1.69758	1.85309	3.0412	2.48376	2.44819	2.03706	3.15347	2.76441	2.91804	2.88097	4.3939	3.11919	2.51683	1.4826	0.435248	0.514262	0.482522	0.201676	-0.547946	0.702319	0.0582798	0.992429	0.226554
chr10:100937402|100938736	chr10	100937402	100938736	ENSG00000119906	SLF2	exon	+	0.334095	30	12.1951	0	0	0	0	0	0	0.25615	0.49901	0.293129	0.2051	0.868162	1.31507	1.13683	0.703166	0	0	0	0	NA	1.45678	1.4826	1.4826	0.0819198	-0.65496	0.964097	0.370164	NA	NA
chr10:100937402|100944128	chr10	100937402	100944128	ENSG00000119906	SLF2	exon	+	0.38399	37	15.0407	0	0	0	0	0	0	0.322505	0.476371	0	0.426179	1.09732	0.939512	0	1.10821	0	0	0	0	NA	NA	NA	NA	-0.714037	-0.266143	0.79849	0.66475	NA	NA
chr10:100937402|100950753	chr10	100937402	100950753	ENSG00000119906	SLF2	exon	+	0.151722	17	6.91057	0	0	0	0	0	0	0.0970697	0.202464	0.172879	0.111099	0.363083	0.581364	0.554276	0.583892	0	0	0	0	NA	NA	NA	NA	0.380408	-0.201566	0.85856	0.851822	NA	NA
chr10:100979848|100981229	chr10	100979848	100981229	ENSG00000095539	SEMA4G	exon	+	0.492913	46	18.6992	0	0	0	0	0	0	0.356503	0.44147	0.995128	0.433853	0.814048	1.09256	1.73839	1.06147	0	0	0	0	NA	NA	NA	NA	1.40495	-0.04961	0.14336	0.939166	NA	NA
chr10:101584602|101586156	chr10	101584602	101586156	ENSG00000166169	POLL	exon	-	0.833034	60	24.3902	0	0	0	0	0	0	0.55262	0.585529	0.70942	1.20259	1.0444	1.33919	1.59277	3.34371	0	0	0	0	NA	NA	NA	NA	0.104076	0.486635	0.915262	0.356526	NA	0.589317
chr10:101624745|101676436	chr10	101624745	101676436	ENSG00000107829	FBXW4	exon	-	0.562046	43	17.4797	0	0	0	0	0	0	0.2063	0.488158	0.173883	0.860657	0.863781	1.08986	0.544414	2.07612	0	0	0	0	NA	0.911676	0.63287	0.78854	-0.0175751	0.547766	0.993174	0.350115	NA	NA
chr10:101667886|101676436	chr10	101667886	101676436	ENSG00000107829	FBXW4	exon	-	7.92766	217	88.2114	0	0	6.4773	6.58195	5.36954	7.34937	6.49909	8.87523	5.3176	8.2001	3.77882	7.0412	3.15306	7.08611	3.1578	4.15437	3.82481	5.52334	0.487518	NA	NA	NA	-0.368828	-0.224838	0.191097	0.148752	0.877076	0.372732
chr10:101672915|101676436	chr10	101672915	101676436	ENSG00000107829	FBXW4	exon	-	2.5547	121	49.187	0	0	0	1.78389	0	0	1.769	3.34442	0.973837	2.47988	2.2893	5.13586	1.64102	3.70866	0	2.64479	0	0	NA	1.27133	0.878215	1.4826	-1.00805	-0.472453	0.150672	0.156839	0.813436	0.38181
chr10:101792839|101807901	chr10	101792839	101807901	ENSG00000198408	OGA	exon	-	0.539138	52	21.1382	0	0	0	0	0	0	0.421886	0.660296	0.580025	0.441049	0.908	1.1711	1.35796	1.01118	0	0	0	0	NA	NA	NA	NA	0.183354	-0.729692	0.871909	0.187676	NA	NA
chr10:101792839|101810314	chr10	101792839	101810314	ENSG00000198408	OGA	exon	-	4.08148	195	79.2683	1	0	4.00561	4.28923	2.78974	3.61632	3.97348	4.76727	3.11264	3.721	3.70473	3.45058	2.68252	3.1143	2.75723	2.79859	3.96752	2.92669	0.68834	NA	NA	NA	-0.259659	-0.502823	0.502434	0.00369867	0.961901	0.0485018
chr10:101792839|101813606	chr10	101792839	101813606	ENSG00000198408	OGA	exon	-	0.435349	32	13.0081	0	0	0	0	0	0	0.324887	0.583341	0.319592	0.355695	1.01805	1.77442	0.826364	1.142	0	0	0	0	NA	NA	NA	NA	0.488674	-0.495788	0.760081	0.501308	NA	NA
chr10:101797980|101807901	chr10	101797980	101807901	ENSG00000198408	OGA	exon	-	0.31708	26	10.5691	0	0	0	0	0	0	0.0690623	0.310743	0.341483	0.390967	0.371912	0.803485	0.82709	1.76796	0	0	0	0	NA	1.39421	0.96231	1.4826	0.851427	-0.119786	0.652662	0.882599	NA	NA
chr10:101797980|101810314	chr10	101797980	101810314	ENSG00000198408	OGA	exon	-	0.503327	43	17.4797	0	0	0	0	0	0	0.303324	0.662684	0.518733	0.399734	0.709042	1.44698	0.984561	1.29288	0	0	0	0	NA	NA	NA	NA	0.656378	-0.692189	0.565042	0.287275	NA	NA
chr10:101797980|101813606	chr10	101797980	101813606	ENSG00000198408	OGA	exon	-	0.369706	38	15.4472	0	0	0	0	0	0	0.32366	0.50239	0.202935	0.301311	0.916362	0.934955	0.619884	1.14754	0	0	0	0	NA	NA	NA	NA	-0.311427	-0.719516	0.836863	0.268402	NA	NA
chr10:101798842|101807901	chr10	101798842	101807901	ENSG00000198408	OGA	exon	-	0.108136	10	4.06504	0	0	0	0	0	0	0.0575637	0.0909882	0.0471189	0.158994	0.30999	0.340415	0.253743	0.992175	0	0	0	0	NA	NA	NA	NA	-0.0175691	0.0377625	0.995223	0.977476	NA	NA
chr10:101806045|101807901	chr10	101806045	101807901	ENSG00000198408	OGA	exon	-	0.241854	13	5.28455	0	0	0	0	0	0	0.223453	0.133855	0.0826604	0.403502	0.751686	0.5578	0.44514	2.77371	0	0	0	0	NA	NA	NA	NA	-0.51505	0.2396	0.834942	0.844841	NA	NA
chr10:101939863|101957732	chr10	101939863	101957732	ENSG00000120029	ARMH3	exon	-	0.496413	47	19.1057	0	0	0	0	0	0	0.711055	0.667482	0.112452	0.376492	1.51239	1.32716	0.448022	0.991652	0	0	0	0	NA	NA	NA	NA	-1.25526	-0.579087	0.360698	0.311287	NA	NA
chr10:102157019|102158214	chr10	102157019	102158214	ENSG00000166197	NOLC1	exon	+	1.6219	111	45.122	0	0	0	0	0	0	1.01471	1.54759	1.44435	1.93327	1.3916	2.28265	1.67302	3.16437	0	0	0	0	NA	NA	NA	NA	0.461794	0.000899045	0.47158	0.997935	0.95927	0.99871
chr10:103438015|103438808	chr10	103438015	103438808	ENSG00000148843	PDCD11	exon	+	4.18055	191	77.6423	0	0	2.88277	3.76509	3.9886	4.06843	3.45133	4.33069	4.16057	4.25673	3.23516	4.22004	2.79848	3.76383	2.09972	2.7973	1.97627	3.87265	0.728371	1.4826	NA	1.4826	0.248849	-0.145686	0.428848	0.438681	0.95927	0.649763
chr10:103439746|103440850	chr10	103439746	103440850	ENSG00000148843	PDCD11	exon	+	4.25329	167	67.8862	0	0	2.94715	2.57403	2.48676	3.7978	2.89529	3.52123	2.9344	5.79399	2.28819	3.91452	3.59016	7.7389	2.09044	3.81625	3.68688	5.63062	0.709306	NA	NA	NA	-0.0627999	0.430131	0.890584	0.084202	0.992614	0.273761
chr10:103622470|103661114	chr10	103622470	103661114	ENSG00000107957	SH3PXD2A	exon	-	2.40694	96	39.0244	0	0	0	1.88822	0	0	1.03228	3.64603	0.19244	2.25207	1.73938	6.66883	0.509767	4.59233	0	2.79948	0	0	NA	1.4826	1.4826	1.4826	-2.1314	-0.832104	0.0288595	0.0438265	0.414967	0.190723
chr10:104008177|104018908	chr10	104008177	104018908	ENSG00000065613	SLK	exon	+	1.37415	83	33.7398	0	0	0	0	2.44278	0	1.13476	1.20854	3.04913	1.1061	1.78619	2.01401	3.45518	2.23546	0	0	3.62166	0	NA	NA	NA	NA	1.09555	-0.102223	0.0826555	0.835164	0.667205	0.914975
chr10:1072116|1096246	chr10	1072116	1096246	ENSG00000047056	WDR37	exon	+	0.340718	34	13.8211	0	0	0	0	0	0	0.263013	0.43665	0.514484	0.215767	0.972678	1.09137	1.0124	0.706895	0	0	0	0	NA	NA	NA	NA	0.638054	-0.733594	0.618305	0.324851	NA	NA
chr10:110124017|110130486	chr10	110124017	110130486	ENSG00000148700	ADD3	exon	+	1.75578	112	45.5285	0	0	2.04914	1.54361	0	0	2.08213	2.19944	1.6326	1.25075	2.40892	3.13077	2.29617	1.85965	3.03806	2.28856	0	0	1.4826	NA	NA	NA	-0.328009	-0.693973	0.603022	0.0452822	0.992429	0.194476
chr10:110596398|110598290	chr10	110596398	110598290	ENSG00000108055	SMC3	exon	+	3.69681	170	69.1057	0	0	2.74728	3.25508	2.94556	2.99763	2.81134	4.04766	2.97786	3.83062	2.77048	4.42826	2.54596	4.17458	3.84518	4.02213	2.2955	4.44429	1.39963	NA	NA	NA	0.111791	-0.149313	0.784962	0.50519	0.992429	0.69576
chr10:110875966|110890670	chr10	110875966	110890670	ENSG00000150593	PDCD4	exon	+	0.194096	18	7.31707	0	0	0	0	0	0	0.0931703	0.283654	0.153932	0.147159	0.366624	0.836607	0.828948	0.62358	0	0	0	0	NA	NA	NA	NA	-0.117065	-0.356516	0.968052	0.705544	NA	NA
chr10:110881233|110887886	chr10	110881233	110887886	ENSG00000150593	PDCD4	exon	+	0.656795	56	22.7642	1	0	0	0	0	0	0.835747	1.00934	0.38258	0.333032	1.34424	1.61065	1.26552	1.12046	0	0	0	0	NA	NA	NA	NA	-1.40398	-1.60159	0.161083	0.00327687	NA	0.0450695
chr10:110881233|110890670	chr10	110881233	110890670	ENSG00000150593	PDCD4	exon	+	2.369	139	56.5041	1	0	2.04914	2.86164	0	0	2.65576	3.53009	1.33146	1.43471	2.28438	3.63602	1.77711	2.40544	3.03806	2.65981	0	0	1.4826	1.44855	1.08961	1.4826	-0.990461	-1.27285	0.0357424	9.39e-06	0.444529	0.000990102
chr10:110885253|110890670	chr10	110885253	110890670	ENSG00000150593	PDCD4	exon	+	1.407	100	40.6504	0	0	0.923733	1.14431	0	0	1.52779	1.93034	0.920219	0.994206	1.80837	2.27414	1.39527	1.70616	1.36953	1.69656	0	0	1.4826	NA	NA	NA	-0.601183	-1.01699	0.366735	0.00672635	0.95927	0.0652035
chr10:110964125|110985765	chr10	110964125	110985765	ENSG00000108061	SHOC2	exon	+	5.67435	195	79.2683	0	0	5.16433	5.46529	4.25363	4.44841	5.88588	6.11782	5.27128	5.28874	3.81849	4.70283	4.34623	5.15568	3.58351	4.37086	4.04218	5.68818	0.693898	NA	NA	NA	-0.246583	-0.36996	0.417947	0.0647724	0.95927	0.242681
chr10:112888735|112906213	chr10	112888735	112906213	NA	NA	intergenic_region	+	0.121241	13	5.28455	0	0	0	0	0	0	0.387833	0.100115	0.0804769	0.0741492	0.810217	0.369376	0.433382	0.435462	0	0	0	0	NA	1.4826	1.4826	1.4826	-1.10438	-0.130372	0.520207	0.931396	NA	NA
chr10:113876521|113884380	chr10	113876521	113884380	ENSG00000196865	NHLRC2	exon	+	0.614659	55	22.3577	0	0	0	0	0	0	0.497305	0.829692	0.425548	0.492205	0.89383	1.56427	0.877547	1.29353	0	0	0	0	NA	NA	NA	NA	-0.207647	-0.684456	0.838747	0.221079	NA	NA
chr10:114487958|114491878	chr10	114487958	114491878	ENSG00000099204	ABLIM1	exon	-	0.292437	27	10.9756	0	0	0	0	0	0	0.0328929	0.305253	0.589906	0.268165	0.177133	0.983907	1.31013	0.80016	0	0	0	0	NA	NA	NA	NA	1.35146	0.110042	0.413456	0.892846	NA	NA
chr10:11481770|11485911	chr10	11481770	11485911	ENSG00000148429	USP6NL	exon	-	0.290393	30	12.1951	0	0	0	0	0	0	0.442756	0.219822	0.456585	0.264735	0.856602	0.653535	1.1355	0.837919	0	0	0	0	NA	NA	NA	NA	-0.232495	0.0824869	0.838958	0.92379	NA	NA
chr10:114970368|114974385	chr10	114970368	114974385	ENSG00000165832	TRUB1	exon	+	0.377196	33	13.4146	0	0	0	0	0	0	0.39011	0.441015	0.308918	0.330101	1.05878	1.22671	0.743717	0.978	0	0	0	0	NA	NA	1.4826	NA	-0.35579	-0.297	0.781504	0.703104	NA	NA
chr10:11509595|11527567	chr10	11509595	11527567	ENSG00000148429	USP6NL	exon	-	0.361487	27	10.9756	0	0	0	0	0	0	0.252038	0.176655	0.773627	0.454881	0.713871	0.633551	1.55809	1.48021	0	0	0	0	NA	NA	NA	NA	1.13344	0.360368	0.311365	0.704479	NA	NA
chr10:115120185|115129535	chr10	115120185	115129535	ENSG00000107518	ATRNL1	exon	+	0.590962	44	17.8862	0	0	0	0	0	0	0.830095	0.983033	0.17139	0.253398	1.90376	2.2811	0.654163	0.931742	0	0	0	0	NA	NA	NA	NA	-1.96878	-1.48503	0.084218	0.0175172	NA	NA
chr10:118729295|118730410	chr10	118729295	118730410	ENSG00000151893	CACUL1	exon	-	0.425833	32	13.0081	0	0	0	0	0	0	0.362828	0.412506	0.271139	0.504923	0.85862	1.29716	0.823626	1.7597	0	0	0	0	NA	NA	NA	NA	-0.216569	0.0423392	0.886367	0.954758	NA	NA
chr10:119072890|119073937	chr10	119072890	119073937	ENSG00000107581	EIF3A	exon	-	0.151227	15	6.09756	0	0	0	0	0	0	0.0318529	0.107231	0.313775	0.182181	0.171533	0.457552	0.804019	0.625552	0	0	0	0	NA	NA	NA	NA	0.778788	0.361203	0.713899	0.75997	NA	NA
chr10:119515509|119527424	chr10	119515509	119527424	ENSG00000148908	RGS10	exon	-	0.576057	53	21.5447	0	0	0	0	0	0	0.478049	0.943892	0.686377	0.204503	0.830606	1.8156	1.20114	0.751194	0	0	0	0	NA	NA	NA	NA	0.0821686	-1.55999	0.929615	0.00629362	NA	NA
chr10:119578726|119588248	chr10	119578726	119588248	ENSG00000151923	TIAL1	exon	-	0.182166	21	8.53659	0	0	0	0	0	0	0.210974	0.147903	0.273851	0.180029	0.701078	0.523366	0.661926	0.616731	0	0	0	0	NA	NA	NA	NA	0.244105	0.0921768	0.874979	0.928453	NA	NA
chr10:11997672|12014184	chr10	11997672	12014184	ENSG00000151461	UPF2	exon	-	1.90118	118	47.9675	0	0	0	0	1.8473	0	1.24064	1.72416	2.25016	2.17233	1.88803	2.3241	2.55328	2.75411	0	0	2.73881	0	NA	NA	NA	NA	1.10216	0.0908767	0.0530285	0.788759	0.540856	0.888597
chr10:12081472|12091684	chr10	12081472	12091684	ENSG00000181192	DHTKD1	exon	+	0.599734	50	20.3252	0	0	0	0	0	0	0.843518	0.59199	0.150119	0.669656	1.91756	1.33757	0.450222	1.46554	0	0	0	0	NA	NA	NA	NA	-1.65315	0.125195	0.176134	0.826233	NA	NA
chr10:12081472|12094271	chr10	12081472	12094271	ENSG00000181192	DHTKD1	exon	+	1.13422	87	35.3659	0	0	0	0	0	0	1.40819	0.910409	0.828634	1.36757	2.04028	1.55785	1.2395	2.275	0	0	0	0	NA	NA	NA	NA	-0.486744	0.303186	0.493582	0.475056	0.95927	0.675658
chr10:12081472|12101181	chr10	12081472	12101181	ENSG00000181192	DHTKD1	exon	+	0.345914	30	12.1951	0	0	0	0	0	0	0.540519	0.329461	0.416324	0.282311	1.37561	0.9546	1.15133	0.994004	0	0	0	0	NA	NA	NA	NA	0.096896	-0.0537897	0.938912	0.947665	NA	NA
chr10:12081472|12113064	chr10	12081472	12113064	ENSG00000181192	DHTKD1	exon	+	0.197749	22	8.94309	0	0	0	0	0	0	0.052995	0.242282	0.163992	0.207143	0.285387	0.654392	0.527135	0.777825	0	0	0	0	NA	NA	NA	NA	0.280914	-0.398427	0.912594	0.645111	NA	NA
chr10:12081472|12120267	chr10	12081472	12120267	ENSG00000181192	DHTKD1	exon	+	0.736792	66	26.8293	0	0	0	0	0	0	0.7103	0.650187	0.700721	0.842296	1.2519	1.23299	1.21301	1.60357	0	0	0	0	NA	NA	NA	NA	-0.20144	0.0305424	0.814351	0.952495	0.992429	0.97887
chr10:12094073|12120267	chr10	12094073	12120267	ENSG00000181192	DHTKD1	exon	+	0.158436	16	6.50407	0	0	0	0	0	0	0.160829	0.235974	0.118916	0.0921139	0.74208	0.730561	0.44971	0.437962	0	0	0	0	NA	1.4826	NA	NA	0.0819229	-0.536195	0.973831	0.615601	NA	NA
chr10:121538592|121565704	chr10	121538592	121565704	ENSG00000066468	FGFR2	exon	-	2.03912	107	43.4959	0	0	2.14951	1.59526	0	0	2.12799	2.74765	1.26988	1.53612	1.96347	4.68039	1.64465	5.03307	2.51068	2.36513	0	0	1.16803	NA	NA	NA	-0.827984	-0.895116	0.112563	0.0314052	0.746459	0.159073
chr10:121959324|121961517	chr10	121959324	121961517	ENSG00000107672	NSMCE4A	exon	-	0.437946	25	10.1626	0	0	0	0	0	0	0.371492	0.56925	0.10386	0.427638	0.781383	3.57354	0.406878	1.90242	0	0	0	0	NA	NA	NA	NA	-0.837312	0.200536	0.592726	0.83032	NA	NA
chr10:122082647|122088591	chr10	122082647	122088591	ENSG00000138162	TACC2	exon	+	0.763716	53	21.5447	0	0	0	0	0	0	0.557601	0.92799	0.790021	0.653759	1.04752	1.97401	1.68265	1.44355	0	0	0	0	NA	NA	NA	NA	0.472198	-0.622211	0.64355	0.296795	NA	0.541624
chr10:12215740|12238485	chr10	12215740	12238485	ENSG00000151465	CDC123	exon	+	0.217829	17	6.91057	0	0	0	0	0	0	0.487359	0.161919	0.20456	0.196328	2.19561	0.579452	0.566198	0.783157	0	0	0	0	NA	NA	NA	NA	-0.117072	0.00748769	0.949161	0.994699	NA	NA
chr10:122590665|122618340	chr10	122590665	122618340	ENSG00000187908	DMBT1	exon	+	0.397714	26	10.5691	0	0	0	0	0	0	0.628305	0.157484	0.645333	0.493485	1.38358	0.646767	1.62811	2.44135	0	0	0	0	NA	NA	NA	NA	0.136274	0.670698	0.898445	0.534617	NA	NA
chr10:12400016|12403369	chr10	12400016	12403369	ENSG00000183049	CAMK1D	intron	+	0.911741	81	32.9268	0	0	0	0	0	0	1.22279	0.778151	1.05009	0.909577	1.77426	1.22946	1.3525	1.96582	0	0	0	0	NA	NA	NA	NA	-0.135887	0.0515562	0.840602	0.909243	0.992429	0.957211
chr10:124038515|124046724	chr10	124038515	124046724	ENSG00000182022	CHST15	exon	-	1.05546	70	28.4553	0	0	0	0	0	0	1.13177	0.632334	0.346819	1.66959	2.11553	1.40493	0.822034	3.17832	0	0	0	0	NA	NA	NA	NA	-1.2803	1.1181	0.183905	0.0172442	NA	0.115372
chr10:124408542|124412200	chr10	124408542	124412200	ENSG00000065154	OAT	exon	-	0.940482	68	27.6423	0	0	0	0	0	0	0.612753	1.32372	0.244976	0.866352	1.01123	2.30165	0.793814	1.96927	0	0	0	0	NA	NA	NA	NA	-1.45474	-0.875309	0.186586	0.0623644	NA	0.236816
chr10:124681607|124682379	chr10	124681607	124682379	ENSG00000258539	ENSG00000258539	exon	-	4.80686	206	83.7398	0	0	4.23158	4.04994	4.09986	4.36913	4.50775	4.76676	4.57858	5.00628	2.67897	3.92605	3.5626	4.4295	1.66769	3.54648	3.28024	3.22116	0.394107	NA	NA	NA	-0.276745	-0.13802	0.341401	0.416405	0.95927	0.632485
chr10:124681607|124696212	chr10	124681607	124696212	ENSG00000258539	ENSG00000258539	exon	-	0.57269	55	22.3577	0	0	0	0	0	0	0.406733	0.618439	0.43533	0.618567	0.909046	1.22304	0.895759	1.38486	0	0	0	0	NA	NA	NA	NA	0.108907	-0.214674	0.924359	0.687845	NA	NA
chr10:124681607|124706887	chr10	124681607	124706887	ENSG00000258539	ENSG00000258539	exon	-	0.383552	32	13.0081	0	0	0	0	0	0	0.320414	0.292815	0.236801	0.537693	0.647739	1.1173	0.899764	1.38837	0	0	0	0	NA	NA	NA	NA	-0.594133	0.85438	0.691293	0.246303	NA	NA
chr10:124706636|124706887	chr10	124706636	124706887	ENSG00000258539	ENSG00000258539	exon	-	0.304537	25	10.1626	0	0	0	0	0	0	0.272144	0.363624	0.189994	0.289838	0.828759	1.26814	0.603878	0.836882	0	0	0	0	NA	NA	NA	NA	-0.316064	-0.0512756	0.860193	0.95205	NA	NA
chr10:124940374|124943307	chr10	124940374	124943307	NA	NA	intergenic_region	+	1.06999	78	31.7073	0	0	0	0	0	0	0.929977	0.881789	1.32882	1.22229	1.60118	1.73813	1.98708	2.07565	0	0	0	0	NA	1.4826	0.748182	1.45693	0.652511	0.232877	0.3813	0.621309	0.95927	0.782905
chr10:124942457|124943307	chr10	124942457	124943307	ENSG00000019995	ZRANB1	exon	+	3.86604	171	69.5122	0	0	2.89737	3.07617	2.7329	3.83518	2.85365	3.47048	3.08758	4.80259	2.63959	3.30024	3.02881	5.21513	3.02372	3.34076	4.0518	4.85949	1.04361	NA	NA	NA	0.0883342	0.205379	0.843341	0.360208	0.992429	0.590149
chr10:124942457|124962408	chr10	124942457	124962408	ENSG00000019995	ZRANB1	intron	+	0.250799	26	10.5691	0	0	0	0	0	0	0.300314	0.247	0.13996	0.273122	0.799589	0.682681	0.420342	0.897857	0	0	0	0	NA	1.4826	1.4826	1.4826	-0.517233	0.166512	0.755898	0.843869	NA	NA
chr10:125038997|125111093	chr10	125038997	125111093	ENSG00000175029	CTBP2	exon	-	0.864799	53	21.5447	0	0	0	0	0	0	0.289107	0.944695	0.401803	1.09867	1.08114	3.64838	1.23256	2.06515	0	0	0	0	NA	0.646049	0.36252	0.855106	-0.11707	0.1453	0.959508	0.781824	NA	0.883318
chr10:126970702|126990603	chr10	126970702	126990603	ENSG00000150760	DOCK1	exon	+	1.42912	99	40.2439	0	0	0	0	0	0	0.925649	1.29257	1.41381	1.72237	1.57025	1.79234	2.0169	2.67619	0	0	0	0	NA	NA	NA	NA	0.668623	0.188309	0.348306	0.617514	0.95927	0.780311
chr10:126970702|127000307	chr10	126970702	127000307	ENSG00000150760	DOCK1	exon	+	3.85991	174	70.7317	0	0	3.95877	4.16567	3.59573	2.81399	3.847	4.52905	3.32823	3.35527	2.89329	4.41134	2.54567	3.55212	3.2329	3.82777	1.97247	4.17203	0.816643	NA	NA	NA	-0.243668	-0.486052	0.507936	0.0360425	0.964008	0.17316
chr10:126970702|127008804	chr10	126970702	127008804	ENSG00000150760	DOCK1	exon	+	0.396483	43	17.4797	0	0	0	0	0	0	0.493004	0.437986	0.414867	0.320269	1.09873	0.91512	0.822579	0.898551	0	0	0	0	NA	NA	NA	NA	-0.0435445	-0.453578	0.96799	0.486149	NA	NA
chr10:126970702|127061776	chr10	126970702	127061776	ENSG00000150760	DOCK1	exon	+	1.08179	78	31.7073	0	0	0	0	0	0	1.14979	1.28272	0.712127	0.972002	1.94119	2.18469	1.17082	2.00986	0	0	0	0	NA	NA	NA	NA	-0.517158	-0.646184	0.486836	0.181701	0.95927	0.41197
chr10:126970702|127110354	chr10	126970702	127110354	ENSG00000150760	DOCK1	exon	+	0.613361	59	23.9837	0	0	0	0	0	0	1.17862	0.682377	0.323494	0.461152	1.74443	1.17543	0.68272	1.20557	0	0	0	0	NA	1.4826	1.4826	1.4826	-1.78429	-0.71663	0.0337424	0.1979	0.429193	NA
chr10:126970702|127127764	chr10	126970702	127127764	ENSG00000150760	DOCK1	exon	+	11.6183	206	83.7398	0	2	12.0786	9.65663	10.5375	7.77003	14.1502	12.1778	11.3677	10.3696	8.85846	11.8821	7.61176	11.3516	7.36231	7.67293	7.47519	10.4969	0.609531	NA	NA	NA	-0.335558	-0.446875	0.22359	0.0579299	0.922114	0.225868
chr10:126996748|127000307	chr10	126996748	127000307	ENSG00000150760	DOCK1	exon	+	0.276419	26	10.5691	0	0	0	0	0	0	0.173973	0.408818	0.124743	0.220785	0.575704	1.03465	0.501575	0.953716	0	0	0	0	NA	NA	NA	NA	-0.415557	-0.576397	0.844493	0.471755	NA	NA
chr10:13127745|13136897	chr10	13127745	13136897	ENSG00000123240	OPTN	exon	+	1.41109	94	38.2114	0	0	1.02457	0	0	0	1.47683	1.53647	0.770083	1.45948	2.11954	2.38499	1.39029	4.43775	1.51903	0	0	0	1.4826	NA	NA	NA	-1.09682	-0.398189	0.117722	0.31664	0.757299	0.554722
chr10:133395713|133402773	chr10	133395713	133402773	ENSG00000254536	ENSG00000254536	exon	+	0.262329	26	10.5691	0	0	0	0	0	0	0.271673	0.139967	0.302508	0.369731	0.614439	0.686423	0.776396	0.956844	0	0	0	0	NA	NA	NA	NA	0.191193	0.811181	0.891018	0.36162	NA	NA
chr10:13663453|13675044	chr10	13663453	13675044	ENSG00000151474	FRMD4A	exon	-	0.251735	24	9.7561	0	0	0	0	0	0	0.0428515	0.353148	0.269592	0.208028	0.230762	0.96968	0.894463	0.668867	0	0	0	0	NA	NA	NA	NA	0.678895	-0.363436	0.775685	0.658399	NA	NA
chr10:14896846|14897517	chr10	14896846	14897517	ENSG00000152455	SUV39H2	exon	+	0.280201	24	9.7561	0	0	0	0	0	0	0.0944527	0.364483	0.185428	0.28066	0.369685	1.3227	0.57837	0.834221	0	0	0	0	NA	NA	NA	NA	0.181417	0.250996	0.935713	0.770417	NA	NA
chr10:15575489|15592304	chr10	15575489	15592304	ENSG00000077943	ITGA8	exon	-	0.203327	22	8.94309	0	0	0	0	0	0	0.401439	0.251478	0.0471189	0.142519	0.929863	0.683804	0.253743	0.566811	0	0	0	0	NA	NA	NA	NA	-1.38053	-0.326419	0.433842	0.722474	NA	NA
chr10:15816835|15847943	chr10	15816835	15847943	ENSG00000148481	MINDY3	exon	-	7.14701	215	87.3984	1	0	6.91729	8.14349	6.83225	5.10474	7.19388	8.74806	7.11313	5.54203	3.00228	5.98502	4.50742	4.37853	3.56625	5.29353	4.65424	4.46968	0.515556	NA	NA	NA	-0.0693073	-0.766147	0.784131	8.49e-07	0.992429	0.000185446
chr10:15821656|15843272	chr10	15821656	15843272	ENSG00000148481	MINDY3	exon	-	0.497842	44	17.8862	0	0	0	0	0	0	0.572665	0.739078	0.348825	0.279018	1.05318	1.46546	1.05446	0.899051	0	0	0	0	NA	NA	NA	NA	-0.754491	-1.08527	0.508072	0.0848702	NA	NA
chr10:15821656|15847943	chr10	15821656	15847943	ENSG00000148481	MINDY3	exon	-	0.964592	82	33.3333	0	0	0	0	0	0	0.717627	1.34704	0.721972	0.730037	1.23023	2.08375	1.44209	1.39521	0	0	0	0	NA	NA	NA	NA	-0.152151	-0.971012	0.865159	0.0173653	NA	0.115788
chr10:15833630|15843272	chr10	15833630	15843272	ENSG00000148481	MINDY3	exon	-	0.312068	30	12.1951	0	0	0	0	0	0	0.32816	0.350806	0.278703	0.278547	1.02026	0.922779	0.75474	0.841653	0	0	0	0	NA	NA	NA	NA	0.480786	-0.339176	0.76199	0.657651	NA	NA
chr10:15833630|15847943	chr10	15833630	15847943	ENSG00000148481	MINDY3	exon	-	4.09893	170	69.1057	0	0	4.53411	4.23497	3.26669	2.71962	4.72254	4.75456	3.72635	3.36746	4.23753	4.01568	3.70063	4.42416	2.49227	3.87793	4.13675	4.03211	0.549671	NA	NA	NA	-0.433892	-0.634436	0.251252	0.00749276	0.937767	0.0711993
chr10:16484337|16486617	chr10	16484337	16486617	ENSG00000165983	PTER	exon	+	0.154817	17	6.91057	0	0	0	0	0	0	0.169644	0.229353	0.0565497	0.105486	0.750252	0.620848	0.30453	0.566774	0	0	0	0	NA	0.419135	0.267656	0.571284	-0.21656	-0.489705	0.941175	0.621627	NA	NA
chr10:16752539|16782084	chr10	16752539	16782084	ENSG00000148484	RSU1	exon	-	0.321279	31	12.6016	0	0	0	0	0	0	0.137602	0.423719	0.115797	0.336396	0.516044	1.25015	0.442248	0.957014	0	0	0	0	NA	NA	NA	NA	-0.216564	-0.0835253	0.930449	0.903798	NA	NA
chr10:17603560|17604047	chr10	17603560	17604047	ENSG00000165996	HACD1	exon	-	0.467872	25	10.1626	0	0	0	0	0	0	0.169533	0.849428	0	0.317775	0.686382	2.41463	0	1.07207	0	0	0	0	NA	1.4826	1.4826	1.4826	-0.41555	-1.10107	0.887396	0.199633	NA	NA
chr10:17704431|17705741	chr10	17704431	17705741	ENSG00000136738	STAM	exon	+	1.47456	109	44.3089	0	0	1.24269	0	0.998634	0	1.88065	1.51493	1.93559	1.17224	2.39451	2.39108	2.53793	1.73744	1.84242	0	1.48057	0	1.4826	NA	NA	NA	-0.0310299	-0.355237	0.954453	0.332332	0.998955	0.569819
chr10:17771309|17776170	chr10	17771309	17776170	ENSG00000148483	TMEM236	exon	+	0.259472	20	8.13008	0	0	0	0	0	0	0.0877882	0.407086	0.171777	0.190213	0.472754	1.10221	0.642549	0.777027	0	0	0	0	NA	NA	NA	NA	0.0819254	-0.784636	0.977729	0.377672	NA	NA
chr10:179994|221356	chr10	179994	221356	ENSG00000015171	ZMYND11	exon	+	0.472901	39	15.8537	0	0	0	0	0	0	0.271163	0.476159	0.664579	0.472681	0.645241	1.30541	1.30871	1.41412	0	0	0	0	NA	NA	NA	NA	0.816983	0.015348	0.473714	0.982535	NA	NA
chr10:179994|249088	chr10	179994	249088	ENSG00000015171	ZMYND11	exon	+	0.296061	26	10.5691	0	0	0	0	0	0	0.268421	0.364045	0.261895	0.246747	0.740916	1.00573	0.712121	0.970539	0	0	0	0	NA	NA	NA	NA	0.284404	-0.314184	0.852967	0.722079	NA	NA
chr10:20957731|20961779	chr10	20957731	20961779	ENSG00000078114	NEBL	exon	-	0.985922	64	26.0163	0	0	0	0	1.34239	0	0.241992	0.684438	2.04336	1.1927	0.818226	2.00238	2.17496	2.30587	0	0	1.99022	0	NA	NA	NA	NA	2.51746	0.927549	0.000938046	0.0962694	0.070819	0.295878
chr10:21882282|21920963	chr10	21882282	21920963	ENSG00000136770	DNAJC1	exon	-	0.414567	39	15.8537	0	0	0	0	0	0	0.332299	0.523674	0.540919	0.292145	0.691637	1.11923	1.20391	0.988078	0	0	0	0	NA	NA	NA	NA	0.333137	-0.789052	0.770056	0.25113	NA	NA
chr10:21904522|21929141	chr10	21904522	21929141	ENSG00000136770	DNAJC1	exon	-	0.270275	26	10.5691	0	0	0	0	0	0	0.198929	0.316574	0.205695	0.265037	0.61909	0.918439	0.811576	0.877477	0	0	0	0	NA	NA	NA	NA	0.280912	-0.0435129	0.888496	0.956719	NA	NA
chr10:24380869|24384423	chr10	24380869	24384423	ENSG00000120549	KIAA1217	intron	+	0.278882	21	8.53659	0	0	0	0	0	0	0.149068	0.428038	0.0488923	0.238415	0.57352	1.39727	0.263293	0.792815	0	0	0	0	NA	NA	NA	NA	-0.21656	-0.0992304	0.941175	0.908945	NA	NA
chr10:24524323|24528119	chr10	24524323	24528119	ENSG00000120549	KIAA1217	exon	+	0.260442	25	10.1626	0	0	0	0	0	0	0.3218	0.303204	0.389502	0.160157	1.06259	0.88535	1.01698	0.592065	0	0	0	0	NA	1.4826	NA	1.4826	-0.0162333	-0.301619	0.991176	0.733223	NA	NA
chr10:27022558|27033377	chr10	27022558	27033377	ENSG00000107890	ANKRD26	exon	-	0.151053	15	6.09756	0	0	0	0	0	0	0.245909	0.225884	0.084366	0.0677139	0.878786	0.74939	0.316701	0.327749	0	0	0	0	NA	NA	NA	NA	-0.415557	-0.251669	0.845537	0.830885	NA	NA
chr10:27022558|27048979	chr10	27022558	27048979	ENSG00000107890	ANKRD26	exon	-	0.239152	20	8.13008	0	0	0	0	0	0	0.0741209	0.164661	0.432546	0.305075	0.399153	0.606355	1.09502	0.912455	0	0	0	0	NA	NA	NA	NA	1.2763	0.608546	0.467543	0.534454	NA	NA
chr10:27142387|27145590	chr10	27142387	27145590	ENSG00000136758	YME1L1	exon	-	0.477341	35	14.2276	0	0	0	0	0	0	0.441178	0.435178	0.527948	0.515141	1.10888	1.24173	1.5033	1.45673	0	0	0	0	NA	NA	NA	NA	-0.389244	0.01361	0.769043	0.984945	NA	NA
chr10:27165064|27165539	chr10	27165064	27165539	ENSG00000120539	MASTL	exon	+	0.201819	25	10.1626	0	0	0	0	0	0	0.186294	0.193104	0.0909854	0.248706	0.481758	0.552462	0.350846	0.721466	0	0	0	0	NA	NA	NA	NA	-0.515054	0.270298	0.796143	0.748329	NA	NA
chr10:27532507|27533994	chr10	27532507	27533994	ENSG00000099246	RAB18	exon	+	0.757115	67	27.2358	0	0	0	0	0	0	0.920726	0.914086	0.460446	0.640339	1.72286	1.93226	0.907322	1.29731	0	0	0	0	NA	NA	NA	NA	-0.333417	-0.620592	0.721089	0.196593	NA	0.435962
chr10:28583399|28596041	chr10	28583399	28596041	ENSG00000095787	WAC	exon	+	0.854465	63	25.6098	0	0	0	0	0	0	0.850881	0.958743	0.864686	0.74818	1.42934	1.97374	1.97867	1.5279	0	0	0	0	NA	NA	NA	NA	0.0424715	-0.242197	0.963862	0.646762	0.998955	0.802132
chr10:29512735|29531288	chr10	29512735	29531288	ENSG00000197321	SVIL	exon	-	6.26523	50	20.3252	1	0	0	0	0	0	0.588493	11.9473	0.294248	4.10173	1.86358	37.1147	0.93852	17.7191	0	0	0	0	NA	1.4826	1.4826	NA	-1.4355	-2.46423	0.453877	0.00325827	NA	0.0450695
chr10:3118782|3120044	chr10	3118782	3120044	ENSG00000067057	PFKP	exon	+	0.432373	39	15.8537	0	0	0	0	0	0	0.268043	0.549319	0.57849	0.32093	0.841363	1.17318	1.11193	1.04385	0	0	0	0	NA	NA	NA	NA	1.16652	-0.797712	0.349104	0.234706	NA	NA
chr10:31373018|31387266	chr10	31373018	31387266	ENSG00000148516	ZEB1	exon	+	0.767892	57	23.1707	0	0	0	0	0	0	0.274415	1.01961	0.229525	0.827875	0.889619	2.57063	0.593567	1.57471	0	0	0	0	NA	0.406155	0.302175	0.328165	0.26158	-0.0832166	0.874654	0.866322	NA	0.934341
chr10:31373018|31387798	chr10	31373018	31387798	ENSG00000148516	ZEB1	exon	+	0.324483	30	12.1951	0	0	0	0	0	0	0.091951	0.319825	0.0362735	0.486448	0.495172	0.811622	0.195339	1.25584	0	0	0	0	NA	1.4826	0.48666	1.17952	-0.0175691	0.475208	0.995223	0.486355	NA	NA
chr10:31373018|31461237	chr10	31373018	31461237	ENSG00000148516	ZEB1	exon	+	2.38778	109	44.3089	0	0	0	1.47689	0	0	1.04506	3.7132	1.18773	1.83049	1.57584	7.07325	1.98441	3.32339	0	2.18963	0	0	NA	0.865542	0.831901	1.46526	0.199795	-0.873646	0.789315	0.0199589	0.992429	0.124146
chr10:31908172|31910563	chr10	31908172	31910563	ENSG00000165322	ARHGAP12	exon	-	19.6404	242	98.374	0	4	14.5143	16.5562	18.473	21.4941	14.9248	18.5371	18.5459	22.4988	7.96251	12.7416	10.2481	13.6022	9.62696	10.6839	10.3421	14.758	0.663274	NA	NA	NA	0.262129	0.144454	0.217917	0.30258	0.908317	0.546533
chr10:32017143|32019959	chr10	32017143	32019959	ENSG00000170759	KIF5B	exon	-	0.209676	24	9.7561	0	0	0	0	0	0	0.157165	0.273681	0.377968	0.110695	0.512266	0.836282	0.804503	0.451841	0	0	0	0	NA	NA	NA	NA	0.786021	-0.444864	0.582679	0.644452	NA	NA
chr10:32019858|32021287	chr10	32019858	32021287	ENSG00000170759	KIF5B	exon	-	0.529155	46	18.6992	0	0	0	0	0	0	0.044671	0.527439	0.747563	0.611248	0.240561	1.20932	1.81863	1.35206	0	0	0	0	NA	NA	NA	NA	1.83082	0.0932037	0.197591	0.87236	NA	NA
chr10:32451592|32474023	chr10	32451592	32474023	ENSG00000216937	CCDC7	exon	+	2.15126	132	53.6585	0	0	1.53717	2.28034	2.55497	0	1.90198	2.70299	2.60453	1.53792	1.94765	3.49787	2.00586	2.23723	2.27902	3.38083	2.12927	0	1.4826	NA	NA	NA	0.300398	-0.800557	0.473676	0.012401	0.95927	0.0925104
chr10:32451592|32481782	chr10	32451592	32481782	ENSG00000216937	CCDC7	exon	+	0.313552	27	10.9756	0	0	0	0	0	0	0.348043	0.34704	0.0926789	0.336366	0.940549	1.01994	0.357887	1.00865	0	0	0	0	NA	NA	NA	NA	-0.815734	-0.0374481	0.625191	0.963311	NA	NA
chr10:32543300|32584304	chr10	32543300	32584304	ENSG00000216937	CCDC7	exon	+	3.73194	145	58.9431	0	0	1.93644	3.69981	1.05193	0	2.56763	5.11303	3.40272	2.80201	2.97103	6.54739	4.02197	3.6979	2.87097	4.47495	1.55959	0	1.4826	NA	NA	NA	0.221339	-0.797301	0.71299	0.0058365	0.992429	0.0604232
chr10:32543300|32623817	chr10	32543300	32623817	ENSG00000216937	CCDC7	exon	+	0.295076	29	11.7886	0	0	0	0	0	0	0.468236	0.355645	0.240188	0.19878	1.01882	0.979639	0.650697	0.730215	0	0	0	0	NA	NA	NA	NA	-0.693644	-0.601326	0.573597	0.4948	NA	NA
chr10:32565558|32584304	chr10	32565558	32584304	ENSG00000216937	CCDC7	exon	+	2.5711	142	57.7236	1	0	1.86404	2.85348	1.63994	0	2.24743	3.35913	2.10006	2.02313	2.4351	3.3103	2.2394	2.86107	2.76363	3.79958	2.43138	0	1.4826	NA	NA	NA	-0.248982	-0.873001	0.612966	0.00186634	0.992429	0.0336798
chr10:34269657|34284245	chr10	34269657	34284245	ENSG00000148498	PARD3	exon	-	2.40679	149	60.5691	0	0	2.14299	1.83724	0	1.70467	2.70288	2.44996	1.85947	2.43952	3.00499	2.42826	2.63895	3.36605	1.77264	2.72389	0	2.52735	0.827182	NA	NA	NA	-0.668284	-0.359973	0.202645	0.145198	0.896732	0.369895
chr10:34331117|34360259	chr10	34331117	34360259	ENSG00000148498	PARD3	exon	-	0.31065	28	11.3821	0	0	0	0	0	0	0.329275	0.289888	0.487719	0.272295	0.782583	0.903655	1.16419	0.825975	0	0	0	0	NA	NA	NA	NA	-0.0227099	-0.25322	0.98576	0.77518	NA	NA
chr10:34372498|34384254	chr10	34372498	34384254	ENSG00000148498	PARD3	exon	-	0.152065	16	6.50407	0	0	0	0	0	0	0.0445159	0.232508	0	0.150047	0.239726	0.655857	0	0.585218	0	0	0	0	NA	NA	NA	NA	-0.216559	-0.310437	0.941175	0.748452	NA	NA
chr10:35060874|35071339	chr10	35060874	35071339	ENSG00000108094	CUL2	exon	-	0.310075	25	10.1626	0	0	0	0	0	0	0.259963	0.27602	0.316532	0.357317	0.999902	0.787668	0.855826	1.25491	0	0	0	0	NA	NA	NA	NA	0.383967	-0.138214	0.816089	0.873638	NA	NA
chr10:35516523|35530243	chr10	35516523	35530243	ENSG00000108100	CCNY	exon	+	0.453289	42	17.0732	0	0	0	0	0	0	0.305893	0.453924	0.271446	0.552113	0.716672	1.02951	0.709366	1.22716	0	0	0	0	NA	NA	NA	NA	-0.172629	0.169905	0.899843	0.788169	NA	NA
chr10:43154897|43158931	chr10	43154897	43158931	ENSG00000169826	CSGALNACT2	exon	+	1.0241	76	30.8943	0	0	0	0	0	0	0.358782	1.11401	0.653834	1.24702	0.677581	1.72428	1.05276	2.36335	0	0	0	0	NA	NA	NA	NA	0.655786	-0.175443	0.483522	0.702199	NA	0.836093
chr10:43154897|43176032	chr10	43154897	43176032	ENSG00000169826	CSGALNACT2	exon	+	0.748625	59	23.9837	0	0	0	0	0	0	0.446012	0.896365	0.386258	0.801766	1.0441	1.7159	0.820782	1.82391	0	0	0	0	NA	NA	NA	NA	-0.673831	-0.313118	0.553396	0.550859	NA	0.728675
chr10:45457785|45464327	chr10	45457785	45464327	ENSG00000165406	MARCHF8	exon	-	0.497912	42	17.0732	0	0	0	0	0	0	0.150877	0.717246	0.195997	0.474614	0.399235	1.55195	0.590211	1.20019	0	0	0	0	NA	NA	NA	NA	-0.117072	-0.602014	0.947763	0.325285	NA	NA
chr10:45939361|45962994	chr10	45939361	45962994	ENSG00000239883	PARGP1	exon	-	0.870113	64	26.0163	0	0	0	0	0	0	0.680917	0.914587	0.773694	0.911919	1.33912	1.56758	2.15263	1.86944	0	0	0	0	NA	NA	NA	NA	-0.234399	-0.279497	0.825515	0.574103	NA	0.746511
chr10:45939361|45965855	chr10	45939361	45965855	ENSG00000239883	PARGP1	intron	-	0.332657	27	10.9756	0	0	0	0	0	0	0.240764	0.256445	0.482748	0.391289	0.752928	0.855417	1.30987	1.3446	0	0	0	0	NA	NA	NA	NA	0.502359	0.287574	0.74982	0.727418	NA	NA
chr10:45975454|45988847	chr10	45975454	45988847	ENSG00000265354	TIMM23	exon	+	0.311074	27	10.9756	0	0	0	0	0	0	0.267659	0.291749	0.0637001	0.418242	0.919681	0.942526	0.343035	1.02591	0	0	0	0	NA	NA	NA	NA	-0.982082	0.427747	0.727602	0.586211	NA	NA
chr10:46010223|46011206	chr10	46010223	46011206	ENSG00000266412	NCOA4	exon	-	0.314233	28	11.3821	0	0	0	0	0	0	0.448194	0.373769	0.285317	0.222963	1.40274	1.14672	0.783305	0.893355	0	0	0	0	NA	NA	NA	NA	-0.39961	-0.562409	0.783125	0.491649	NA	NA
chr10:46010223|46013639	chr10	46010223	46013639	ENSG00000266412	NCOA4	exon	-	0.0868745	9	3.65854	0	0	0	0	0	0	0.398652	0.0764417	0	0.0293678	0.886357	0.349791	0	0.206891	0	0	0	0	NA	NA	NA	NA	-1.21356	-0.0512364	0.534534	0.9785	NA	NA
chr10:472439|486530	chr10	472439	486530	ENSG00000151240	DIP2C	exon	-	0.774806	49	19.9187	0	0	0	0	0	0	0.189147	1.00372	0.452318	0.820232	0.673049	2.80286	0.906356	2.25818	0	0	0	0	NA	NA	NA	NA	0.473727	-0.327147	0.716008	0.583453	NA	0.755034
chr10:4830675|4873307	chr10	4830675	4873307	NA	NA	intergenic_region	+	0.812286	60	24.3902	0	0	0	0	0	0	1.01719	0.412514	1.16789	1.04274	1.18082	1.07111	2.03082	2.44993	0	0	0	0	NA	1.4826	NA	NA	0.125147	0.900588	0.857793	0.137698	0.992614	NA
chr10:4830675|4908420	chr10	4830675	4908420	NA	NA	intergenic_region	+	1.03314	75	30.4878	0	0	0	0	0	0	0.588864	0.793868	1.84787	1.1605	1.53894	1.53829	2.34827	2.19769	0	0	0	0	NA	NA	NA	NA	1.80137	0.341621	0.0206829	0.468489	0.351761	0.67166
chr10:4830675|4909606	chr10	4830675	4909606	NA	NA	intergenic_region	+	1.90404	109	44.3089	0	0	0	0	2.78974	0	1.25609	1.52935	3.13885	2.10144	1.7566	2.24572	3.77042	3.46562	0	0	4.13608	0	NA	NA	NA	NA	1.06663	0.156873	0.0600943	0.680806	0.586618	0.827144
chr10:4830675|4933330	chr10	4830675	4933330	NA	NA	intergenic_region	+	0.404503	38	15.4472	0	0	0	0	0	0	0.362169	0.385572	0.811953	0.313137	0.756291	1.01916	1.78048	1.04135	0	0	0	0	NA	NA	NA	NA	0.497551	-0.140125	0.630194	0.8524	NA	NA
chr10:48401612|48410168	chr10	48401612	48410168	ENSG00000107643	MAPK8	exon	+	1.70118	122	49.5935	0	0	1.3352	1.53974	1.31719	0	1.46045	2.07695	1.8224	1.36153	1.67827	2.89417	2.29873	1.92668	1.97957	2.28281	1.95286	0	1.4826	NA	NA	NA	0.242717	-0.529162	0.649014	0.0952459	0.992429	0.294111
chr10:49500538|49506012	chr10	49500538	49506012	ENSG00000225830	ERCC6	exon	-	0.185508	17	6.91057	0	0	0	0	0	0	0.278491	0.184794	0.371587	0.101922	0.929197	0.58172	1.04605	0.583645	0	0	0	0	NA	NA	NA	NA	-0.0175771	-0.299978	0.990809	0.805985	NA	NA
chr10:49915917|49935142	chr10	49915917	49935142	ENSG00000227345	PARG	exon	-	2.75004	149	60.5691	0	0	3.3128	2.61615	2.55497	1.60515	2.80966	2.86493	3.04306	2.52862	2.55692	2.68837	3.32118	3.2889	4.2045	3.87871	2.9703	2.3798	1.26917	NA	NA	NA	-0.00369076	-0.382898	0.993449	0.175704	0.998955	0.406341
chr10:49932100|49935142	chr10	49932100	49935142	ENSG00000227345	PARG	exon	-	0.323548	35	14.2276	0	0	0	0	0	0	0.241226	0.402131	0.294285	0.278672	0.69681	1.07361	0.605193	0.77735	0	0	0	0	NA	NA	NA	NA	0.0733822	-0.331552	0.955674	0.64785	NA	NA
chr10:50433476|50590247	chr10	50433476	50590247	ENSG00000198964	SGMS1	exon	-	0.523933	49	19.9187	0	0	0	0	0	0	0.486003	0.59306	0.342534	0.521062	1.30085	1.21065	0.835066	1.21231	0	0	0	0	NA	NA	NA	NA	-0.132395	-0.238924	0.917857	0.673139	NA	NA
chr10:5096410|5196951	chr10	5096410	5196951	NA	NA	intergenic_region	+	0.539649	32	13.0081	0	0	0	0	0	0	0.492127	0.524913	0.917034	0.454738	1.57276	1.56883	2.81859	1.23442	0	0	0	0	NA	NA	NA	NA	0.413334	-0.299256	0.756858	0.703283	NA	NA
chr10:52280789|52290290	chr10	52280789	52290290	ENSG00000185532	PRKG1	exon	+	0.217141	19	7.72358	0	0	0	0	0	0	0.246222	0.292802	0.171922	0.146354	0.730579	0.859949	0.92583	0.60898	0	0	0	0	NA	NA	NA	NA	-0.415558	-0.37246	0.83975	0.708528	NA	NA
chr10:5699525|5714207	chr10	5699525	5714207	ENSG00000108021	TASOR2	exon	+	3.14458	161	65.4472	0	0	2.63897	3.13518	3.14561	2.45708	2.82988	3.19815	3.61508	3.04394	2.25578	2.79914	2.96595	3.95691	2.543	3.80637	3.84615	3.64286	0.963637	NA	NA	NA	0.364834	-0.387352	0.309237	0.139691	0.957411	0.362019
chr10:5709530|5714207	chr10	5709530	5714207	ENSG00000108021	TASOR2	exon	+	0.540995	47	19.1057	0	0	0	0	0	0	0.353108	0.552252	1.49372	0.298692	1.03642	1.12384	1.98427	0.935987	0	0	0	0	NA	NA	NA	NA	1.87231	-0.545159	0.0253349	0.422	0.39025	NA
chr10:5768213|5800705	chr10	5768213	5800705	ENSG00000057608	GDI2	exon	-	0.148072	14	5.69106	0	0	0	0	0	0	0.300924	0.126727	0.0362735	0.157016	1.44675	0.445743	0.195339	0.633053	0	0	0	0	NA	NA	NA	NA	-0.41555	0.0644918	0.887396	0.95419	NA	NA
chr10:5773842|5800705	chr10	5773842	5800705	ENSG00000057608	GDI2	exon	-	1.74059	117	47.561	0	0	2.00281	0	1.23154	0	2.23219	1.32915	1.7368	2.00466	2.16617	1.7244	1.88235	3.23721	2.72929	0	1.82587	0	1.36273	NA	1.4826	NA	-0.414367	0.23986	0.383289	0.501523	0.95927	0.69377
chr10:5785142|5800705	chr10	5785142	5800705	ENSG00000057608	GDI2	exon	-	1.62107	103	41.8699	0	0	0	0	1.88736	0	1.36722	1.30559	2.17301	1.84651	1.95871	1.97075	2.47262	2.75494	0	0	2.79821	0	NA	NA	NA	NA	0.886498	0.27739	0.144986	0.486272	0.812777	0.68534
chr10:5794885|5800705	chr10	5794885	5800705	ENSG00000057608	GDI2	exon	-	6.22131	219	89.0244	0	0	5.7974	6.02545	5.54191	5.89223	6.32557	6.2541	6.18757	6.16722	3.57268	3.839	4.08718	4.47563	3.80189	3.35368	2.53442	4.04508	0.655791	NA	NA	NA	-0.016975	-0.264804	0.947339	0.0887134	0.996983	0.282415
chr10:5796763|5800705	chr10	5796763	5800705	ENSG00000057608	GDI2	exon	-	0.397568	41	16.6667	0	0	0	0	0	0	0.518528	0.422885	0.230878	0.386065	0.811274	1.21092	0.632225	0.944617	0	0	0	0	NA	NA	NA	NA	-1.07939	0.0363652	0.312197	0.957317	NA	NA
chr10:5959754|5960567	chr10	5959754	5960567	ENSG00000134470	IL15RA	exon	-	0.419902	30	12.1951	0	0	0	0	0	0	0.780389	0.134097	0.345776	0.619201	1.30771	0.55907	0.830491	1.89679	0	0	0	0	NA	NA	NA	NA	-0.881927	0.822237	0.392512	0.369282	NA	NA
chr10:60084602|60085253	chr10	60084602	60085253	ENSG00000151150	ANK3	exon	-	0.215409	22	8.94309	0	0	0	0	0	0	0.0710503	0.396112	0	0.143387	0.382618	0.869597	0	0.599949	0	0	0	0	NA	NA	NA	NA	-0.316054	-0.885032	0.914237	0.266341	NA	NA
chr10:67954595|68014186	chr10	67954595	68014186	ENSG00000148634	HERC4	exon	-	1.0275	79	32.1138	0	0	0	0	0	0	1.15975	1.12681	0.96323	0.907642	1.41841	2.18532	1.69704	1.67599	0	0	0	0	NA	NA	NA	NA	-0.410315	-0.280602	0.564497	0.546133	0.991349	0.72291
chr10:67966683|68014186	chr10	67966683	68014186	ENSG00000148634	HERC4	exon	-	0.534561	36	14.6341	0	0	0	0	0	0	0.192037	0.425133	0.0522146	0.893169	0.659113	1.35911	0.281184	2.35409	0	0	0	0	NA	0.599463	0.621109	0.926732	-0.51505	0.531159	0.835955	0.420045	NA	NA
chr10:67988663|68014186	chr10	67988663	68014186	ENSG00000148634	HERC4	exon	-	0.324484	27	10.9756	0	0	0	0	0	0	0.0473669	0.387123	0.0385795	0.431924	0.255078	0.970094	0.207757	1.71477	0	0	0	0	NA	1.4826	0.660905	NA	-0.0175691	-0.309156	0.995223	0.671252	NA	NA
chr10:68025546|68044563	chr10	68025546	68044563	ENSG00000148634	HERC4	exon	-	1.09512	78	31.7073	0	0	0	0	0	0	0.612012	1.10608	1.21385	1.19423	1.11967	2.14673	2.11303	1.92009	0	0	0	0	NA	NA	1.06532	NA	0.571619	0.217463	0.488251	0.634112	0.95927	0.791935
chr10:68393138|68394451	chr10	68393138	68394451	ENSG00000204130	RUFY2	exon	-	0.906536	68	27.6423	0	0	0	0	0	0	0.666689	1.16128	1.16432	0.646379	1.25608	2.17434	2.66168	1.3559	0	0	0	0	NA	NA	NA	NA	-0.0107303	-0.787973	0.990823	0.105049	0.998955	0.307443
chr10:68437011|68470163	chr10	68437011	68470163	ENSG00000138346	DNA2	exon	-	0.178658	20	8.13008	0	0	0	0	0	0	0.349316	0.215932	0.126975	0.105443	0.876066	0.661328	0.384145	0.42383	0	0	0	0	NA	0.279128	0.248979	0.341367	-0.748963	-0.259464	0.625032	0.808022	NA	NA
chr10:68459104|68470163	chr10	68459104	68470163	ENSG00000138346	DNA2	exon	-	0.54287	46	18.6992	0	0	0	0	0	0	0.635487	0.321338	0.770274	0.66773	1.49095	0.786841	1.39232	1.51028	0	0	0	0	NA	NA	NA	NA	0.778563	0.634341	0.425045	0.333636	NA	NA
chr10:68468123|68470163	chr10	68468123	68470163	ENSG00000138346	DNA2	exon	-	1.63934	99	40.2439	0	0	1.3352	0	1.8473	0	1.89425	1.06624	1.93139	2.0472	2.15269	2.17225	2.23429	3.12421	1.97957	0	2.73881	0	1.4826	NA	NA	NA	0.0126092	0.86449	0.981231	0.0451331	0.998955	0.194403
chr10:68487144|68493570	chr10	68487144	68493570	ENSG00000122912	SLC25A16	exon	-	0.908662	73	29.6748	0	0	0	0	0	0	0.756428	1.26162	0.548219	0.71058	1.49169	1.77991	1.08646	1.60213	0	0	0	0	NA	NA	NA	NA	0.0680159	-0.908409	0.946725	0.0386408	NA	0.178001
chr10:68487144|68506718	chr10	68487144	68506718	ENSG00000122912	SLC25A16	exon	-	0.916135	49	19.9187	0	0	0	0	0	0	0.459951	1.33994	0.485098	0.76034	1.12926	3.11797	1.14134	2.21726	0	0	0	0	NA	NA	NA	NA	0.1838	-0.559287	0.878156	0.396652	NA	0.61867
chr10:68487144|68516843	chr10	68487144	68516843	ENSG00000122912	SLC25A16	exon	-	0.122011	14	5.69106	0	0	0	0	0	0	0.0467355	0.136023	0.183142	0.112272	0.251678	0.45962	0.570483	0.485666	0	0	0	0	NA	NA	NA	NA	0.479905	-0.134644	0.852097	0.910282	NA	NA
chr10:68644698|68647005	chr10	68644698	68647005	ENSG00000138336	TET1	exon	+	1.70019	107	43.4959	0	0	0	1.64474	0	0	1.61273	2.38341	1.08787	1.22837	2.42759	2.85514	1.7675	2.33341	0	2.4385	0	0	NA	NA	NA	NA	-0.690766	-0.916949	0.342109	0.0100064	0.95927	0.0835279
chr10:68644698|68652594	chr10	68644698	68652594	ENSG00000138336	TET1	exon	+	0.124655	15	6.09756	0	0	0	0	0	0	0.103853	0.194766	0.0362735	0.0875264	0.390412	0.545859	0.195339	0.430013	0	0	0	0	NA	NA	NA	NA	-0.21656	-0.400163	0.941175	0.710798	NA	NA
chr10:68737845|68742569	chr10	68737845	68742569	ENSG00000060339	CCAR1	exon	+	0.895146	81	32.9268	0	0	0	0	0	0	0.73148	1.02926	1.0223	0.772061	1.12835	1.4881	1.68732	1.71673	0	0	0	0	NA	NA	NA	NA	0.177776	-0.452353	0.817328	0.292467	0.992429	0.539516
chr10:68753852|68773099	chr10	68753852	68773099	ENSG00000060339	CCAR1	exon	+	0.791182	65	26.4228	0	0	0	0	0	0	0.732301	0.916405	0.375878	0.809202	1.4293	1.65298	0.928217	1.96028	0	0	0	0	NA	1.4826	NA	NA	-0.988752	-0.412957	0.32988	0.39835	NA	0.6199
chr10:68753852|68791341	chr10	68753852	68791341	ENSG00000060339	CCAR1	exon	+	0.118303	14	5.69106	0	0	0	0	0	0	0.124461	0.177969	0.14843	0.0476765	0.41177	0.659867	0.463991	0.276338	0	0	0	0	NA	NA	NA	NA	-0.117071	-0.263625	0.95317	0.841274	NA	NA
chr10:68754714|68757377	chr10	68754714	68757377	ENSG00000060339	CCAR1	exon	+	0.31254	31	12.6016	0	0	0	0	0	0	0.530289	0.343321	0.430226	0.180429	0.985714	1.02188	1.03646	0.715112	0	0	0	0	NA	NA	NA	NA	-0.533362	-0.43881	0.623025	0.610729	NA	NA
chr10:68761007|68773099	chr10	68761007	68773099	ENSG00000060339	CCAR1	exon	+	0.167833	18	7.31707	0	0	0	0	0	0	0.206513	0.232721	0.318195	0.0458398	0.586149	0.754628	0.680082	0.355837	0	0	0	0	NA	1.40117	1.47787	NA	0.474514	-0.505782	0.721076	0.694573	NA	NA
chr10:68786136|68786692	chr10	68786136	68786692	ENSG00000060339	CCAR1	exon	+	0.285354	25	10.1626	0	0	0	0	0	0	0.134519	0.373102	0.234687	0.258476	0.569174	1.40816	0.782644	0.820575	0	0	0	0	NA	NA	NA	NA	0.0819208	-0.201058	0.968849	0.806954	NA	NA
chr10:68959806|68960249	chr10	68959806	68960249	ENSG00000165732	DDX21	exon	+	1.76313	101	41.0569	0	0	0	0	0	0	1.76977	1.54386	1.49731	2.06068	2.37971	2.43816	2.29495	2.76939	0	0	0	0	NA	NA	NA	NA	-0.249427	0.356908	0.709093	0.372609	0.992429	0.597328
chr10:68963291|68967203	chr10	68963291	68967203	ENSG00000165732	DDX21	exon	+	0.176086	15	6.09756	0	0	0	0	0	0	0.172946	0.0528167	0.365247	0.243162	0.567859	0.256053	1.37639	0.909622	0	0	0	0	NA	NA	NA	NA	-0.0175758	0.611843	0.992505	0.620344	NA	NA
chr10:69483691|69485215	chr10	69483691	69485215	ENSG00000099282	TSPAN15	exon	+	1.01275	63	25.6098	0	0	0	0	0	0	0.601969	1.33798	1.20725	0.752864	1.37328	2.44087	2.10681	2.38249	0	0	0	0	NA	NA	NA	NA	1.04573	-1.06407	0.259879	0.0421476	0.941551	0.186979
chr10:69483691|69498396	chr10	69483691	69498396	ENSG00000099282	TSPAN15	exon	+	1.16207	82	33.3333	0	0	0	0	0	0	1.22455	1.02946	1.31812	1.22867	2.96482	2.38152	1.9297	2.21437	0	0	0	0	NA	NA	NA	NA	0.401696	0.378405	0.561765	0.408463	0.991349	0.628992
chr10:70152263|70161069	chr10	70152263	70161069	ENSG00000079332	SAR1A	exon	-	0.186917	20	8.13008	0	0	0	0	0	0	0.159599	0.299444	0	0.139108	0.598536	0.767797	0	0.504644	0	0	0	0	NA	NA	NA	NA	-0.61454	-0.480037	0.834131	0.582788	NA	NA
chr10:70152263|70161931	chr10	70152263	70161931	ENSG00000079332	SAR1A	exon	-	0.379574	39	15.8537	0	0	0	0	0	0	0.248335	0.489811	0.173976	0.37109	0.60506	1.11811	0.554425	0.8578	0	0	0	0	NA	NA	NA	NA	-0.117073	-0.126568	0.939966	0.843499	NA	NA
chr10:70209205|70218817	chr10	70209205	70218817	ENSG00000180817	PPA1	exon	-	0.218277	16	6.50407	0	0	0	0	0	0	0.0778063	0.141935	0.127621	0.364439	0.294353	0.78352	0.502778	1.4224	0	0	0	0	NA	NA	NA	NA	-0.0175718	0.512962	0.994628	0.627581	NA	NA
chr10:70844473|70859499	chr10	70844473	70859499	ENSG00000166224	SGPL1	exon	+	0.355386	34	13.8211	0	0	0	0	0	0	0.485272	0.508231	0.210143	0.207179	0.975	1.10665	0.834638	0.745327	0	0	0	0	NA	NA	NA	NA	-1.04697	-0.757125	0.441433	0.303166	NA	NA
chr10:72340789|72341170	chr10	72340789	72341170	ENSG00000148719	DNAJB12	exon	-	1.48323	103	41.8699	0	0	0	0	0	0	1.28718	1.54853	1.32429	1.52517	2.0313	2.30641	1.98103	2.13443	0	0	0	0	NA	1.40055	NA	NA	0.187847	-0.267017	0.796979	0.462156	0.992429	0.668427
chr10:7243558|7285954	chr10	7243558	7285954	ENSG00000198879	SFMBT2	exon	-	1.74742	114	46.3415	0	0	2.11579	1.11051	0	0	2.47283	1.97821	1.43647	1.39143	2.42812	2.54414	2.096	2.32227	3.13687	1.64644	0	0	1.4826	NA	NA	NA	-0.930762	-0.681649	0.0599023	0.0619403	0.586618	0.235747
chr10:72708283|72715902	chr10	72708283	72715902	ENSG00000156026	MCU	exon	+	4.14383	178	72.3577	0	0	3.23865	3.43411	3.07884	3.14827	4.05943	4.50163	5.06188	3.5342	3.86006	5.67836	10.297	4.14317	2.25937	2.80855	2.90595	3.73369	0.697628	0.619757	0.514375	0.622353	-0.0115552	-0.401931	0.977213	0.0839189	0.998955	0.273761
chr10:72715111|72715902	chr10	72715111	72715902	ENSG00000156026	MCU	exon	+	2.7073	152	61.7886	0	0	1.84747	2.26402	3.02361	1.65642	1.97359	3.07934	3.45299	2.33165	2.34945	6.0231	3.10634	3.04917	2.73905	2.90109	3.62079	2.4558	1.4826	NA	NA	NA	0.735086	-0.433775	0.0764349	0.0987943	0.641671	0.298967
chr10:7276892|7285954	chr10	7276892	7285954	ENSG00000198879	SFMBT2	exon	-	5.97873	182	73.9837	0	0	6.6256	5.70283	2.12681	3.6413	7.83902	7.02005	3.13188	5.23544	5.83919	10.8173	3.68273	5.87198	3.62142	4.33867	3.15321	5.39859	0.54658	NA	NA	NA	-1.2112	-0.567774	0.00111229	0.0118856	0.0776281	0.0913422
chr10:7276892|7381949	chr10	7276892	7381949	ENSG00000198879	SFMBT2	exon	-	0.449366	40	16.2602	0	0	0	0	0	0	0.972922	0.500569	0.439478	0.242994	2.1006	1.25473	1.14155	0.895721	0	0	0	0	NA	NA	NA	NA	-1.36777	-0.991027	0.192666	0.151636	NA	NA
chr10:73474919|73479517	chr10	73474919	73479517	ENSG00000107758	PPP3CB	exon	-	0.140453	15	6.09756	0	0	0	0	0	0	0.130212	0.237809	0	0.0886208	0.412882	0.728449	0	0.438461	0	0	0	0	NA	NA	NA	NA	-0.61454	-0.324672	0.834131	0.761705	NA	NA
chr10:73529680|73530835	chr10	73529680	73530835	ENSG00000166348	USP54	exon	-	0.1432	15	6.09756	0	0	0	0	0	0	0.139318	0.108307	0.215114	0.157543	0.548851	0.443729	0.668514	0.629432	0	0	0	0	NA	NA	NA	NA	0.280913	0.15735	0.897264	0.893615	NA	NA
chr10:73529680|73539593	chr10	73529680	73539593	ENSG00000166348	USP54	exon	-	0.246488	28	11.3821	0	0	0	0	0	0	0.262392	0.336127	0.358052	0.118344	0.63397	0.878933	0.839419	0.577987	0	0	0	0	NA	NA	NA	NA	-0.110918	-0.559463	0.933626	0.518003	NA	NA
chr10:73536269|73539593	chr10	73536269	73539593	ENSG00000166348	USP54	exon	-	0.678846	64	26.0163	0	0	0	0	0	0	0.469568	0.606386	0.664882	0.818743	1.01309	1.17387	1.19195	1.71166	0	0	0	0	NA	1.4826	0.754554	1.4826	0.465517	0.0753428	0.636358	0.875877	NA	NA
chr10:73571421|73576361	chr10	73571421	73576361	ENSG00000166348	USP54	exon	-	0.429059	37	15.0407	0	0	0	0	0	0	0.285702	0.280294	0.747977	0.524791	0.727878	0.929127	1.5125	1.41387	0	0	0	0	NA	NA	NA	NA	0.854764	0.461277	0.427475	0.534034	NA	NA
chr10:7367649|7381949	chr10	7367649	7381949	ENSG00000198879	SFMBT2	exon	-	1.33777	91	36.9919	1	0	2.03299	0	0	0	2.55784	1.51192	0.422437	1.07156	3.07398	2.13159	1.00926	1.89737	3.01412	0	0	0	1.4826	NA	NA	NA	-2.53218	-0.837994	0.000361329	0.0411898	0.046667	0.185601
chr10:73817023|73824084	chr10	73817023	73824084	ENSG00000148660	CAMK2G	exon	-	1.02209	41	16.6667	0	0	0	0	0	0	0.648291	1.75127	0	0.714597	1.18921	4.83643	0	2.65697	0	0	0	0	NA	NA	NA	NA	-2.13274	-1.08093	0.1323	0.154476	NA	0.380561
chr10:74314667|74398579	chr10	74314667	74398579	ENSG00000156110	ADK	exon	+	0.264328	26	10.5691	0	0	0	0	0	0	0.185141	0.164624	0.37161	0.355545	0.562708	0.632249	0.794381	1.11117	0	0	0	0	NA	NA	NA	NA	0.699258	0.42104	0.620069	0.637267	NA	NA
chr10:74838683|74843478	chr10	74838683	74843478	ENSG00000156650	KAT6B	exon	+	0.321959	29	11.7886	0	0	0	0	0	0	0.580355	0.317551	0.510752	0.19128	1.87284	0.911331	1.1241	0.671934	0	0	0	0	NA	NA	NA	NA	0.203896	-0.405525	0.865713	0.642851	NA	NA
chr10:74842600|74843478	chr10	74842600	74843478	ENSG00000156650	KAT6B	exon	+	0.412935	36	14.6341	0	0	0	0	0	0	0.484077	0.377869	0.215574	0.48613	1.33038	0.917355	0.57381	1.4885	0	0	0	0	NA	NA	NA	NA	-0.784661	-0.212779	0.567157	0.764346	NA	NA
chr10:74969660|74989112	chr10	74969660	74989112	ENSG00000156650	KAT6B	exon	+	0.21087	20	8.13008	0	0	0	0	0	0	0.0571173	0.274185	0.129779	0.218497	0.307586	0.747583	0.504447	0.811929	0	0	0	0	NA	NA	NA	NA	0.181421	-0.191915	0.950707	0.83115	NA	NA
chr10:75219063|75219356	chr10	75219063	75219356	ENSG00000165637	VDAC2	exon	+	0.242498	23	9.34959	0	0	0	0	0	0	0	0.396949	0.35298	0.127927	0	0.97694	0.868635	0.552905	0	0	0	0	NA	NA	NA	NA	0.977782	-0.833783	0.662076	0.334381	NA	NA
chr10:77853354|77854370	chr10	77853354	77854370	ENSG00000151208	DLG5	exon	-	0.605367	40	16.2602	0	0	0	0	0	0	0.0328929	0.971379	0.167165	0.544663	0.177133	2.10104	0.504255	1.37289	0	0	0	0	NA	NA	NA	NA	0.479905	-0.779667	0.853814	0.207221	NA	0.447915
chr10:7797047|7802854	chr10	7797047	7802854	ENSG00000165629	ATP5F1C	exon	+	20.5397	239	97.1545	0	4	19.7938	19.2665	18.9348	17.7101	24.7902	20.7888	19.9575	19.1824	15.8341	10.4431	11.9794	10.5525	14.4995	10.712	10.8611	8.84309	0.732527	1.4826	1.4826	1.4826	-0.38586	-0.359856	0.0881226	0.00559445	0.694638	0.0601969
chr10:84371014|84373815	chr10	84371014	84373815	ENSG00000107771	CCSER2	exon	+	2.23579	136	55.2846	0	0	1.6564	1.87041	1.88736	0.572401	1.90478	2.20182	2.78059	2.20516	1.95865	3.1646	3.25938	3.05727	2.45578	2.77308	2.79821	0.848642	1.4826	NA	NA	NA	0.589044	-0.10772	0.233604	0.715034	0.927729	0.841695
chr10:84417771|84425893	chr10	84417771	84425893	ENSG00000107771	CCSER2	exon	+	6.10318	198	80.4878	0	0	5.16433	4.57976	5.7398	5.76926	5.68216	6.01732	5.68837	6.44153	3.95341	10.9755	3.38282	6.08522	2.67031	3.48544	3.32781	5.08701	0.517068	NA	NA	NA	-0.0803808	-0.0984686	0.764107	0.63829	0.992429	0.795637
chr10:84417771|84438707	chr10	84417771	84438707	ENSG00000107771	CCSER2	exon	+	0.42433	31	12.6016	0	0	0	0	0	0	0.111827	0.223993	0.437612	0.715055	0.425095	0.659071	1.2759	2.89792	0	0	0	0	NA	NA	NA	NA	0.841849	0.689129	0.606858	0.354922	NA	NA
chr10:84417771|84477664	chr10	84417771	84477664	ENSG00000107771	CCSER2	exon	+	0.866909	66	26.8293	0	0	0	0	0	0	0.653406	0.955565	1.0981	0.77291	1.72482	2.11835	2.05886	1.61721	0	0	0	0	NA	NA	NA	NA	0.736841	-0.217861	0.416208	0.668585	0.95927	0.819893
chr10:84438282|84477664	chr10	84438282	84477664	ENSG00000107771	CCSER2	intron	+	0.352663	28	11.3821	0	0	0	0	0	0	0.30981	0.250222	0.472329	0.4319	0.858826	0.722031	1.30078	1.36052	0	0	0	0	NA	NA	NA	NA	0.474494	0.32621	0.737765	0.690765	NA	NA
chr10:84438512|84477664	chr10	84438512	84477664	ENSG00000107771	CCSER2	exon	+	6.09811	201	81.7073	0	0	3.3128	4.66033	7.38312	5.43166	4.5488	5.60683	8.9593	6.19309	4.62722	5.01256	9.6904	5.49736	3.3056	3.64779	3.7029	5.1817	0.997826	NA	NA	NA	0.865922	0.00549755	0.016179	0.977466	0.305219	0.99146
chr10:84463933|84477664	chr10	84463933	84477664	ENSG00000107771	CCSER2	exon	+	0.462484	40	16.2602	0	0	0	0	0	0	0.134262	0.577107	0.835711	0.334265	0.566983	1.2828	1.6105	0.992693	0	0	0	0	NA	NA	NA	NA	1.91424	-0.820363	0.114552	0.203783	NA	NA
chr10:863743|864270	chr10	863743	864270	ENSG00000107929	LARP4B	exon	-	0.603844	44	17.8862	0	0	0	0	0	0	0.292975	0.453249	0.489134	0.883	0.825498	1.10777	1.05681	2.18054	0	0	0	0	NA	NA	NA	NA	0.399205	0.717452	0.754924	0.248351	NA	NA
chr10:86451967|86461287	chr10	86451967	86461287	ENSG00000062650	WAPL	exon	-	0.413877	41	16.6667	0	0	0	0	0	0	0.0670066	0.686975	0.336092	0.26906	0.360841	1.14292	0.820015	0.89919	0	0	0	0	NA	NA	NA	NA	1.03766	-1.23941	0.571961	0.0366035	NA	NA
chr10:86451967|86473973	chr10	86451967	86473973	ENSG00000062650	WAPL	exon	-	0.168705	15	6.09756	0	0	0	0	0	0	0.107016	0.212822	0	0.194188	0.33284	0.900779	0	0.813124	0	0	0	0	NA	NA	NA	NA	-0.61454	-0.136434	0.834131	0.898741	NA	NA
chr10:87151350|87152879	chr10	87151350	87152879	ENSG00000122376	SHLD2	exon	+	0.218162	17	6.91057	0	0	0	0	0	0	0.55327	0.250955	0	0.150041	1.89881	0.893985	0	0.596289	0	0	0	0	NA	NA	NA	NA	-1.3082	-0.163222	0.565956	0.873472	NA	NA
chr10:87767673|87776427	chr10	87767673	87776427	ENSG00000138138	ATAD1	exon	-	0.526595	41	16.6667	0	0	0	0	0	0	0.225579	0.542448	0.357544	0.652743	0.727101	1.21157	1.02724	1.6589	0	0	0	0	NA	NA	NA	NA	0.085448	-0.174929	0.957237	0.778034	NA	NA
chr10:87894025|87895777	chr10	87894025	87895777	ENSG00000171862	PTEN	intron	+	0.300529	27	10.9756	0	0	0	0	0	0	0.0460415	0.355229	0.329912	0.313829	0.247941	0.904796	0.929688	1.05642	0	0	0	0	NA	NA	NA	NA	1.13896	0.0724875	0.570009	0.926601	NA	NA
chr10:884447|890829	chr10	884447	890829	ENSG00000107929	LARP4B	intron	-	0.233122	20	8.13008	0	0	0	0	0	0	0.0607985	0.205991	0.559727	0.213646	0.32741	0.853425	1.22069	0.804369	0	0	0	0	NA	NA	NA	NA	1.18893	0.306401	0.44797	0.764715	NA	NA
chr10:88893871|88905660	chr10	88893871	88905660	ENSG00000138134	STAMBPL1	exon	+	1.02927	80	32.5203	0	0	0	0	0	0	1.56617	1.05846	1.24355	0.773157	2.07253	2.31137	1.7062	1.52353	0	0	0	0	NA	1.4826	1.4826	1.4826	-0.209942	-0.392916	0.745975	0.405859	0.992429	0.627064
chr10:88901656|88922436	chr10	88901656	88922436	ENSG00000138134	STAMBPL1	exon	+	0.40249	36	14.6341	0	0	0	0	0	0	0.444441	0.449721	0.507385	0.3109	0.9782	1.31365	1.3048	0.874119	0	0	0	0	NA	NA	NA	NA	0.142773	-0.287053	0.909561	0.687272	NA	NA
chr10:89751346|89762835	chr10	89751346	89762835	ENSG00000138182	KIF20B	exon	+	1.62688	90	36.5854	0	0	0	0	0	0	0.493983	1.14304	0.736544	2.7219	0.951703	2.69002	1.34858	4.09293	0	0	0	0	NA	NA	NA	NA	0.333208	1.14323	0.710733	0.00435874	NA	0.0519615
chr10:91425281|91462184	chr10	91425281	91462184	ENSG00000165338	HECTD2	exon	+	0.253812	22	8.94309	0	0	0	0	0	0	0.085703	0.310119	0.185814	0.268828	0.461525	0.831552	0.699332	0.834888	0	0	0	0	NA	NA	NA	NA	0.081924	-0.0308491	0.976115	0.971002	NA	NA
chr10:91819270|91842391	chr10	91819270	91842391	ENSG00000107854	TNKS2	exon	+	0.625176	50	20.3252	0	0	0	0	0	0	0.180111	0.514546	0.337508	0.957154	0.684714	1.07775	0.693141	2.38183	0	0	0	0	NA	NA	NA	NA	0.651542	0.457376	0.659817	0.397098	NA	NA
chr10:91994535|92008275	chr10	91994535	92008275	ENSG00000095564	BTAF1	exon	+	1.21287	90	36.5854	0	0	0	0	0	0	0.605677	0.974486	1.13298	1.65881	0.92795	1.52667	1.53764	2.8602	0	0	0	0	NA	NA	NA	NA	0.583982	0.33192	0.428903	0.414906	0.95927	0.632485
chr10:91996369|92008275	chr10	91996369	92008275	ENSG00000095564	BTAF1	exon	+	0.381275	31	12.6016	0	0	0	0	0	0	0.837223	0.386213	0.204724	0.291936	2.30831	0.930203	0.765544	0.929813	0	0	0	0	NA	NA	NA	NA	-1.30128	-0.469287	0.35165	0.542388	NA	NA
chr10:92081320|92091944	chr10	92081320	92091944	ENSG00000107864	CPEB3	exon	-	0.211306	18	7.31707	0	0	0	0	0	0	0.113592	0.375108	0.199304	0.0806461	0.611712	0.931216	0.77835	0.483407	0	0	0	0	NA	NA	NA	NA	0.280914	-0.724439	0.917548	0.45066	NA	NA
chr10:92531748|92537550	chr10	92531748	92537550	ENSG00000119912	IDE	exon	-	0.573198	53	21.5447	0	0	0	0	0	0	0.263201	0.541299	0.93816	0.588493	0.740227	1.1843	1.38071	1.2976	0	0	0	0	NA	1.4826	1.4826	NA	1.50857	-0.110866	0.113308	0.850661	NA	NA
chr10:92893349|92899644	chr10	92893349	92899644	ENSG00000138190	EXOC6	exon	+	0.756818	53	21.5447	0	0	0	0	0	0	0.466429	0.617458	0.386797	1.09568	1.07198	1.39408	0.864448	2.86767	0	0	0	0	NA	NA	NA	NA	-0.153139	0.567328	0.894378	0.313174	NA	0.554467
chr10:92893349|92920050	chr10	92893349	92920050	ENSG00000138190	EXOC6	exon	+	0.295849	27	10.9756	0	0	0	0	0	0	0.191229	0.371707	0.410813	0.216867	0.613551	1.26341	0.981378	0.774416	0	0	0	0	NA	NA	1.4826	NA	0.487536	-0.370092	0.742908	0.662217	NA	NA
chr10:93381219|93389154	chr10	93381219	93389154	ENSG00000138119	MYOF	exon	-	0.773956	58	23.5772	0	0	0	0	0	0	0.193966	0.841628	0.967386	0.823059	0.570887	1.74358	1.74432	1.84582	0	0	0	0	NA	NA	NA	NA	1.34602	-0.0847443	0.18249	0.877897	NA	0.93847
chr10:94017339|94032252	chr10	94017339	94032252	ENSG00000138193	PLCE1	intron	+	0.275112	27	10.9756	0	0	0	0	0	0	0.457263	0.361978	0	0.216329	1.06215	0.906247	0	0.722498	0	0	0	0	NA	NA	NA	NA	-1.46805	-0.503003	0.425318	0.520363	NA	NA
chr10:94030683|94032252	chr10	94030683	94032252	ENSG00000138193	PLCE1	exon	+	10.2633	213	86.5854	1	2	12.4302	12.5064	8.63077	6.27315	13.1905	13.1758	8.92163	6.87185	7.45609	7.70292	6.64613	6.18972	7.50546	7.05315	6.99084	6.45672	0.603806	NA	NA	NA	-0.666056	-1.07912	0.0262142	8.83e-09	0.396519	5.79e-06
chr10:94245946|94246621	chr10	94245946	94246621	ENSG00000138193	PLCE1	exon	+	2.83504	151	61.3821	1	0	4.06599	3.34144	0	0	4.30335	3.49422	1.95012	1.99963	3.03923	2.7639	2.76445	2.70274	3.17891	2.73779	0	0	0.781829	NA	NA	NA	-1.10508	-0.928862	0.010805	0.000528033	0.256864	0.0167236
chr10:94258800|94259150	chr10	94258800	94259150	ENSG00000138193	PLCE1	exon	+	0.974992	69	28.0488	0	0	0	0	0	0	1.00661	1.45967	0.679737	0.569954	1.90777	2.71494	1.28161	1.43325	0	0	0	0	NA	NA	NA	NA	-0.608006	-1.29802	0.513658	0.00800045	0.96646	0.0735368
chr10:94441896|94443423	chr10	94441896	94443423	ENSG00000108239	TBC1D12	intron	+	0.335482	32	13.0081	0	0	0	0	0	0	0.531252	0.359414	0.174225	0.301125	1.33941	0.902566	0.665728	0.838338	0	0	0	0	NA	NA	NA	NA	-0.896873	-0.175573	0.570939	0.806357	NA	NA
chr10:94441896|94474783	chr10	94441896	94474783	ENSG00000108239	TBC1D12	exon	+	1.47863	98	39.8374	0	0	0	0	2.01574	0	1.11588	1.56409	2.01903	1.3395	1.51621	2.60938	2.35052	2.60456	0	0	2.98853	0	NA	0.408251	0.45693	0.646194	0.552405	-0.306806	0.364804	0.448339	0.95927	0.659299
chr10:95381685|95410777	chr10	95381685	95410777	ENSG00000095637	SORBS1	exon	-	1.34425	61	24.7967	0	0	0	0	0	0	1.04372	2.31045	0.127724	0.836338	1.67447	4.64303	0.687815	2.63952	0	0	0	0	NA	0.726242	1.4826	1.4826	-2.39092	-1.48929	0.0308204	0.00770987	NA	0.0728173
chr10:95922016|95927332	chr10	95922016	95927332	ENSG00000188649	CC2D2B	exon	+	0.148179	12	4.87805	0	0	0	0	0	0	0.155199	0.191281	0.0950411	0.11901	0.662087	0.820739	0.356825	0.623137	0	0	0	0	NA	NA	NA	NA	-0.0175729	-0.0507196	0.994305	0.969536	NA	NA
chr10:96155326|96160402	chr10	96155326	96160402	ENSG00000177853	ZNF518A	exon	+	0.668541	49	19.9187	0	0	0	0	0	0	0.282934	0.615178	1.17788	0.684526	0.937906	1.94584	1.73668	1.77229	0	0	0	0	NA	NA	NA	NA	1.88441	0.359614	0.0440667	0.57745	NA	NA
chr10:96544076|96565426	chr10	96544076	96565426	ENSG00000077147	TM9SF3	exon	-	0.735759	67	27.2358	0	0	0	0	0	0	0.485007	0.731227	1.34247	0.632761	0.843111	1.45642	2.01873	1.43884	0	0	0	0	NA	NA	NA	NA	0.924165	-0.378561	0.206666	0.471964	0.896732	0.675166
chr10:96544076|96576829	chr10	96544076	96576829	ENSG00000077147	TM9SF3	exon	-	1.33787	100	40.6504	0	0	0	0	0	0	1.0306	1.19616	1.75104	1.44759	1.57405	1.6973	2.13964	2.10254	0	0	0	0	NA	NA	NA	NA	0.663061	-0.0228755	0.320981	0.951951	0.95927	0.97887
chr10:96907265|96907747	chr10	96907265	96907747	ENSG00000196233	LCOR	exon	+	0.790816	52	21.1382	0	0	0	0	0	0	0.541177	1.30848	0.274608	0.504501	0.970723	3.45972	0.974393	1.46772	0	0	0	0	NA	NA	NA	NA	-1.1388	-1.17066	0.30975	0.0415321	NA	0.185601
chr10:96944113|96952196	chr10	96944113	96952196	ENSG00000196233	LCOR	exon	+	0.460768	40	16.2602	0	0	0	0	0	0	0.39617	0.507574	0.386726	0.455844	0.776013	1.22077	1.16023	1.32017	0	0	0	0	NA	NA	NA	NA	-0.162243	-0.211721	0.898487	0.752898	NA	NA
chr10:97436417|97437750	chr10	97436417	97437750	ENSG00000171311	EXOSC1	exon	-	6.013	194	78.8618	1	0	6.45481	6.29981	2.45991	3.73831	7.09965	8.4475	3.91101	3.88521	4.29548	9.08837	4.59506	3.98292	4.53725	4.93787	3.64707	4.53195	0.702925	NA	NA	NA	-0.992025	-1.10117	0.00158137	2.25e-08	0.092422	7.37e-06
chr10:97436417|97438703	chr10	97436417	97438703	ENSG00000171311	EXOSC1	exon	-	0.232549	23	9.34959	0	0	0	0	0	0	0.505172	0.233004	0.12595	0.181942	1.09705	0.681566	0.379459	0.925208	0	0	0	0	NA	NA	NA	NA	-0.900384	-0.505829	0.49997	0.626137	NA	NA
chr10:97437191|97437750	chr10	97437191	97437750	ENSG00000171311	EXOSC1	exon	-	0.841305	66	26.8293	0	0	0	0	0	0	0.568409	0.928958	0.347256	0.985333	1.10103	2.03927	0.799706	1.76421	0	0	0	0	NA	NA	NA	NA	-0.676357	0.0663288	0.546621	0.889978	NA	0.947801
chr10:97476683|97478389	chr10	97476683	97478389	ENSG00000155229	MMS19	exon	-	0.247267	22	8.94309	0	0	0	0	0	0	0.143463	0.28683	0.394338	0.194634	0.548274	0.995914	1.00604	0.660537	0	0	0	0	NA	NA	NA	NA	0.847256	-0.194828	0.607482	0.838028	NA	NA
chr10:97743094|97744915	chr10	97743094	97744915	ENSG00000155256	ZFYVE27	exon	+	1.19456	83	33.7398	0	0	0	0	2.01896	0	0.877959	0.951817	2.51466	1.13416	1.38036	1.63772	3.1562	2.30417	0	0	2.99331	0	NA	NA	NA	NA	1.06757	-0.1408	0.0951595	0.763244	0.710101	0.874374
chr10:98156093|98163397	chr10	98156093	98163397	ENSG00000166024	R3HCC1L	exon	+	0.39554	43	17.4797	0	0	0	0	0	0	0.565307	0.354024	0.589256	0.327254	1.28826	0.849707	1.06869	0.820336	0	0	0	0	NA	NA	NA	NA	0.102672	-0.133268	0.919782	0.842185	NA	NA
chr11:1000432|1003804	chr11	1000432	1003804	ENSG00000183020	AP2A2	exon	+	0.478079	36	14.6341	0	0	0	0	0	0	0.225548	0.710493	0.219119	0.400177	0.625975	2.51261	0.575567	1.02519	0	0	0	0	NA	NA	NA	NA	0.0854068	-0.415516	0.955361	0.551435	NA	NA
chr11:102205893|102209564	chr11	102205893	102209564	ENSG00000137693	YAP1	exon	+	0.545191	34	13.8211	0	0	0	0	0	0	0.529472	0.433971	0.512036	0.671175	1.6099	2.17941	1.18025	2.14934	0	0	0	0	NA	NA	NA	NA	0.520934	0.56865	0.679917	0.453633	NA	NA
chr11:102362896|102368548	chr11	102362896	102368548	ENSG00000110330	BIRC2	exon	+	0.253992	23	9.34959	0	0	0	0	0	0	0.0826659	0.382067	0.190051	0.196988	0.317723	1.22051	0.75098	0.649312	0	0	0	0	NA	NA	NA	NA	0.181418	-0.347277	0.94106	0.683176	NA	NA
chr11:102871594|102871952	chr11	102871594	102871952	ENSG00000262406	MMP12	exon	-	0.781041	52	21.1382	1	0	0	0	0	0	0.604851	0.218749	1.15008	1.28508	1.28083	0.670468	1.86264	3.35519	0	0	0	0	NA	NA	NA	NA	1.01773	2.04112	0.232874	0.00114011	0.927729	0.0251713
chr11:106978619|106986131	chr11	106978619	106986131	ENSG00000152402	GUCY1A2	exon	-	0.563323	32	13.0081	0	0	0	0	0	0	0.160328	0.649112	0.111975	0.735618	0.653098	2.41226	0.431619	1.86684	0	0	0	0	NA	NA	NA	NA	-0.117068	0.504442	0.962778	0.472013	NA	NA
chr11:107390074|107392895	chr11	107390074	107392895	ENSG00000152404	CWF19L2	exon	-	0.825399	62	25.2033	0	0	0	0	0	0	0.288121	0.994938	1.06159	0.746814	0.712183	2.56677	1.33562	2.63256	0	0	0	0	NA	NA	NA	NA	1.51367	-0.905284	0.0732102	0.0896858	NA	0.283165
chr11:107390074|107418287	chr11	107390074	107418287	ENSG00000152404	CWF19L2	exon	-	0.482695	38	15.4472	0	0	0	0	0	0	0.899077	0.486822	0.539449	0.335641	2.35202	1.41257	1.63135	1.07296	0	0	0	0	NA	1.4826	1.47703	1.4826	-0.346507	-0.502783	0.735708	0.503403	NA	NA
chr11:108046270|108054955	chr11	108046270	108054955	ENSG00000166266	CUL5	exon	+	0.829134	71	28.8618	0	0	0	0	0	0	0.650524	0.860789	0.915278	0.825411	1.28336	1.50424	1.33571	1.68941	0	0	0	0	NA	NA	NA	NA	-0.0148889	-0.233407	0.985703	0.627628	0.998955	0.786334
chr11:108176246|108177090	chr11	108176246	108177090	ENSG00000149308	NPAT	exon	-	1.28608	84	34.1463	0	0	0	0	0	0	0.822228	1.71155	0.97605	1.09438	1.49428	4.00751	2.05746	2.00239	0	0	0	0	NA	NA	NA	NA	0.234679	-0.685852	0.795587	0.102489	0.992429	0.303152
chr11:108227595|108229323	chr11	108227595	108229323	ENSG00000149311	ATM	exon	+	0.723821	56	22.7642	0	0	0	0	0	0	0.458092	1.0014	0.894391	0.474988	1.15527	1.72725	1.43668	1.27686	0	0	0	0	NA	NA	NA	NA	0.913201	-1.19216	0.346895	0.036812	NA	0.174933
chr11:108227595|108235834	chr11	108227595	108235834	ENSG00000149311	ATM	exon	+	0.754501	60	24.3902	0	0	0	0	0	0	0.850283	0.871512	0.641236	0.642772	1.31169	1.82429	1.13102	1.44391	0	0	0	0	NA	NA	NA	NA	-0.359816	-0.591213	0.675957	0.288108	0.992429	0.534127
chr11:108235670|108249102	chr11	108235670	108249102	ENSG00000149311	ATM	exon	+	0.129994	14	5.69106	0	0	0	0	0	0	0.172118	0.122752	0.188323	0.106891	0.678051	0.460536	0.780327	0.395187	0	0	0	0	NA	0.813804	0.612819	0.951619	0.081922	0.0973141	0.972395	0.934336	NA	NA
chr11:108267171|108267342	chr11	108267171	108267342	ENSG00000149311	ATM	exon	+	0.978056	72	29.2683	0	0	0	0	0	0	1.32102	1.11241	1.03675	0.722364	2.1086	1.73995	1.59254	1.65614	0	0	0	0	NA	NA	NA	NA	-0.371475	-0.871999	0.61875	0.0854203	0.992429	0.276481
chr11:108301648|108304852	chr11	108301648	108304852	ENSG00000149311	ATM	exon	+	0.263492	25	10.1626	0	0	0	0	0	0	0.364871	0.258152	0.244016	0.244092	1.27093	0.754728	0.660488	0.979775	0	0	0	0	NA	NA	NA	NA	-0.317383	-0.233389	0.834097	0.793238	NA	NA
chr11:108315823|108335961	chr11	108315823	108335961	ENSG00000149311	ATM	exon	+	0.120978	12	4.87805	0	0	0	0	0	0	0.222634	0.0567887	0.154071	0.144461	0.678367	0.279794	0.657051	0.559191	0	0	0	0	NA	NA	NA	NA	-0.117071	0.340135	0.954053	0.807628	NA	NA
chr11:108327645|108332037	chr11	108327645	108332037	ENSG00000149311	ATM	exon	+	0.128289	13	5.28455	0	0	0	0	0	0	0	0.207397	0	0.126688	0	0.677209	0	0.571434	0	0	0	0	NA	NA	NA	NA	NA	-0.199658	NA	0.846551	NA	NA
chr11:108715879|108723462	chr11	108715879	108723462	ENSG00000178105	DDX10	exon	+	0.127676	13	5.28455	0	0	0	0	0	0	0.0318529	0.122754	0.171346	0.148353	0.171533	0.5425	0.551644	0.63058	0	0	0	0	NA	NA	NA	NA	0.38041	0.0355825	0.88654	0.976844	NA	NA
chr11:108767937|108852209	chr11	108767937	108852209	ENSG00000178105	DDX10	exon	+	0.172037	18	7.31707	0	0	0	0	0	0	0.100915	0.177201	0.299301	0.149913	0.403962	0.559565	0.849364	0.605328	0	0	0	0	NA	NA	NA	NA	0.480294	-0.108129	0.801386	0.919344	NA	NA
chr11:110136663|110137414	chr11	110136663	110137414	ENSG00000149289	ZC3H12C	exon	+	0.266671	25	10.1626	0	0	0	0	0	0	0.214776	0.409908	0.184299	0.163993	0.685622	1.01271	0.587625	0.70068	0	0	0	0	NA	NA	NA	NA	-0.117072	-0.63206	0.950532	0.454175	NA	NA
chr11:110263960|110264874	chr11	110263960	110264874	ENSG00000137710	RDX	exon	-	0.164572	14	5.69106	0	0	0	0	0	0	0.341203	0.19555	0	0.129951	0.937901	1.04621	0	0.523806	0	0	0	0	NA	NA	NA	NA	-1.16756	-0.134888	0.62214	0.910288	NA	NA
chr11:111754499|111755450	chr11	111754499	111755450	ENSG00000137713	PPP2R1B	exon	-	0.186823	16	6.50407	0	0	0	0	0	0	0.0331352	0.274391	0.0488923	0.187349	0.178439	0.99194	0.263293	0.846998	0	0	0	0	NA	NA	NA	NA	-0.0175691	-0.193712	0.995223	0.844247	NA	NA
chr11:112037273|112039397	chr11	112037273	112039397	ENSG00000150768	DLAT	exon	+	0.283754	21	8.53659	0	0	0	0	0	0	0.101633	0.498799	0.48865	0.0618298	0.383159	2.00143	1.21198	0.365104	0	0	0	0	NA	NA	NA	NA	0.787276	-1.11423	0.640146	0.25675	NA	NA
chr11:114063211|114064568	chr11	114063211	114064568	ENSG00000109906	ZBTB16	exon	+	0.640776	46	18.6992	0	0	0	0	0	0	0.246499	1.18642	0.191586	0.349928	0.861354	2.02994	1.03172	1.13046	0	0	0	0	NA	NA	NA	NA	-0.601602	-1.58958	0.832328	0.00414212	NA	0.0508043
chr11:114580132|114583021	chr11	114580132	114583021	ENSG00000137634	NXPE4	exon	-	2.48231	129	52.439	0	0	2.30576	2.28885	2.45991	0	3.27561	2.85481	2.79576	1.77548	3.48203	3.36837	3.11785	2.89814	3.41852	3.39345	3.64707	0	1.4826	NA	NA	NA	-0.264794	-0.797628	0.572144	0.0242	0.992429	0.139087
chr11:116863668|116873636	chr11	116863668	116873636	ENSG00000160584	SIK3	exon	-	0.462456	35	14.2276	0	0	0	0	0	0	0.447256	0.386433	0.160321	0.634342	0.937558	0.962625	0.69493	2.53592	0	0	0	0	NA	NA	NA	NA	-0.926749	-0.0684072	0.544288	0.922202	NA	NA
chr11:117152441|117163892	chr11	117152441	117163892	ENSG00000168092	PAFAH1B2	exon	+	2.85488	159	64.6341	0	0	3.17368	2.42108	2.55497	2.77903	2.66164	2.86046	2.58584	2.98894	2.03087	3.29	2.44219	3.13527	2.13174	3.13881	1.8084	4.12019	0.671693	NA	NA	NA	-0.0434028	0.0763663	0.91282	0.766058	0.993975	0.87505
chr11:117159934|117163892	chr11	117159934	117163892	ENSG00000168092	PAFAH1B2	exon	+	0.363064	35	14.2276	0	0	0	0	0	0	0.268235	0.213681	0.306275	0.558248	0.664024	0.574018	0.625662	2.40822	0	0	0	0	NA	NA	NA	NA	0.254805	0.381572	0.838192	0.603995	NA	NA
chr11:117279908|117280259	chr11	117279908	117280259	ENSG00000167257	RNF214	exon	+	0.278625	26	10.5691	0	0	0	0	0	0	0.466507	0.313323	0.356126	0.16376	0.985148	1.02869	1.10353	0.597259	0	0	0	0	NA	NA	NA	NA	-0.589643	-0.410943	0.6496	0.657865	NA	NA
chr11:118481715|118482495	chr11	118481715	118482495	ENSG00000118058	KMT2A	exon	+	0.246578	24	9.7561	0	0	0	0	0	0	0.605708	0.259475	0.172254	0.147646	1.17698	0.761909	0.695672	0.644041	0	0	0	0	NA	NA	NA	NA	-1.48089	-0.131327	0.269404	0.891021	NA	NA
chr11:118551786|118559864	chr11	118551786	118559864	ENSG00000118096	IFT46	exon	-	0.867096	70	28.4553	1	0	0	0	0	0	0.181477	1.56526	0.487537	0.490706	0.576738	2.51037	1.16988	1.08989	0	0	0	0	NA	NA	NA	NA	0.701069	-1.4071	0.642879	0.00075971	NA	0.0191583
chr11:118581246|118584644	chr11	118581246	118584644	ENSG00000095139	ARCN1	exon	+	1.17946	88	35.7724	0	0	0	0	0	0	0.842972	1.23208	0.548205	1.41918	1.28714	1.92519	1.04092	3.98957	0	0	0	0	NA	0.754895	1.22184	1.29115	-0.792936	-0.198479	0.376452	0.616143	0.95927	0.780311
chr11:118583179|118584644	chr11	118583179	118584644	ENSG00000095139	ARCN1	exon	+	0.30985	26	10.5691	0	0	0	0	0	0	0.447142	0.301053	0.486225	0.223894	1.14959	0.928543	1.24696	0.679927	0	0	0	0	NA	NA	NA	NA	0.302565	-0.216863	0.811919	0.815176	NA	NA
chr11:118583809|118584644	chr11	118583809	118584644	ENSG00000095139	ARCN1	exon	+	0.706499	53	21.5447	0	0	0	0	0	0	0.923165	0.902886	0.650022	0.461721	1.50942	1.77492	1.24457	1.37952	0	0	0	0	NA	NA	NA	NA	-0.481052	-0.959703	0.602711	0.10695	0.992429	NA
chr11:118779632|118786518	chr11	118779632	118786518	ENSG00000110367	DDX6	exon	-	0.251679	26	10.5691	0	0	0	0	0	0	0.123804	0.274503	0.390484	0.225554	0.518219	0.722891	1.07046	0.795432	0	0	0	0	NA	NA	NA	NA	1.07329	-0.214927	0.513892	0.798181	NA	NA
chr11:118786052|118786518	chr11	118786052	118786518	ENSG00000110367	DDX6	exon	-	2.21866	125	50.813	0	0	0	2.07844	1.30668	0	1.48106	2.72825	2.07514	1.97523	1.83679	3.10182	2.71215	2.66356	0	3.08149	1.93728	0	NA	1.4826	1.4826	1.4826	0.271741	-0.517474	0.641583	0.10519	0.992429	0.307443
chr11:119123568|119127125	chr11	119123568	119127125	ENSG00000172273	HINFP	intron	+	0.416259	33	13.4146	0	0	0	0	0	0	0.620194	0.394149	0.591964	0.323686	1.15201	1.30511	1.77107	0.962481	0	0	0	0	NA	NA	NA	NA	-0.595166	-0.167837	0.597652	0.837534	NA	NA
chr11:119131535|119133219	chr11	119131535	119133219	ENSG00000172273	HINFP	exon	+	0.401302	28	11.3821	0	0	0	0	0	0	0.0894851	0.577772	0.130416	0.400856	0.340683	1.85238	0.490967	1.31961	0	0	0	0	NA	1.4826	1.4826	NA	0.181417	-0.59291	0.939292	0.432831	NA	NA
chr11:119273868|119274953	chr11	119273868	119274953	ENSG00000110395	CBL	exon	+	0.46003	39	15.8537	0	0	0	0	0	0	0.209667	0.785445	0.0861635	0.323183	0.47511	1.9516	0.464005	0.9411	0	0	0	0	NA	0.651388	0.602655	0.830777	-0.907211	-1.04391	0.647737	0.0939853	NA	NA
chr11:119284969|119285566	chr11	119284969	119285566	ENSG00000110395	CBL	exon	+	2.44727	134	54.4715	0	0	0	2.47828	0.998634	0	1.73362	2.55643	1.82966	2.74026	2.63327	2.49128	2.59904	4.23784	0	2.9085	1.48057	0	NA	NA	NA	NA	-0.0868882	-0.224218	0.887413	0.42479	0.992614	0.638712
chr11:120473050|120477526	chr11	120473050	120477526	ENSG00000196914	ARHGEF12	exon	+	1.26484	99	40.2439	0	0	0	0.350396	0	0	1.21989	1.5335	1.07424	1.06733	2.02527	1.89118	1.74998	1.74643	0	0.519496	0	0	NA	NA	NA	NA	-0.305078	-0.589999	0.669808	0.100646	0.992429	0.299954
chr11:120474560|120477526	chr11	120474560	120477526	ENSG00000196914	ARHGEF12	exon	+	2.89506	156	63.4146	0	0	1.86404	2.80858	0	2.39756	2.18896	3.46907	1.54642	2.94176	2.03442	3.56732	2.14366	3.29161	2.76363	4.164	0	3.55462	1.4826	NA	NA	NA	-0.437038	-0.303037	0.399904	0.219587	0.95927	0.465941
chr11:120475340|120477526	chr11	120475340	120477526	ENSG00000196914	ARHGEF12	exon	+	0.385064	31	12.6016	0	0	0	0	0	0	0.246439	0.490848	0.139658	0.39529	0.96629	1.18608	0.555431	1.29135	0	0	0	0	NA	NA	NA	NA	-0.117067	-0.274692	0.96586	0.700711	NA	NA
chr11:120476661|120477526	chr11	120476661	120477526	ENSG00000196914	ARHGEF12	exon	+	0.892338	65	26.4228	0	0	0	0	0	0	1.02797	1.09073	0.442993	0.788708	1.83572	2.41915	1.07824	1.76127	0	0	0	0	NA	NA	NA	NA	-0.741909	-0.329009	0.469064	0.503155	NA	0.694869
chr11:121045674|121060085	chr11	121045674	121060085	ENSG00000154114	TBCEL	exon	+	5.95598	205	83.3333	0	0	6.21512	6.45577	4.97353	5.71611	5.78383	6.94294	4.87113	5.34873	3.26309	4.03275	2.93161	4.23079	2.84193	3.46274	3.22691	4.43374	0.45726	NA	NA	NA	-0.283059	-0.448911	0.312423	0.00574253	0.957411	0.0604232
chr11:124117497|124119089	chr11	124117497	124119089	ENSG00000110002	VWA5A	exon	+	0.434776	45	18.2927	0	0	0	0	0	0	0.550212	0.390472	0.305886	0.483143	1.00473	0.851995	0.734965	1.22959	0	0	0	0	NA	NA	NA	NA	-0.505626	-0.123026	0.643842	0.845409	NA	NA
chr11:124647365|124648175	chr11	124647365	124648175	ENSG00000110013	SIAE	exon	-	1.8584	124	50.4065	0	0	1.44138	1.72692	1.25824	0	2.10038	2.24299	1.66625	1.45875	3.44198	2.61305	1.98747	2.23108	2.13699	2.56033	1.86547	0	1.4826	1.20961	1.35349	1.26162	-0.391147	-0.78849	0.468324	0.014062	0.95927	0.0999935
chr11:12764179|12764434	chr11	12764179	12764434	ENSG00000187079	TEAD1	exon	+	1.05899	79	32.1138	0	0	0	0	0	0	0.79292	1.09683	1.25947	1.04096	1.35771	2.11267	1.5061	3.38113	0	0	0	0	NA	NA	1.4826	NA	0.574959	-0.457157	0.418267	0.316097	0.95927	0.554722
chr11:1286002|1295794	chr11	1286002	1295794	ENSG00000078902	TOLLIP	exon	-	0.872761	67	27.2358	0	0	0	0	0	0	0.98305	0.583077	0.851689	1.13549	1.88709	1.19408	1.54557	2.30216	0	0	0	0	NA	NA	NA	NA	0.0873852	0.708589	0.919008	0.1604	0.994317	0.387125
chr11:128758115|128772985	chr11	128758115	128772985	ENSG00000151702	FLI1	exon	+	0.25214	22	8.94309	0	0	0	0	0	0	0.178064	0.242053	0.0905066	0.33343	0.958902	0.72569	0.338737	1.08871	0	0	0	0	NA	NA	NA	NA	-0.415554	0.240274	0.870734	0.772821	NA	NA
chr11:128758115|128782023	chr11	128758115	128782023	ENSG00000151702	FLI1	exon	+	0.317912	23	9.34959	0	0	0	0	0	0	0.0999092	0.491028	0.227136	0.238072	0.538028	1.7049	0.684747	0.764498	0	0	0	0	NA	1.4826	NA	NA	0.853154	-0.429003	0.714705	0.609532	NA	NA
chr11:129062280|129066868	chr11	129062280	129066868	ENSG00000134909	ARHGAP32	exon	-	0.564559	39	15.8537	0	0	0	0	0	0	0.244182	0.534106	1.10032	0.529947	0.657356	1.70155	2.28234	1.63042	0	0	0	0	NA	NA	NA	NA	1.48153	0.0609527	0.179251	0.932674	NA	NA
chr11:129093621|129124894	chr11	129093621	129124894	ENSG00000134909	ARHGAP32	exon	-	0.263564	20	8.13008	0	0	0	0	0	0	0.0571173	0.204108	0.401146	0.343823	0.307586	1.03681	1.10054	1.18302	0	0	0	0	NA	NA	NA	NA	1.08051	0.349264	0.5894	0.718071	NA	NA
chr11:129093621|129164427	chr11	129093621	129164427	ENSG00000134909	ARHGAP32	exon	-	0.288858	27	10.9756	0	0	0	0	0	0	0.233212	0.255518	0.403281	0.304442	0.643658	0.747261	0.849323	1.21828	0	0	0	0	NA	NA	NA	NA	0.485259	-0.0546381	0.70618	0.950795	NA	NA
chr11:129123446|129124894	chr11	129123446	129124894	ENSG00000134909	ARHGAP32	exon	-	0.510748	41	16.6667	0	0	0	0	0	0	0.325691	0.407598	0.830032	0.573351	0.812257	1.01832	1.51713	1.51738	0	0	0	0	NA	NA	NA	NA	0.818165	0.348167	0.443364	0.620927	NA	NA
chr11:129123446|129164427	chr11	129123446	129164427	ENSG00000134909	ARHGAP32	exon	-	0.732894	53	21.5447	0	0	0	0	0	0	0.132185	0.639176	0.895752	0.958879	0.400769	1.42229	1.78	2.04135	0	0	0	0	NA	NA	NA	NA	1.71662	0.373668	0.138109	0.499002	NA	NA
chr11:130109429|130110661	chr11	130109429	130110661	ENSG00000084234	APLP2	exon	+	0.57047	41	16.6667	0	0	0	0	0	0	0.468199	0.602903	0.167596	0.690634	0.967125	2.07503	0.548309	2.03649	0	0	0	0	NA	NA	NA	NA	-1.05726	-0.0264885	0.447691	0.967411	NA	NA
chr11:130260856|130261929	chr11	130260856	130261929	ENSG00000196323	ZBTB44	exon	-	10.7985	231	93.9024	0	2	10.165	9.2077	7.05509	10.3709	11.7488	11.7387	6.72203	10.8026	7.16514	7.82962	4.21011	7.28129	6.19582	4.14412	2.84549	6.34917	0.609526	NA	NA	NA	-0.649701	-0.268456	0.00698677	0.0525436	0.202255	0.211774
chr11:13413530|13421838	chr11	13413530	13421838	ENSG00000148925	BTBD10	exon	-	3.66106	181	73.5772	1	0	3.88638	3.73537	4.18462	2.39315	4.04172	4.26164	3.86359	2.8843	2.65907	3.37505	2.43114	3.68125	1.98746	2.87044	1.93905	3.54808	0.51139	NA	NA	NA	-0.102682	-0.734828	0.739178	0.0012029	0.992429	0.0251713
chr11:13413530|13445181	chr11	13413530	13445181	ENSG00000148925	BTBD10	exon	-	1.47479	106	43.0894	0	0	0	0	1.36645	0	1.11187	1.82105	1.61619	1.19545	1.55537	2.25476	1.86566	1.93895	0	0	2.0259	0	NA	0.455155	0.545089	0.653079	0.553751	-0.761148	0.36173	0.041706	0.95927	0.185601
chr11:14771937|14789242	chr11	14771937	14789242	ENSG00000152270	PDE3B	exon	+	3.11968	169	68.6992	0	0	2.50402	2.46343	3.14561	2.46699	2.84488	3.32069	3.08156	3.01319	2.67949	4.0972	2.97259	3.41241	2.39721	3.04369	4.66368	3.65756	0.957345	NA	NA	NA	0.20927	-0.317184	0.619726	0.16906	0.992429	0.396353
chr11:17878208|18008076	chr11	17878208	18008076	ENSG00000129158	SERGEF	exon	-	0.191301	17	6.91057	0	0	0	0	0	0	0.214719	0.13657	0.451159	0.160459	0.804343	0.543058	1.09085	0.639207	0	0	0	0	NA	NA	NA	NA	0.849734	0.0967148	0.60072	0.933578	NA	NA
chr11:17878208|18010139	chr11	17878208	18010139	ENSG00000129158	SERGEF	exon	-	1.43868	110	44.7154	0	0	0	1.27706	0	0	1.21991	1.44114	1.69555	1.4247	2.01169	1.66335	2.20628	2.27186	0	1.89336	0	0	NA	NA	NA	NA	0.664468	-0.270418	0.320794	0.423024	0.95927	0.637902
chr11:17988597|18008076	chr11	17988597	18008076	ENSG00000129158	SERGEF	exon	-	0.218255	16	6.50407	0	0	0	0	0	0	0	0.0997087	0.116627	0.433433	0	0.433805	0.444648	1.22667	0	0	0	0	NA	1.12978	0.69826	0.736567	0.380411	0.845743	0.896862	0.386935	NA	NA
chr11:17988597|18010139	chr11	17988597	18010139	ENSG00000129158	SERGEF	exon	-	0.214456	19	7.72358	0	0	0	0	0	0	0.0328929	0.194349	0.385052	0.237875	0.177133	0.60705	1.7219	0.787725	0	0	0	0	NA	NA	NA	NA	0.678895	0.221762	0.817055	0.809149	NA	NA
chr11:18291442|18292019	chr11	18291442	18292019	ENSG00000110756	HPS5	exon	-	0.927968	76	30.8943	0	0	0	0	0	0	1.36195	1.00689	0.532942	0.83728	1.84139	1.96957	1.00526	1.47897	0	0	0	0	NA	NA	NA	NA	-1.41502	-0.447468	0.0735748	0.336801	0.639493	0.573087
chr11:18291442|18292976	chr11	18291442	18292976	ENSG00000110756	HPS5	exon	-	4.93993	201	81.7073	0	0	4.23158	4.29623	4.8531	4.393	4.11326	5.05713	5.3252	4.95606	2.93396	4.61147	3.77049	4.42935	2.76861	3.25916	4.15636	3.13747	0.654275	NA	NA	NA	0.202337	-0.221197	0.541827	0.234889	0.981367	0.484525
chr11:2768844|2778037	chr11	2768844	2778037	ENSG00000053918	KCNQ1	exon	+	0.25373	22	8.94309	0	0	0	0	0	0	0.395188	0.168693	0.625013	0.183877	1.11262	0.752876	1.01268	0.919992	0	0	0	0	NA	NA	NA	NA	1.09777	0.0972848	0.27571	0.939013	NA	NA
chr11:2969803|2972243	chr11	2969803	2972243	ENSG00000205531	NAP1L4	exon	-	0.371294	30	12.1951	0	0	0	0	0	0	0.391835	0.527609	0.237593	0.249162	0.857076	1.67684	0.653732	0.813855	0	0	0	0	NA	0.849555	1.14278	0.960614	-0.68326	-0.301878	0.5946	0.711648	NA	NA
chr11:31452718|31463305	chr11	31452718	31463305	ENSG00000148950	IMMP1L	exon	-	0.629507	53	21.5447	0	0	0	0	0	0	0.602044	0.627631	0.812697	0.58434	1.42357	1.22017	2.45438	1.22906	0	0	0	0	NA	NA	NA	NA	-0.0203473	-0.225827	0.984776	0.692393	NA	NA
chr11:32588594|32589641	chr11	32588594	32589641	ENSG00000149100	EIF3M	exon	+	0.186562	14	5.69106	0	0	0	0	0	0	0.0613175	0.270143	0.0861635	0.171145	0.330205	1.14911	0.464005	0.641767	0	0	0	0	NA	NA	NA	NA	-0.0175691	-0.271946	0.995223	0.803348	NA	NA
chr11:32589547|32596047	chr11	32589547	32596047	ENSG00000149100	EIF3M	exon	+	0.224767	21	8.53659	0	0	0	0	0	0	0.247427	0.205438	0.163428	0.25578	0.587478	0.809267	0.679472	0.982446	0	0	0	0	NA	NA	1.4826	NA	-0.716247	0.342571	0.681483	0.730783	NA	NA
chr11:32927157|32935435	chr11	32927157	32935435	ENSG00000060749	QSER1	exon	+	6.64151	192	78.0488	0	0	5.16385	6.45043	2.63438	6.59987	5.45655	6.89994	3.72421	7.62231	4.4846	4.92673	4.81271	8.35954	3.7368	4.10521	3.90573	7.64497	0.723646	1.38446	1.16608	1.4826	-0.689758	-0.196492	0.145225	0.311567	0.812777	0.553273
chr11:33105567|33106064	chr11	33105567	33106064	ENSG00000176102	CSTF3	exon	-	0.248628	27	10.9756	0	0	0	0	0	0	0.310507	0.341292	0.130955	0.172819	0.729062	0.797631	0.397258	0.676694	0	0	0	0	NA	NA	NA	NA	-0.52466	-0.272241	0.738611	0.74889	NA	NA
chr11:33286413|33287511	chr11	33286413	33287511	ENSG00000110422	HIPK3	exon	+	64.9103	245	99.5935	1	4	53.3462	58.0564	49.0105	56.9324	53.0205	73.4458	50.4149	64.3452	16.1759	50.5583	19.8538	38.1628	13.7651	22.5896	16.1875	22.7285	0.258034	NA	NA	NA	-0.0760726	-0.350807	0.658427	0.00119885	0.992429	0.0251713
chr11:33286413|33328633	chr11	33286413	33328633	ENSG00000110422	HIPK3	exon	+	0.681802	49	19.9187	0	0	0	0	0	0	0.263204	1.11255	0.145358	0.539551	0.830552	2.12	0.438945	1.34546	0	0	0	0	NA	NA	NA	NA	-0.216567	-0.854163	0.909595	0.120548	NA	0.332317
chr11:3395713|3397406	chr11	3395713	3397406	ENSG00000223756	TSSC2	exon	+	0.243667	21	8.53659	0	0	0	0	0	0	0	0.21604	0.150272	0.373114	0	0.720725	0.602408	1.01344	0	0	0	0	NA	NA	NA	NA	0.479906	0.399365	0.870102	0.632787	NA	NA
chr11:34071726|34076642	chr11	34071726	34076642	ENSG00000135387	CAPRIN1	exon	+	2.00921	124	50.4065	0	0	0	1.24552	2.23761	0	1.55221	1.80429	2.76504	2.12386	2.03141	2.2119	2.41724	3.40983	0	1.84661	3.31748	0	NA	NA	NA	NA	0.67818	0.0249702	0.163235	0.9399	0.837994	0.972532
chr11:34086064|34086413	chr11	34086064	34086413	ENSG00000135387	CAPRIN1	exon	+	0.215306	21	8.53659	0	0	0	0	0	0	0.382734	0.15958	0.270553	0.203765	0.860708	0.554964	0.971087	0.810912	0	0	0	0	NA	NA	NA	NA	-0.568724	0.188795	0.687354	0.858443	NA	NA
chr11:34086064|34092056	chr11	34086064	34092056	ENSG00000135387	CAPRIN1	exon	+	0.257476	25	10.1626	0	0	0	0	0	0	0.137537	0.311586	0.129245	0.278334	0.51752	0.924778	0.696007	0.798976	0	0	0	0	NA	NA	NA	NA	-0.216561	0.0350775	0.937859	0.964098	NA	NA
chr11:34089395|34092056	chr11	34089395	34092056	ENSG00000135387	CAPRIN1	exon	+	0.181382	18	7.31707	0	0	0	0	0	0	0	0.189333	0.131537	0.24328	0	0.65797	0.515659	0.727722	0	0	0	0	NA	NA	NA	NA	0.380411	0.0994681	0.896862	0.914093	NA	NA
chr11:34090179|34092056	chr11	34090179	34092056	ENSG00000135387	CAPRIN1	exon	+	1.5251	110	44.7154	0	0	1.37364	0.554834	1.9943	0	1.72131	1.65308	2.2397	1.12198	2.06628	2.15336	2.54336	1.95106	2.03656	0.822597	2.95675	0	1.4826	NA	NA	NA	0.459328	-0.539771	0.356191	0.151903	0.95927	0.375839
chr11:34931404|34984728	chr11	34931404	34984728	ENSG00000110435	PDHX	exon	+	0.370791	24	9.7561	0	0	0	0	0	0	0.783707	0.261992	0.383154	0.35112	3.6356	0.761162	1.08736	1.44385	0	0	0	0	NA	NA	NA	NA	-0.369494	0.11624	0.856091	0.892903	NA	NA
chr11:34957384|34978182	chr11	34957384	34978182	ENSG00000110435	PDHX	exon	+	2.10032	122	49.5935	0	0	0	1.75192	2.23761	0	1.18666	2.30721	2.46508	2.05925	1.69323	2.93214	2.7292	2.93859	0	2.59739	3.31748	0	NA	1.4826	0.670165	1.4826	0.803817	-0.240876	0.201415	0.44834	0.896732	0.659299
chr11:34957384|34984728	chr11	34957384	34984728	ENSG00000110435	PDHX	exon	+	0.253761	21	8.53659	0	0	0	0	0	0	0.0328929	0.25146	0.103153	0.368278	0.177133	0.741103	0.555498	1.14257	0	0	0	0	NA	NA	NA	NA	0.0819258	0.226975	0.977729	0.785028	NA	NA
chr11:34970139|34984728	chr11	34970139	34984728	ENSG00000110435	PDHX	exon	+	0.424257	43	17.4797	0	0	0	0	0	0	0.3034	0.563513	0.359874	0.34096	0.862691	1.30953	0.764389	0.922685	0	0	0	0	NA	1.25076	1.4826	1.4826	0.465582	-0.567782	0.721487	0.353132	NA	NA
chr11:3500466|3501281	chr11	3500466	3501281	ENSG00000254757	ENSG00000254757	intron	-	0.225353	20	8.13008	0	0	0	0	0	0	0.148536	0.293935	0.0771589	0.224743	0.458018	0.792863	0.415513	0.975489	0	0	0	0	NA	NA	NA	NA	-0.515052	-0.314014	0.824515	0.731908	NA	NA
chr11:36227085|36227430	chr11	36227085	36227430	ENSG00000179241	LDLRAD3	exon	+	2.64351	127	51.626	0	0	0	1.37166	0	2.17345	1.25363	2.79809	0.946865	3.42131	1.91558	4.28675	1.56451	4.12878	0	2.03362	0	3.22235	NA	NA	NA	NA	-0.344867	0.206876	0.64139	0.493981	0.992429	0.688632
chr11:36393846|36403378	chr11	36393846	36403378	ENSG00000135362	PRR5L	exon	+	3.16462	154	62.6016	0	0	5.00804	2.73608	2.39715	2.55698	4.59814	3.16171	2.67473	2.88248	4.0749	3.15638	3.07316	3.17464	4.81086	4.05651	3.55402	3.79098	0.960628	NA	NA	NA	-0.740395	-0.356472	0.0946722	0.203076	0.710101	0.44187
chr11:36393846|36419303	chr11	36393846	36419303	ENSG00000135362	PRR5L	exon	+	2.00479	124	50.4065	0	0	2.14951	2.19721	0	0	2.9937	2.28966	1.16738	1.67417	3.06229	2.34464	2.3585	2.94213	3.18686	3.25758	0	0	1.4826	NA	NA	NA	-1.45751	-0.714385	0.0129309	0.0223246	0.281961	0.131869
chr11:36393846|36437476	chr11	36393846	36437476	ENSG00000135362	PRR5L	exon	+	0.401497	35	14.2276	0	0	0	0	0	0	0.33094	0.495876	0.305897	0.357312	0.958887	1.08037	1.16556	1.15927	0	0	0	0	NA	NA	NA	NA	-0.336053	-0.603427	0.831767	0.375227	NA	NA
chr11:3731391|3731578	chr11	3731391	3731578	ENSG00000110713	NUP98	exon	-	0.142843	17	6.91057	0	0	0	0	0	0	0.12534	0.225918	0.0810989	0.0837066	0.389493	0.630522	0.306496	0.443076	0	0	0	0	NA	NA	NA	NA	-0.216565	-0.453783	0.926179	0.67562	NA	NA
chr11:3731391|3753408	chr11	3731391	3753408	ENSG00000110713	NUP98	exon	-	0.800576	65	26.4228	0	0	0	0	0	0	0.526728	1.01613	0.712085	0.694474	1.0895	1.63187	1.51599	1.38277	0	0	0	0	NA	NA	NA	NA	0.359648	-0.591264	0.723602	0.228338	NA	0.474623
chr11:3756716|3757538	chr11	3756716	3757538	ENSG00000110713	NUP98	intron	-	1.40143	98	39.8374	0	0	0	0	0	0	0.765429	1.46089	1.03657	1.6443	1.67549	2.29886	1.28489	2.33881	0	0	0	0	NA	NA	NA	NA	0.60109	0.143373	0.429647	0.696994	0.95927	0.832414
chr11:3768581|3776021	chr11	3768581	3776021	ENSG00000110713	NUP98	exon	-	0.301293	32	13.0081	0	0	0	0	0	0	0.475846	0.294081	0.275599	0.263538	1.28234	0.76712	0.723735	0.763285	0	0	0	0	NA	NA	NA	NA	-0.307271	-0.0926602	0.824468	0.902676	NA	NA
chr11:3773632|3776021	chr11	3773632	3776021	ENSG00000110713	NUP98	exon	-	0.381121	31	12.6016	0	0	0	0	0	0	0.76796	0.320358	0.282681	0.354763	1.40922	0.933542	1.0988	1.04929	0	0	0	0	NA	0.570788	0.595954	0.625738	-1.79737	0.0816027	0.138092	0.919024	NA	NA
chr11:44107683|44114301	chr11	44107683	44114301	ENSG00000151348	EXT2	exon	+	0.266323	25	10.1626	0	0	0	0	0	0	0.125299	0.354618	0.334472	0.200043	0.469617	0.990996	0.864506	0.735907	0	0	0	0	NA	NA	NA	NA	0.480293	-0.417587	0.797855	0.615584	NA	NA
chr11:45862060|45872233	chr11	45862060	45872233	ENSG00000121671	CRY2	exon	+	1.00576	71	28.8618	0	0	0	0	0	0	1.34956	1.02464	0.45971	1.04797	2.36932	1.72559	1.14512	2.11021	0	0	0	0	NA	NA	NA	NA	-1.26525	-0.118992	0.188107	0.801632	0.877076	0.894562
chr11:46076754|46092223	chr11	46076754	46092223	ENSG00000135365	PHF21A	exon	-	5.93605	192	78.0488	1	0	5.27793	5.28548	2.7329	3.97348	5.10852	7.80979	3.4925	5.05045	2.91902	9.27494	3.22962	5.09658	3.26703	4.15223	4.0518	5.78168	0.618998	NA	NA	NA	-0.490562	-0.693833	0.154559	0.00101126	0.823826	0.0231296
chr11:46312325|46312919	chr11	46312325	46312919	ENSG00000157613	CREB3L1	exon	+	1.76017	106	43.0894	0	0	0	0.418577	3.53318	0	1.41569	1.93744	3.18441	1.25672	2.65779	2.59178	2.94909	2.1637	0	0.620582	3.41243	0	NA	0.533678	0.454135	0.595376	1.14096	-0.683555	0.0388634	0.0893567	0.46592	0.282891
chr11:46493608|46494204	chr11	46493608	46494204	ENSG00000110497	AMBRA1	exon	-	0.29022	19	7.72358	0	0	0	0	0	0	0.428366	0.278801	0	0.347577	1.31	0.919596	0	1.29718	0	0	0	0	NA	NA	NA	NA	-1.01253	0.290582	0.663723	0.761893	NA	NA
chr11:46493608|46508370	chr11	46493608	46508370	ENSG00000110497	AMBRA1	exon	-	0.844359	57	23.1707	0	0	0	0	0	0	0.616169	0.636467	1.12757	1.03563	1.11069	1.48176	1.87191	3.01383	0	0	0	0	NA	0.778939	0.728488	0.896281	0.448245	0.47638	0.590848	0.424784	0.992429	NA
chr11:46493608|46512813	chr11	46493608	46512813	ENSG00000110497	AMBRA1	exon	-	0.33953	22	8.94309	0	0	0	0	0	0	0.0738963	0.331629	0.318199	0.434118	0.397944	1.02914	0.862766	1.63127	0	0	0	0	NA	0.392362	0.497704	0.57799	0.778789	-0.0331333	0.71825	0.970549	NA	NA
chr11:47166268|47168251	chr11	47166268	47168251	ENSG00000149182	ARFGAP2	exon	-	0.376912	33	13.4146	0	0	0	0	0	0	0.295229	0.46591	0.243525	0.352882	0.775277	1.50565	0.809146	1.01204	0	0	0	0	NA	NA	NA	NA	-0.58699	-0.38948	0.713246	0.586411	NA	NA
chr11:47358844|47375729	chr11	47358844	47375729	ENSG00000066336	SPI1	exon	-	0.356615	27	10.9756	0	0	0	0	0	0	0.212557	0.19174	0.216155	0.607438	0.568812	0.692685	0.589194	1.91476	0	0	0	0	NA	NA	1.4826	NA	-0.117073	0.673838	0.941465	0.415383	NA	NA
chr11:47625674|47627127	chr11	47625674	47627127	ENSG00000109919	MTCH2	exon	-	0.448168	44	17.8862	0	0	0	0	0	0	0.358277	0.310222	0.733562	0.527055	0.772924	0.777918	1.31719	1.24538	0	0	0	0	NA	NA	NA	NA	0.667993	0.366807	0.516742	0.575882	NA	NA
chr11:47752916|47754664	chr11	47752916	47754664	ENSG00000109920	FNBP4	exon	-	0.544887	47	19.1057	0	0	0	0	0	0	0.337195	0.55629	0.733355	0.539292	0.892092	1.5335	1.55719	1.25021	0	0	0	0	NA	NA	NA	NA	0.907774	-0.0781469	0.44315	0.89548	NA	NA
chr11:57491224|57491862	chr11	57491224	57491862	ENSG00000149150	SLC43A1	exon	-	3.15869	142	57.7236	0	0	2.50402	2.55453	1.51422	0	2.6469	4.2635	1.8059	2.61715	2.75077	6.38995	1.83454	3.96546	2.87846	3.78734	2.24499	0	1.14954	NA	NA	NA	-0.371682	-0.797662	0.405996	0.0118275	0.95927	0.0913422
chr11:57698559|57700397	chr11	57698559	57700397	ENSG00000156599	ZDHHC5	exon	+	0.436842	45	18.2927	0	0	0	0	0	0	0.635067	0.362937	0.596726	0.402568	1.08621	0.878717	1.14486	1.19294	0	0	0	0	NA	NA	NA	NA	-0.0937055	-0.0248532	0.91314	0.971668	NA	NA
chr11:581492|582081	chr11	581492	582081	ENSG00000070047	PHRF1	exon	+	0.236631	20	8.13008	0	0	0	0	0	0	0.0667739	0.321378	0.0998912	0.244503	0.359588	0.947165	0.391509	0.940922	0	0	0	0	NA	NA	NA	NA	0.18142	-0.358328	0.950606	0.689172	NA	NA
chr11:59658866|59659469	chr11	59658866	59659469	ENSG00000166889	PATL1	exon	-	1.74975	110	44.7154	0	0	0	0	0	0	1.36332	1.56138	1.05208	2.26562	1.75432	2.57612	1.70873	3.29136	0	0	0	0	NA	NA	NA	NA	-0.274123	0.166387	0.694268	0.624504	0.992429	0.783534
chr11:61366045|61367998	chr11	61366045	61367998	ENSG00000149483	TMEM138	exon	+	4.95126	205	83.3333	0	0	4.44552	4.2861	4.09935	4.44256	5.08008	5.07334	5.04271	4.76263	2.99348	4.01661	3.8713	4.11204	2.14798	3.59289	3.33192	4.02833	0.483179	NA	NA	NA	-0.108977	-0.26584	0.675384	0.145901	0.992429	0.370538
chr11:61437625|61438113	chr11	61437625	61438113	ENSG00000256591	ENSG00000256591	exon	+	3.14204	151	61.3821	0	0	1.44138	2.94426	2.49874	1.62075	2.16927	3.75385	3.30894	2.77367	2.20398	4.46104	3.56289	4.06435	2.13699	4.17781	3.70464	2.40292	1.4826	NA	NA	NA	0.395634	-0.531023	0.391374	0.0498605	0.95927	0.205609
chr11:62638983|62639731	chr11	62638983	62639731	ENSG00000089597	GANAB	exon	-	0.994737	68	27.6423	0	0	0	0	0	0	0.589777	0.878554	1.94889	0.945019	1.01999	1.88051	4.36576	2.54942	0	0	0	0	NA	NA	NA	NA	1.38352	-0.0181337	0.0632369	0.973143	0.606713	0.989237
chr11:62781894|62782825	chr11	62781894	62782825	ENSG00000162227	TAF6L	exon	+	0.386412	23	9.34959	0	0	0	0	0	0	0.488029	0.22723	0.225097	0.563628	2.19625	0.992104	0.975642	1.97463	0	0	0	0	NA	NA	NA	NA	-0.316058	0.767922	0.909512	0.358842	NA	NA
chr11:62827155|62827631	chr11	62827155	62827631	ENSG00000162236	STX5	exon	-	0.260916	26	10.5691	0	0	0	0	0	0	0.116739	0.403411	0.160793	0.192221	0.354599	1.27076	0.493955	0.686125	0	0	0	0	NA	NA	NA	NA	-0.0175755	-0.583087	0.992852	0.479219	NA	NA
chr11:65430769|65437657	chr11	65430769	65437657	ENSG00000245532	NEAT1	exon	+	1.59269	98	39.8374	0	0	0	1.10803	0	0	0.615277	2.04224	0.635169	1.72766	1.20168	3.10401	1.12655	3.02464	0	1.64276	0	0	NA	NA	NA	NA	-0.251642	-0.258152	0.797224	0.470918	NA	0.67416
chr11:65499273|65499423	chr11	65499273	65499423	ENSG00000251562	MALAT1	exon	+	0.809075	51	20.7317	0	0	0	0	0	0	0.503119	1.10764	0.370563	0.735405	1.17951	3.52837	1.39425	1.71805	0	0	0	0	NA	NA	NA	NA	-0.887056	-0.573733	0.612337	0.309309	NA	0.552396
chr11:65499273|65499512	chr11	65499273	65499512	ENSG00000251562	MALAT1	exon	+	0.241614	19	7.72358	0	0	0	0	0	0	0	0.193174	0.384875	0.319766	0	0.682894	1.0707	1.13827	0	0	0	0	NA	NA	NA	NA	0.977785	0.236821	0.682334	0.802431	NA	NA
chr11:65500863|65501193	chr11	65500863	65501193	ENSG00000251562	MALAT1	exon	+	2.99674	131	53.252	0	0	0	2.6237	1.36645	0	1.53985	3.50329	2.32901	3.132	2.07491	4.03839	2.85346	4.6708	0	3.8899	2.0259	0	NA	NA	NA	NA	0.290475	-0.418234	0.62445	0.204677	0.992429	0.44431
chr11:66639700|66640123	chr11	66639700	66640123	ENSG00000248643	RBM14-RBM4	exon	+	2.23671	133	54.065	0	0	2.03299	2.30711	0	0	2.10421	2.98897	1.0123	1.89434	2.14068	4.12365	1.43934	2.56987	3.01412	3.42052	0	0	1.4826	NA	NA	NA	-0.845762	-0.742447	0.133142	0.013604	0.783473	0.0976634
chr11:66759043|66762450	chr11	66759043	66762450	ENSG00000173715	C11orf80	exon	+	0.363585	32	13.0081	0	0	0	0	0	0	0.323605	0.183534	0.469392	0.52375	0.776545	0.634921	0.860413	1.41323	0	0	0	0	NA	NA	NA	NA	0.489882	0.851766	0.655494	0.31352	NA	NA
chr11:66821643|66828364	chr11	66821643	66828364	ENSG00000173715	C11orf80	exon	+	0.0923494	11	4.47154	0	0	0	0	0	0	0.0820655	0.107203	0	0.108499	0.310032	0.398405	0	0.440327	0	0	0	0	NA	NA	NA	NA	-0.41555	0.067538	0.887396	0.956833	NA	NA
chr11:68166982|68190152	chr11	68166982	68190152	ENSG00000110066	KMT5B	exon	-	0.314397	28	11.3821	0	0	0	0	0	0	0.426489	0.410925	0.344174	0.175013	1.06238	1.0931	0.823026	0.738654	0	0	0	0	NA	NA	NA	NA	0.233281	-0.778089	0.856161	0.370656	NA	NA
chr11:68185781|68190152	chr11	68185781	68190152	ENSG00000110066	KMT5B	exon	-	0.236907	26	10.5691	0	0	0	0	0	0	0.361617	0.192869	0.650253	0.118406	0.780609	0.617633	1.09851	0.535225	0	0	0	0	NA	NA	NA	NA	0.636868	-0.150998	0.515178	0.893583	NA	NA
chr11:68347847|68365702	chr11	68347847	68365702	ENSG00000162337	LRP5	exon	+	0.670952	43	17.4797	0	0	0	0	0	0	0.361009	0.520915	0.464563	0.976963	0.950478	1.56105	1.3596	3.12438	0	0	0	0	NA	0.519177	0.814204	0.681456	0.00528557	0.586685	0.996914	0.356505	NA	NA
chr11:68386316|68390052	chr11	68386316	68390052	ENSG00000162337	LRP5	exon	+	0.262157	23	9.34959	0	0	0	0	0	0	0.215227	0.235205	0.41352	0.257563	0.62081	1.00815	0.869289	0.936632	0	0	0	0	NA	0.597278	0.379908	0.592559	0.790867	0.185892	0.537548	0.858224	NA	NA
chr11:68515028|68519651	chr11	68515028	68519651	ENSG00000110075	PPP6R3	exon	+	0.181119	16	6.50407	0	0	0	0	0	0	0.11872	0.168359	0.345859	0.162964	0.639327	0.658904	0.853882	0.681791	0	0	0	0	NA	NA	NA	NA	0.777353	-0.036357	0.692064	0.975523	NA	NA
chr11:68551121|68564432	chr11	68551121	68564432	ENSG00000110075	PPP6R3	exon	+	0.525935	51	20.7317	0	0	0	0	0	0	0.833757	0.620377	0.539313	0.334464	1.59496	1.1731	1.06424	0.919498	0	0	0	0	NA	NA	NA	NA	-0.302281	-0.905522	0.75692	0.12056	NA	NA
chr11:68567014|68576043	chr11	68567014	68576043	ENSG00000110075	PPP6R3	exon	+	0.296827	30	12.1951	0	0	0	0	0	0	0.514865	0.257706	0.419684	0.23297	0.995783	0.771907	1.02685	0.777458	0	0	0	0	NA	NA	NA	NA	-0.208926	0.0529362	0.855422	0.951533	NA	NA
chr11:68567014|68596218	chr11	68567014	68596218	ENSG00000110075	PPP6R3	exon	+	0.172813	20	8.13008	0	0	0	0	0	0	0.32903	0.133371	0.299651	0.126748	0.681067	0.632096	0.86125	0.447301	0	0	0	0	NA	NA	NA	NA	-0.384524	0.218073	0.757254	0.860751	NA	NA
chr11:68591576|68600494	chr11	68591576	68600494	ENSG00000110075	PPP6R3	exon	+	0.144512	15	6.09756	0	0	0	0	0	0	0.177627	0.24872	0	0.0739546	0.66464	0.707689	0	0.384445	0	0	0	0	NA	0.733229	1.4826	1.4826	-0.515045	-0.567264	0.860685	0.586639	NA	NA
chr11:68596097|68603492	chr11	68596097	68603492	ENSG00000110075	PPP6R3	exon	+	0.376676	34	13.8211	0	0	0	0	0	0	0.554976	0.515071	0.148687	0.253291	2.54975	1.15358	0.561883	0.754675	0	0	0	0	NA	NA	NA	NA	-0.515048	-0.552658	0.853184	0.398951	NA	NA
chr11:68601863|68603492	chr11	68601863	68603492	ENSG00000110075	PPP6R3	exon	+	0.229561	22	8.94309	0	0	0	0	0	0	0.139318	0.322602	0.125511	0.195214	0.548851	0.910757	0.675898	0.665528	0	0	0	0	NA	NA	NA	NA	-0.117065	-0.443395	0.9681	0.601937	NA	NA
chr11:68759569|68761687	chr11	68759569	68761687	ENSG00000110090	CPT1A	exon	-	1.11768	83	33.7398	0	0	0	0	0	0	1.20655	1.41599	0.560458	0.960859	1.59035	1.94649	1.09245	1.85552	0	0	0	0	NA	NA	NA	NA	-1.11157	-0.750931	0.17154	0.0756591	0.837994	0.263001
chr11:68804000|68807638	chr11	68804000	68807638	ENSG00000110090	CPT1A	exon	-	0.405232	30	12.1951	0	0	0	0	0	0	0.136467	0.329169	0.526216	0.525937	0.542388	0.976473	1.21705	2.05274	0	0	0	0	NA	NA	NA	NA	1.32507	0.114742	0.396203	0.88192	NA	NA
chr11:6932094|6955782	chr11	6932094	6955782	ENSG00000149054	ZNF215	exon	+	0.218883	20	8.13008	0	0	0	0	0	0	0.22122	0.145801	0.128626	0.318523	0.636823	0.664152	0.692671	1.077	0	0	0	0	NA	NA	NA	NA	-0.714044	0.360195	0.733824	0.705422	NA	NA
chr11:6941571|6955782	chr11	6941571	6955782	ENSG00000149054	ZNF215	exon	+	2.0351	122	49.5935	0	0	1.86404	1.01136	0	1.22182	2.12841	1.82352	0.93368	2.55122	2.37526	2.54825	1.56214	3.60012	2.76363	1.49944	0	1.81147	1.4826	NA	1.4826	1.4826	-1.21291	0.0931685	0.0466965	0.776355	0.501948	0.881225
chr11:70330173|70335694	chr11	70330173	70335694	ENSG00000131626	PPFIA1	exon	+	0.213397	22	8.94309	0	0	0	0	0	0	0.200989	0.230218	0.456316	0.126943	0.526016	0.644704	0.940268	0.715913	0	0	0	0	NA	NA	NA	NA	0.401441	-0.43104	0.760345	0.685978	NA	NA
chr11:70354301|70356254	chr11	70354301	70356254	ENSG00000131626	PPFIA1	exon	+	2.64858	149	60.5691	0	0	2.4846	2.08634	1.31719	2.09306	2.92001	2.36673	2.55816	2.87575	2.75338	2.41952	3.74092	4.12182	3.68367	3.09321	1.95286	3.10317	1.4826	NA	NA	NA	-0.318067	-0.0245415	0.512205	0.927579	0.96646	0.967687
chr11:70659828|70661678	chr11	70659828	70661678	ENSG00000162105	SHANK2	exon	-	1.08729	76	30.8943	0	0	0	0	0	0	0.708415	0.787384	1.53777	1.36556	1.26729	1.58882	2.19661	2.99919	0	0	0	0	NA	NA	NA	NA	1.17074	0.530413	0.112008	0.262405	0.746459	0.512053
chr11:70798443|70820682	chr11	70798443	70820682	ENSG00000162105	SHANK2	exon	-	0.282064	18	7.31707	0	0	0	0	0	0	0.120162	0.112903	0.629412	0.395205	0.462308	0.428953	1.7796	2.09572	0	0	0	0	NA	NA	NA	NA	1.45493	0.297431	0.311738	0.798093	NA	NA
chr11:72757767|72759381	chr11	72757767	72759381	ENSG00000214530	STARD10	exon	-	0.725443	64	26.0163	0	0	0	0	0	0	0.56943	0.912607	0.953872	0.516405	1.24141	1.472	1.6954	1.46448	0	0	0	0	NA	NA	NA	NA	0.762229	-0.887494	0.412831	0.079197	NA	0.267602
chr11:72887470|72889945	chr11	72887470	72889945	ENSG00000137478	FCHSD2	exon	-	0.28618	21	8.53659	0	0	0	0	0	0	0.525244	0.434538	0	0.152055	1.14191	1.56409	0	0.718427	0	0	0	0	NA	NA	NA	NA	-1.52198	-0.755743	0.405399	0.428211	NA	NA
chr11:72984088|72989097	chr11	72984088	72989097	ENSG00000137478	FCHSD2	exon	-	1.57339	105	42.6829	0	0	0.923733	1.42622	0	0	1.83073	1.94395	1.29106	1.21038	2.49262	2.31283	1.8793	2.06035	1.36953	2.11452	0	0	1.4826	NA	NA	NA	-0.619219	-0.749295	0.326197	0.0415073	0.95927	0.185601
chr11:73707420|73718718	chr11	73707420	73718718	ENSG00000175582	RAB6A	exon	-	6.25515	210	85.3659	0	0	5.80933	5.9871	5.83458	4.84512	6.12118	6.77798	5.79732	5.9111	4.21681	4.871	3.54143	5.08259	2.25851	3.45298	3.0466	4.81833	0.388773	NA	NA	NA	-0.0189888	-0.379781	0.94391	0.0330261	0.996983	0.164462
chr11:73707420|73718890	chr11	73707420	73718890	ENSG00000175582	RAB6A	exon	-	2.2053	130	52.8455	0	0	1.41053	1.41192	0	2.00569	1.79342	2.12263	1.91753	2.49933	2.00883	2.97818	2.50356	3.04245	2.09125	2.09331	0	2.97364	1.4826	0.590305	1.48016	1.19443	0.0850804	-0.00168867	0.880799	0.995481	0.992614	0.998018
chr11:73707420|73720899	chr11	73707420	73720899	ENSG00000175582	RAB6A	exon	-	3.09416	165	67.0732	0	0	1.92184	2.87355	2.20917	2.53331	2.09797	3.6337	2.59787	3.00547	2.23769	3.72849	2.63206	3.07533	2.80764	4.11753	3.27531	3.75588	1.46091	0.920963	0.912165	1.4156	0.24413	-0.366556	0.591041	0.12272	0.992429	0.335266
chr11:74132844|74133557	chr11	74132844	74133557	ENSG00000168014	C2CD3	exon	-	0.233179	19	7.72358	0	0	0	0	0	0	0.209511	0.326629	0	0.21732	0.633088	1.066	0	0.763833	0	0	0	0	NA	NA	NA	NA	-0.714036	-0.112839	0.807766	0.901897	NA	NA
chr11:74604692|74620089	chr11	74604692	74620089	ENSG00000077514	POLD3	exon	+	0.304723	31	12.6016	0	0	0	0	0	0	0.0920379	0.273653	0.437945	0.359798	0.344313	0.728708	1.06004	1.08465	0	0	0	0	NA	NA	NA	NA	1.16052	0.0890817	0.441764	0.907308	NA	NA
chr11:74789626|74817714	chr11	74789626	74817714	ENSG00000166439	RNF169	exon	+	1.26873	95	38.6179	0	0	0	0	0	0	0.980308	1.35588	0.866478	1.39021	1.53659	2.0987	1.313	2.73196	0	0	0	0	NA	0.634199	0.544816	0.77821	-0.361696	-0.158591	0.61179	0.689086	0.992429	0.830845
chr11:7593132|7610422	chr11	7593132	7610422	ENSG00000166387	PPFIBP2	exon	+	0.417501	33	13.4146	0	0	0	0	0	0	0.251761	0.461366	0.0457866	0.535991	0.719793	1.31184	0.246568	1.39287	0	0	0	0	NA	NA	NA	NA	-0.81354	-0.119299	0.705086	0.863947	NA	NA
chr11:76458183|76464080	chr11	76458183	76464080	ENSG00000158636	EMSY	exon	+	0.177577	15	6.09756	0	0	0	0	0	0	0.0942103	0.250763	0	0.183218	0.369098	1.04049	0	0.640107	0	0	0	0	NA	NA	NA	NA	-0.41555	-0.125789	0.887396	0.902066	NA	NA
chr11:76463821|76472840	chr11	76463821	76472840	ENSG00000158636	EMSY	exon	+	1.29738	88	35.7724	0	0	0	0	0	0	1.4172	1.25343	0.907938	1.42278	2.01372	1.95017	2.35528	2.47681	0	0	0	0	NA	NA	NA	NA	-0.753505	-0.00247712	0.360255	0.995166	0.95927	0.998018
chr11:76496215|76528466	chr11	76496215	76528466	ENSG00000158636	EMSY	exon	+	0.194885	16	6.50407	0	0	0	0	0	0	0	0.191015	0.102621	0.285499	0	0.59182	0.552632	1.15513	0	0	0	0	NA	NA	NA	NA	0.181422	0.0298089	0.950706	0.974833	NA	NA
chr11:76513386|76528466	chr11	76513386	76528466	ENSG00000158636	EMSY	exon	+	0.266643	25	10.1626	0	0	0	0	0	0	0.226669	0.287011	0.125642	0.300945	1.0008	0.797215	0.379734	0.979379	0	0	0	0	NA	NA	NA	NA	-0.0175747	-0.103206	0.993393	0.899264	NA	NA
chr11:77619606|77625818	chr11	77619606	77625818	ENSG00000074201	CLNS1A	exon	-	5.91288	210	85.3659	0	0	4.58421	6.17784	6.07789	5.40359	5.69929	6.2055	6.61114	5.47384	5.13821	3.55035	3.75316	4.29318	2.23852	2.99746	3.42798	4.61925	0.488311	1.4826	1.4826	NA	0.212437	-0.408229	0.382351	0.0127881	0.95927	0.0942107
chr11:77619606|77629899	chr11	77619606	77629899	ENSG00000074201	CLNS1A	exon	-	3.32749	172	69.9187	0	0	3.84369	3.11959	3.29297	2.44902	3.90261	3.254	3.43811	3.19383	3.04581	3.05197	2.51323	3.63233	2.96375	2.46572	4.07384	3.63092	0.77107	1.4826	1.4826	NA	-0.272016	-0.183995	0.441568	0.423214	0.95927	0.637902
chr11:77624963|77625818	chr11	77624963	77625818	ENSG00000074201	CLNS1A	exon	-	4.77128	163	66.2602	0	0	4.61152	3.69839	4.03148	3.20587	4.51904	5.21907	5.5763	4.1565	3.65099	8.57445	5.5624	4.68442	4.68685	5.48324	3.78725	4.75303	1.01633	NA	NA	NA	0.0882919	-0.309496	0.813319	0.261717	0.992429	0.511218
chr11:77624963|77629899	chr11	77624963	77629899	ENSG00000074201	CLNS1A	exon	-	1.11884	84	34.1463	0	0	0	0	0	0	0.96994	1.29704	1.02339	1.01446	2.18546	2.1062	1.62546	1.70026	0	0	0	0	NA	NA	NA	NA	-0.0935975	-0.438456	0.913532	0.284312	0.993975	0.532066
chr11:77672042|77693611	chr11	77672042	77693611	ENSG00000048649	RSF1	exon	-	0.385015	37	15.0407	0	0	0	0	0	0	0.466255	0.385175	0.408928	0.35309	1.21273	0.899875	0.90624	1.02454	0	0	0	0	NA	NA	NA	NA	-0.327213	-0.225451	0.785024	0.754747	NA	NA
chr11:77675036|77678153	chr11	77675036	77678153	ENSG00000048649	RSF1	exon	-	0.588629	57	23.1707	0	0	0	0	0	0	0.57871	0.655702	0.638033	0.509627	0.946311	1.19785	1.27966	1.13401	0	0	0	0	NA	NA	NA	NA	-0.365808	-0.467751	0.694703	0.396319	NA	NA
chr11:77675036|77693611	chr11	77675036	77693611	ENSG00000048649	RSF1	exon	-	1.08689	86	34.9593	0	0	0	0	0	0	0.788506	1.21048	1.39675	0.959818	1.1432	1.79136	1.99784	1.8728	0	0	0	0	NA	NA	NA	NA	0.514884	-0.610824	0.473323	0.156437	0.95927	0.381304
chr11:77683710|77693611	chr11	77683710	77693611	ENSG00000048649	RSF1	exon	-	3.98885	172	69.9187	0	0	3.17368	4.14623	3.77473	3.88216	3.06621	4.24649	3.99603	4.00776	2.68321	4.12167	3.27089	3.49434	4.0336	3.83623	3.93767	4.32508	1.27095	NA	NA	NA	0.192795	-0.239674	0.641096	0.285458	0.992429	0.532983
chr11:77685105|77693611	chr11	77685105	77693611	ENSG00000048649	RSF1	exon	-	1.05837	87	35.3659	0	0	0	0	0	0	1.25313	1.27845	0.591754	0.920407	1.94652	2.11748	1.06189	1.59647	0	0	0	0	NA	1.4826	1.4826	NA	-1.24133	-0.495637	0.0996377	0.221195	0.71799	0.467185
chr11:77691159|77693611	chr11	77691159	77693611	ENSG00000048649	RSF1	exon	-	0.542273	38	15.4472	0	0	0	0	0	0	0.443259	0.746959	0.339433	0.428772	1.12232	2.2341	0.904378	1.48923	0	0	0	0	NA	NA	NA	NA	-0.225415	-0.928023	0.870359	0.170318	NA	NA
chr11:77693507|77702495	chr11	77693507	77702495	ENSG00000048649	RSF1	exon	-	0.20514	17	6.91057	0	0	0	0	0	0	0.208096	0.241213	0	0.230144	0.62606	0.811056	0	0.833676	0	0	0	0	NA	NA	NA	NA	-0.714036	0.0288182	0.807683	0.976512	NA	NA
chr11:77698487|77702495	chr11	77698487	77702495	ENSG00000048649	RSF1	exon	-	1.35236	99	40.2439	0	0	0.953893	0	0	0	1.48558	1.46581	0.951434	1.31977	1.67206	2.06272	1.58208	2.37055	1.41424	0	0	0	1.4826	NA	NA	NA	-0.743393	-0.318871	0.246475	0.415887	0.937767	0.632485
chr11:77722688|77725699	chr11	77722688	77725699	ENSG00000048649	RSF1	intron	-	0.188053	18	7.31707	0	0	0	0	0	0	0.127521	0.290773	0.188776	0.103401	0.385901	1.34931	0.706026	0.427509	0	0	0	0	NA	NA	NA	NA	-0.11707	-0.437805	0.956036	0.672593	NA	NA
chr11:77955942|77961138	chr11	77955942	77961138	ENSG00000149262	INTS4	exon	-	0.174025	18	7.31707	0	0	0	0	0	0	0.0826659	0.273693	0.101107	0.123983	0.317723	0.856253	0.378285	0.463701	0	0	0	0	NA	NA	NA	NA	0.0819235	-0.27889	0.97511	0.778431	NA	NA
chr11:78112650|78121174	chr11	78112650	78121174	ENSG00000159063	ALG8	exon	-	0.184416	19	7.72358	0	0	0	0	0	0	0.215036	0.243687	0.248076	0.0966647	0.719103	0.842919	0.574465	0.563614	0	0	0	0	NA	NA	NA	NA	0.246139	-0.454127	0.873178	0.686603	NA	NA
chr11:78119182|78121174	chr11	78119182	78121174	ENSG00000159063	ALG8	exon	-	0.225275	17	6.91057	0	0	0	0	0	0	0.359502	0.288716	0.348828	0.0839635	0.98245	1.42322	0.73854	0.422794	0	0	0	0	NA	NA	NA	NA	0.341178	-0.365594	0.796711	0.806429	NA	NA
chr11:83111113|83117197	chr11	83111113	83117197	NA	NA	intergenic_region	-	2.09563	126	51.2195	1	0	2.93267	1.90649	1.63994	0	3.36233	2.39978	2.19756	1.37803	3.2395	2.82239	2.28407	2.5943	3.56113	2.82657	2.43138	0	1.2143	NA	NA	NA	-0.701253	-1.01675	0.122225	0.00328086	0.772922	0.0450695
chr11:83206058|83236509	chr11	83206058	83236509	ENSG00000137494	ANKRD42	exon	+	0.455672	41	16.6667	0	0	0	0	0	0	0.601365	0.506565	0.398049	0.378175	1.40746	1.13219	0.82251	1.23775	0	0	0	0	NA	NA	NA	NA	-0.0482711	-0.321438	0.965963	0.635982	NA	NA
chr11:83273647|83278829	chr11	83273647	83278829	ENSG00000137500	CCDC90B	exon	-	0.485854	45	18.2927	0	0	0	0	0	0	0.62315	0.640619	0.251938	0.360276	1.05227	1.20615	0.808067	0.997641	0	0	0	0	NA	1.4826	0.865632	NA	-1.25099	-0.999138	0.283605	0.101212	NA	NA
chr11:8413495|8464822	chr11	8413495	8464822	ENSG00000130413	STK33	exon	-	0.650708	41	16.6667	0	0	0	0	0	0	0.465316	0.90897	0.291541	0.556949	1.1497	1.88181	1.10824	1.76101	0	0	0	0	NA	NA	NA	NA	-0.79748	-1.01684	0.613546	0.116941	NA	0.324891
chr11:85745637|85758114	chr11	85745637	85758114	ENSG00000137501	SYTL2	exon	-	0.304448	26	10.5691	0	0	0	0	0	0	0.35481	0.175991	0.660034	0.310274	0.982783	0.576093	1.83919	0.93367	0	0	0	0	NA	NA	NA	NA	1.04798	0.391232	0.403591	0.669223	NA	NA
chr11:85974708|85983973	chr11	85974708	85983973	ENSG00000073921	PICALM	exon	-	1.45808	108	43.9024	0	0	0	0	0	0	1.11028	1.36169	1.03941	1.78601	1.61476	1.73063	1.78858	2.95778	0	0	0	0	NA	NA	NA	NA	-0.218604	0.0461941	0.768519	0.888669	0.992429	0.946918
chr11:85974708|86031611	chr11	85974708	86031611	ENSG00000073921	PICALM	exon	-	1.23891	85	34.5528	0	0	0	0	0	0	1.67793	1.3967	0.429211	1.19308	2.61796	2.83609	1.07128	1.91476	0	0	0	0	NA	NA	NA	NA	-1.67267	-0.28123	0.0579062	0.492722	0.571909	0.688109
chr11:85981745|85996929	chr11	85981745	85996929	ENSG00000073921	PICALM	exon	-	0.167793	17	6.91057	0	0	0	0	0	0	0.0473669	0.23931	0.0637001	0.1641	0.255078	0.682058	0.343035	0.784908	0	0	0	0	NA	0.904509	0.59293	1.4826	0.0819258	-0.234615	0.977729	0.80539	NA	NA
chr11:85990250|86031611	chr11	85990250	86031611	ENSG00000073921	PICALM	exon	-	0.522578	45	18.2927	0	0	0	0	0	0	0.181417	0.702768	0.223121	0.535909	0.471103	1.63999	0.671428	1.35838	0	0	0	0	NA	NA	NA	NA	-0.117072	-0.346354	0.946976	0.552367	NA	NA
chr11:85996826|86003451	chr11	85996826	86003451	ENSG00000073921	PICALM	exon	-	3.23262	145	58.9431	0	0	1.02457	2.30176	1.67821	2.81485	2.31125	3.44593	2.17058	3.61846	2.92397	4.65204	2.40322	4.68537	1.51903	3.41258	2.48811	4.17329	1.4826	NA	NA	NA	-0.0358299	-0.113069	0.946227	0.688897	0.996983	0.830845
chr11:85996826|86031611	chr11	85996826	86031611	ENSG00000073921	PICALM	exon	-	5.47814	195	79.2683	0	0	3.84294	4.61379	4.02716	5.06082	4.07437	5.81971	5.20915	5.64189	4.39696	5.52079	5.01762	5.30108	2.72818	3.52286	5.05993	5.09218	0.70992	1.4826	1.4826	NA	0.408645	-0.328944	0.276618	0.0888737	0.943373	0.282415
chr11:86007542|86031611	chr11	86007542	86031611	ENSG00000073921	PICALM	exon	-	3.07896	167	67.8862	0	0	2.11579	2.29261	3.02361	2.39248	2.30375	3.14173	3.07623	3.25119	2.22832	4.20512	2.54887	3.98076	2.39038	3.26759	2.23782	3.54709	1.12978	NA	NA	NA	0.234187	-0.116586	0.523263	0.631702	0.971448	0.790431
chr11:86011030|86031611	chr11	86011030	86031611	ENSG00000073921	PICALM	exon	-	2.38161	149	60.5691	0	0	0	2.05605	2.45991	1.88823	1.65861	2.48921	2.60649	2.42447	2.14737	3.15408	2.6314	3.27298	0	2.77087	3.64707	2.79949	NA	NA	NA	NA	0.593962	-0.214512	0.262225	0.368893	0.942774	0.595827
chr11:86012281|86031611	chr11	86012281	86031611	ENSG00000073921	PICALM	exon	-	0.435331	45	18.2927	0	0	0	0	0	0	0.208789	0.643761	0.284638	0.340857	0.612609	1.12138	0.671384	1.15737	0	0	0	0	NA	NA	NA	NA	0.284345	-0.966307	0.844397	0.09249	NA	NA
chr11:86022367|86031611	chr11	86022367	86031611	ENSG00000073921	PICALM	exon	-	1.42692	101	41.0569	0	0	0	0	0	0	0.981203	1.36773	1.05721	1.73244	1.39714	1.93223	1.47562	2.6897	0	0	0	0	NA	NA	NA	NA	0.0937361	0.131511	0.895542	0.720176	0.992614	0.846228
chr11:86306245|86306482	chr11	86306245	86306482	ENSG00000149196	HIKESHI	exon	+	0.337967	25	10.1626	0	0	0	0	0	0	0.0575637	0.452123	0.201051	0.349877	0.30999	2.00297	0.858205	1.04349	0	0	0	0	NA	NA	NA	NA	0.280916	-0.0769887	0.923081	0.923527	NA	NA
chr11:87067694|87091395	chr11	87067694	87091395	ENSG00000166575	TMEM135	exon	+	1.01477	66	26.8293	0	0	0	0	0	0	0.597356	1.44355	0.708363	0.804644	1.19617	3.07128	1.54124	1.7057	0	0	0	0	NA	NA	NA	NA	0.200444	-0.710658	0.852296	0.141347	NA	0.364867
chr11:92352096|92355404	chr11	92352096	92355404	ENSG00000165323	FAT3	exon	+	1.38724	51	20.7317	0	0	0	0	0	0	0.504834	2.26127	0.166457	1.14856	1.20708	8.32414	0.698018	4.1214	0	0	0	0	NA	NA	NA	NA	-1.29373	-0.471169	0.397738	0.467053	NA	0.670579
chr11:93696320|93700186	chr11	93696320	93700186	ENSG00000166004	CEP295	exon	+	0.622358	53	21.5447	0	0	0	0	0	0	0.244126	0.435325	0.788842	0.873355	0.701464	0.954832	1.90475	1.82277	0	0	0	0	NA	NA	NA	NA	0.669509	0.618437	0.557927	0.258966	NA	NA
chr11:93747297|93757465	chr11	93747297	93757465	ENSG00000284057	ENSG00000284057	exon	+	0.686942	55	22.3577	0	0	0	0	0	0	0.81897	0.781541	0.294055	0.671144	1.69335	1.44278	0.82893	1.83888	0	0	0	0	NA	NA	1.4826	NA	-1.13564	-0.448065	0.306097	0.419357	NA	0.636314
chr11:93747297|93759858	chr11	93747297	93759858	ENSG00000182919	C11orf54	exon	+	0.329567	28	11.3821	0	0	0	0	0	0	0.276865	0.454073	0.506165	0.167635	0.750681	1.20111	1.081	0.833304	0	0	0	0	NA	NA	NA	NA	0.610246	-0.655021	0.632482	0.451876	NA	NA
chr11:93790574|93794035	chr11	93790574	93794035	ENSG00000284057	ENSG00000284057	exon	+	0.308598	29	11.7886	0	0	0	0	0	0	0.281822	0.353794	0.31236	0.270353	0.896488	0.905386	0.722157	1.09698	0	0	0	0	NA	NA	NA	NA	0.494168	-0.226271	0.737854	0.779209	NA	NA
chr11:9420411|9425262	chr11	9420411	9425262	ENSG00000205339	IPO7	exon	+	0.300056	27	10.9756	0	0	0	0	0	0	0	0.438347	0.236541	0.271592	0	1.14426	0.621567	0.825881	0	0	0	0	NA	0.818969	0.818773	1.4826	0.877886	-0.451921	0.727285	0.551828	NA	NA
chr11:9429674|9431003	chr11	9429674	9431003	ENSG00000205339	IPO7	exon	+	0.771184	55	22.3577	0	0	0	0	0	0	0.242447	0.553407	1.28069	0.994771	0.789515	1.19598	1.85362	2.52281	0	0	0	0	NA	NA	NA	NA	1.90184	0.372905	0.0432785	0.519183	0.488203	0.704298
chr11:94445810|94447438	chr11	94445810	94447438	ENSG00000020922	MRE11	exon	-	0.716698	49	19.9187	0	0	0	0	0	0	0.577444	0.742554	0.854767	0.6912	1.41043	1.91602	1.57834	2.06592	0	0	0	0	NA	NA	NA	NA	0.56002	-0.368935	0.581751	0.553732	NA	NA
chr11:94583448|94608686	chr11	94583448	94608686	ENSG00000134627	PIWIL4	exon	+	0.269143	27	10.9756	0	0	0	0	0	0	0.180566	0.190101	0.69377	0.246669	0.414743	0.598258	1.68052	0.942468	0	0	0	0	NA	NA	NA	NA	0.983767	0.118166	0.38703	0.901431	NA	NA
chr11:94795011|94800311	chr11	94795011	94800311	ENSG00000166025	AMOTL1	exon	+	0.502475	26	10.5691	0	0	0	0	0	0	0.0473669	1.02857	0.0471189	0.251413	0.255078	2.68844	0.253743	1.0549	0	0	0	0	NA	0.80364	1.4826	1.4826	-0.0175691	-1.48647	0.995223	0.0701892	NA	NA
chr11:96091892|96093517	chr11	96091892	96093517	ENSG00000184384	MAML2	exon	-	3.86553	174	70.7317	0	0	4.34943	4.0998	2.99145	2.64728	4.19581	4.41844	3.21723	3.40868	3.16485	3.22142	3.00238	3.75167	4.15835	3.27338	4.43512	3.92486	0.956068	1.4826	1.4826	NA	-0.428744	-0.560482	0.283208	0.0171021	0.943373	0.115372
chr11:9713466|9732710	chr11	9713466	9732710	ENSG00000133789	SWAP70	exon	+	0.308614	26	10.5691	0	0	0	0	0	0	0.441089	0.414389	0.119601	0.219917	1.0713	1.56536	0.363484	0.694349	0	0	0	0	NA	1.4826	1.4826	NA	-0.624124	-0.185004	0.687911	0.83193	NA	NA
chr11:992503|1000598	chr11	992503	1000598	ENSG00000183020	AP2A2	exon	+	0.119867	11	4.47154	0	0	0	0	0	0	0.123367	0.0413173	0.125319	0.195713	0.387377	0.310871	0.470987	0.719464	0	0	0	0	NA	NA	NA	NA	-0.216565	0.582419	0.9246	0.690995	NA	NA
chr11:9989497|10002689	chr11	9989497	10002689	ENSG00000133812	SBF2	exon	-	0.407665	42	17.0732	0	0	0	0	0	0	0.49675	0.474249	0.306534	0.34472	1.49673	0.981638	0.621863	0.916222	0	0	0	0	NA	NA	NA	NA	-0.216386	-0.55877	0.867321	0.367175	NA	NA
chr12:100170565|100180716	chr12	100170565	100180716	NA	NA	intergenic_region	-	0.234619	14	5.69106	0	0	0	0	0	0	0.615424	0.171203	0.214308	0.189137	2.88449	0.689899	0.690139	1.04211	0	0	0	0	NA	0.503677	0.673709	0.734522	-0.624479	-0.146017	0.729196	0.90881	NA	NA
chr12:100204940|100205744	chr12	100204940	100205744	ENSG00000075089	ACTR6	exon	+	0.361581	27	10.9756	0	0	0	0	0	0	0.210611	0.368294	0.611592	0.324949	0.788197	1.5406	1.83196	1.03704	0	0	0	0	NA	NA	NA	NA	1.18572	0.0893691	0.452315	0.914257	NA	NA
chr12:100204940|100205757	chr12	100204940	100205757	ENSG00000075089	ACTR6	exon	+	0.263919	20	8.13008	0	0	0	0	0	0	0.0460415	0.390886	0.171174	0.230787	0.247941	1.88974	0.581333	0.856343	0	0	0	0	NA	NA	NA	NA	0.5794	-0.481223	0.81722	0.605782	NA	NA
chr12:100282943|100298175	chr12	100282943	100298175	ENSG00000136021	SCYL2	exon	+	4.0155	160	65.0407	0	0	2.14951	3.97742	2.99145	2.37388	3.12393	4.47543	4.31654	3.73397	3.47917	3.88837	5.37582	4.39531	3.18686	3.78868	4.43512	3.51952	1.4826	NA	NA	NA	0.228341	-0.490228	0.636525	0.0525012	0.992429	0.211774
chr12:101396399|101405981	chr12	101396399	101405981	ENSG00000120805	ARL1	exon	-	0.245013	22	8.94309	0	0	0	0	0	0	0.242576	0.25274	0.363002	0.20238	0.62983	0.865431	0.929553	0.742827	0	0	0	0	NA	NA	NA	NA	0.22186	-0.0416273	0.881172	0.966512	NA	NA
chr12:101714090|101716812	chr12	101714090	101716812	ENSG00000111666	CHPT1	exon	+	1.04056	78	31.7073	0	0	0	0	0	0	0.744538	1.4266	1.06892	0.73538	1.49521	2.16746	1.95746	1.33422	0	0	0	0	NA	NA	NA	NA	0.14731	-0.839746	0.887026	0.0499661	0.992614	0.205614
chr12:101723168|101730636	chr12	101723168	101730636	ENSG00000111666	CHPT1	exon	+	0.200417	20	8.13008	0	0	0	0	0	0	0.347686	0.203084	0.129138	0.174795	1.01505	0.641873	0.510026	0.689992	0	0	0	0	NA	NA	NA	NA	-0.515055	-0.0703127	0.784268	0.943349	NA	NA
chr12:101908186|101914232	chr12	101908186	101914232	ENSG00000136048	DRAM1	exon	+	0.497474	26	10.5691	0	0	0	0	0	0	0.273254	0.443545	0.248982	0.694201	0.82865	1.63919	0.761056	2.26683	0	0	0	0	NA	NA	NA	NA	-0.0175759	0.425849	0.992355	0.611361	NA	NA
chr12:102039868|102046119	chr12	102039868	102046119	ENSG00000120860	WASHC3	exon	-	0.220289	19	7.72358	0	0	0	0	0	0	0.273193	0.346753	0.0362735	0.133432	0.740305	1.41434	0.195339	0.558121	0	0	0	0	NA	NA	NA	NA	-0.714043	-0.415039	0.745626	0.680771	NA	NA
chr12:1027748|1028572	chr12	1027748	1028572	ENSG00000082805	ERC1	exon	+	3.29448	164	66.6667	0	0	2.06046	2.57354	1.97578	3.16229	2.71042	2.7962	2.61389	4.17481	2.60855	2.62813	2.7414	4.64448	3.05484	3.50058	2.9293	4.68841	1.4826	NA	NA	NA	-0.060881	0.175636	0.887866	0.455275	0.992614	0.665619
chr12:103982799|103985728	chr12	103982799	103985728	ENSG00000139372	TDG	exon	+	0.219688	20	8.13008	0	0	0	0	0	0	0.157775	0.330435	0.154932	0.147207	0.530116	1.07118	0.583243	0.558695	0	0	0	0	NA	NA	NA	NA	-0.415557	-0.331286	0.848476	0.730875	NA	NA
chr12:10420364|10435410	chr12	10420364	10435410	ENSG00000255641	ENSG00000255641	intron	-	0.499812	37	15.0407	0	0	0	0	0	0	0.279388	0.75546	0.422551	0.334089	0.816209	1.85735	0.999509	1.05152	0	0	0	0	NA	NA	NA	NA	0.372935	-1.10366	0.785009	0.113203	NA	NA
chr12:10434486|10449339	chr12	10434486	10449339	NA	NA	intergenic_region	-	0.120849	11	4.47154	0	0	0	0	0	0	0.191583	0.131614	0.0810989	0.100725	0.63338	0.615139	0.306496	0.509904	0	0	0	0	NA	NA	NA	NA	-0.216565	0.00799047	0.92501	0.995609	NA	NA
chr12:104844472|104928694	chr12	104844472	104928694	ENSG00000136052	SLC41A2	exon	-	0.306797	26	10.5691	0	0	0	0	0	0	0.441934	0.286262	0.21903	0.313021	1.0055	0.962465	0.575647	0.988047	0	0	0	0	NA	NA	NA	NA	-0.549175	0.182307	0.669199	0.842319	NA	NA
chr12:104861291|104928694	chr12	104861291	104928694	ENSG00000136052	SLC41A2	exon	-	0.301149	25	10.1626	0	0	0	0	0	0	0.479629	0.4174	0.437981	0.0896472	1.32879	1.12379	1.04808	0.460673	0	0	0	0	NA	1.4826	NA	NA	-0.0206021	-1.19781	0.987116	0.205481	NA	NA
chr12:104909655|104928694	chr12	104909655	104928694	ENSG00000136052	SLC41A2	exon	-	0.431781	41	16.6667	0	0	0	0	0	0	0.661838	0.44371	0.626476	0.291542	1.35332	1.02598	1.13079	0.824386	0	0	0	0	NA	NA	NA	NA	-0.234623	-0.352051	0.818254	0.62142	NA	NA
chr12:104927973|104928694	chr12	104927973	104928694	ENSG00000136052	SLC41A2	exon	-	2.08864	137	55.6911	0	0	1.84747	1.75637	1.852	0	2.47603	2.34117	2.03095	1.73651	2.56176	2.85498	2.24463	2.32073	2.73905	2.604	2.74577	0	1.4826	NA	NA	NA	-0.411675	-0.549638	0.37952	0.0643797	0.95927	0.242595
chr12:104927973|104931791	chr12	104927973	104931791	ENSG00000136052	SLC41A2	exon	-	0.190312	20	8.13008	0	0	0	0	0	0	0.283034	0.263819	0.240906	0.0735115	0.742385	0.730051	0.790194	0.399727	0	0	0	0	NA	1.4826	NA	NA	-0.417729	-0.492447	0.798807	0.630302	NA	NA
chr12:104991712|104996026	chr12	104991712	104996026	ENSG00000151131	NOPCHAP1	exon	+	0.568339	45	18.2927	0	0	0	0	0	0	0.780175	0.483235	0.685554	0.554044	1.63191	1.27036	1.2298	1.4787	0	0	0	0	NA	NA	NA	NA	-0.23141	-0.0228677	0.812967	0.97312	NA	NA
chr12:106842589|106843947	chr12	106842589	106843947	ENSG00000111785	RIC8B	exon	+	0.338022	33	13.4146	0	0	0	0	0	0	0.259008	0.503285	0.119554	0.262623	0.808041	1.08222	0.452446	0.820883	0	0	0	0	NA	NA	NA	NA	-0.415558	-0.922125	0.83278	0.179298	NA	NA
chr12:107743197|107746424	chr12	107743197	107746424	ENSG00000110851	PRDM4	exon	-	0.243975	23	9.34959	0	0	0	0	0	0	0.133894	0.367837	0.227385	0.158378	0.721044	0.931853	0.718834	0.563762	0	0	0	0	NA	NA	NA	NA	0.778793	-0.50774	0.740832	0.545127	NA	NA
chr12:108652272|108654410	chr12	108652272	108654410	ENSG00000110880	CORO1C	exon	-	23.3123	242	98.374	1	4	16.1653	19.5425	13.1195	17.9379	17.0215	29.0441	14.8531	22.0362	7.50081	31.0804	6.45636	17.1357	6.99582	10.8496	5.36616	10.8518	0.432767	NA	NA	NA	-0.182278	-0.527293	0.313625	0.000286922	0.957411	0.012008
chr12:109071612|109073532	chr12	109071612	109073532	ENSG00000135093	USP30	exon	+	0.572737	49	19.9187	0	0	0	0	0	0	0.437294	0.752474	0.909587	0.332158	1.14961	1.52585	1.62061	1.15036	0	0	0	0	NA	NA	NA	NA	0.944061	-1.11748	0.331571	0.069715	NA	NA
chr12:109139397|109140058	chr12	109139397	109140058	ENSG00000076555	ACACB	exon	+	0.611973	53	21.5447	0	0	0	0	0	0	0.887493	0.841562	0.151996	0.438107	1.49305	1.51595	0.646393	1.06169	0	0	0	0	NA	NA	NA	NA	-1.78506	-0.853273	0.119828	0.121987	NA	NA
chr12:109249984|109259108	chr12	109249984	109259108	ENSG00000076555	ACACB	exon	+	0.390732	29	11.7886	0	0	0	0	0	0	0.335031	0.602362	0.0695082	0.292964	0.80004	1.59314	0.374313	1.02685	0	0	0	0	NA	NA	NA	NA	-1.21985	-0.867277	0.505601	0.265516	NA	NA
chr12:109938380|109939247	chr12	109938380	109939247	ENSG00000139436	GIT2	exon	-	0.120216	14	5.69106	0	0	0	0	0	0	0.192958	0.108465	0.0696194	0.125276	0.52515	0.430935	0.374912	0.485493	0	0	0	0	NA	NA	NA	NA	-0.614549	0.188367	0.774907	0.879489	NA	NA
chr12:110128950|110147048	chr12	110128950	110147048	ENSG00000122970	IFT81	exon	+	0.213717	24	9.7561	0	0	0	0	0	0	0.23659	0.317864	0.0450578	0.15361	0.624099	0.757242	0.242644	0.604815	0	0	0	0	NA	NA	NA	NA	-0.714043	-0.523492	0.74638	0.54168	NA	NA
chr12:110128950|110163065	chr12	110128950	110163065	ENSG00000122970	IFT81	exon	+	0.136488	14	5.69106	0	0	0	0	0	0	0.138489	0.153401	0	0.160203	0.423421	0.49879	0	0.628285	0	0	0	0	NA	NA	NA	NA	-0.61454	-0.068696	0.834131	0.951686	NA	NA
chr12:110340659|110342448	chr12	110340659	110342448	ENSG00000174437	ATP2A2	exon	+	0.232929	22	8.94309	0	0	0	0	0	0	0.253814	0.246812	0.0424667	0.270273	0.806806	0.768144	0.22869	1.04657	0	0	0	0	NA	NA	NA	NA	-0.614546	0.200515	0.800853	0.816261	NA	NA
chr12:110455586|110457634	chr12	110455586	110457634	ENSG00000111231	GPN3	exon	-	0.18034	15	6.09756	0	0	0	0	0	0	0.177246	0.309672	0.0946813	0.0778183	0.702623	1.31353	0.356049	0.38648	0	0	0	0	NA	NA	NA	NA	0.081923	-0.498382	0.974057	0.654726	NA	NA
chr12:110485078|110487943	chr12	110485078	110487943	ENSG00000204856	FAM216A	exon	+	0.212573	19	7.72358	0	0	0	0	0	0	0.159434	0.240765	0.0454203	0.250926	0.505933	0.728802	0.244596	1.1407	0	0	0	0	NA	NA	NA	NA	-0.415553	-0.156097	0.875797	0.872299	NA	NA
chr12:110626362|110632559	chr12	110626362	110632559	ENSG00000204852	TCTN1	exon	+	0.139668	11	4.47154	0	0	0	0	0	0	0.0613175	0.118704	0.214496	0.161696	0.330205	0.507854	0.980699	0.737761	0	0	0	0	NA	NA	NA	NA	0.280916	0.0887573	0.923208	0.946278	NA	NA
chr12:11121010|11124323	chr12	11121010	11124323	ENSG00000231887	PRH1	intron	-	0.17688	14	5.69106	0	0	0	0	0	0	0.179897	0.205037	0	0.201243	0.553905	0.687103	0	0.859465	0	0	0	0	NA	NA	NA	NA	-0.61454	-0.174784	0.834131	0.87436	NA	NA
chr12:111418119|111418877	chr12	111418119	111418877	ENSG00000111252	SH2B3	exon	+	1.27167	57	23.1707	0	0	0	0	0	0	0.0856759	0.8392	0.57842	2.27183	0.461379	1.96031	1.26205	7.54598	0	0	0	0	NA	NA	NA	NA	1.46666	0.848035	0.349366	0.109424	NA	0.314214
chr12:111479070|111486824	chr12	111479070	111486824	ENSG00000204842	ATXN2	exon	-	0.43	32	13.0081	0	0	0	0	0	0	0.320512	0.517758	0.270092	0.423622	0.877357	1.33902	0.724052	1.75126	0	0	0	0	NA	NA	NA	NA	-0.197302	-0.463279	0.89458	0.539769	NA	NA
chr12:111482787|111486824	chr12	111482787	111486824	ENSG00000204842	ATXN2	exon	-	0.42905	37	15.0407	0	0	0	0	0	0	0.304564	0.581828	0.31625	0.347952	0.935899	1.19301	0.870457	1.19018	0	0	0	0	NA	NA	NA	NA	-0.225794	-0.645957	0.885637	0.327794	NA	NA
chr12:111485265|111486824	chr12	111485265	111486824	ENSG00000204842	ATXN2	exon	-	0.497051	41	16.6667	0	0	0	0	0	0	0.687887	0.682253	0.536694	0.242225	1.35138	1.46336	1.28564	1.07239	0	0	0	0	NA	NA	NA	NA	-0.536497	-1.31335	0.630866	0.0454092	NA	NA
chr12:111485271|111486824	chr12	111485271	111486824	ENSG00000204842	ATXN2	exon	-	0.384448	41	16.6667	0	0	0	0	0	0	0.308702	0.394466	0.589483	0.335374	0.71948	0.930661	1.24014	0.844023	0	0	0	0	NA	NA	NA	NA	0.575145	-0.179876	0.614518	0.787161	NA	NA
chr12:111509549|111510582	chr12	111509549	111510582	ENSG00000204842	ATXN2	exon	-	1.41366	97	39.4309	0	0	0	0	0	0	1.73917	1.3912	1.13371	1.42236	2.14488	1.96397	1.57017	2.40581	0	0	0	0	NA	NA	NA	NA	-0.632884	-0.112299	0.32373	0.781828	0.95927	0.883318
chr12:111513357|111520076	chr12	111513357	111520076	ENSG00000204842	ATXN2	exon	-	0.152406	14	5.69106	0	0	0	0	0	0	0.27312	0.157819	0.138828	0.11463	0.892327	0.535663	0.415986	0.558446	0	0	0	0	NA	NA	NA	NA	-0.117071	-0.275575	0.951688	0.829263	NA	NA
chr12:111525192|111552977	chr12	111525192	111552977	ENSG00000204842	ATXN2	exon	-	0.295763	24	9.7561	0	0	0	0	0	0	0.783533	0.254992	0.222194	0.21141	2.30906	0.915672	0.752872	0.735845	0	0	0	0	NA	NA	NA	NA	-1.11502	0.027108	0.407591	0.977526	NA	NA
chr12:111552280|111552977	chr12	111552280	111552977	ENSG00000204842	ATXN2	exon	-	0.402097	37	15.0407	0	0	0	0	0	0	0.166906	0.427148	0.565214	0.398819	0.736934	1.0957	1.24709	1.06619	0	0	0	0	NA	0.575521	0.784031	0.771094	1.04541	-0.163051	0.461409	0.807659	NA	NA
chr12:111552280|111555919	chr12	111552280	111555919	ENSG00000204842	ATXN2	exon	-	4.54288	171	69.5122	0	0	1.76316	3.32983	3.66417	4.87774	2.49431	4.47245	4.29008	5.30852	2.80001	4.83633	4.08106	5.2625	2.61406	4.89296	3.8291	6.15577	1.4826	NA	NA	NA	0.495589	-0.0234252	0.275924	0.920703	0.943373	0.96629
chr12:111554158|111555919	chr12	111554158	111555919	ENSG00000204842	ATXN2	exon	-	1.8342	115	46.748	0	0	0	1.1879	2.78974	0	1.33596	1.83422	2.43158	1.80425	2.07558	2.18656	2.63883	2.93358	0	1.76118	4.13608	0	NA	NA	NA	NA	0.575887	-0.367557	0.347037	0.291557	0.95927	0.53849
chr12:111679151|111683307	chr12	111679151	111683307	ENSG00000089234	BRAP	exon	-	0.478871	48	19.5122	0	0	0	0	0	0	0.317639	0.587893	0.297189	0.473438	0.878751	1.26914	0.691805	1.06444	0	0	0	0	NA	NA	NA	NA	0.0490989	-0.38415	0.970169	0.511005	NA	NA
chr12:111883581|111883768	chr12	111883581	111883768	ENSG00000089022	MAPKAPK5	exon	+	0.312354	23	9.34959	0	0	0	0	0	0	0.441711	0.532152	0.0457866	0.134006	1.23245	1.89965	0.246568	0.543742	0	0	0	0	NA	NA	1.4826	NA	-1.10161	-0.973467	0.545713	0.276953	NA	NA
chr12:111933886|111943369	chr12	111933886	111943369	ENSG00000198270	TMEM116	exon	-	0.491137	34	13.8211	0	0	0	0	0	0	0.334736	0.620654	0.235687	0.486033	1.80261	1.53832	0.896764	1.38818	0	0	0	0	NA	0.464875	0.484055	0.640231	0.68124	-0.301272	0.816425	0.650893	NA	NA
chr12:112075678|112078741	chr12	112075678	112078741	ENSG00000111300	NAA25	exon	-	1.05952	80	32.5203	0	0	0	0	0	0	0.677578	1.0201	1.19377	1.17376	1.12156	1.93449	1.69874	2.04597	0	0	0	0	NA	NA	NA	NA	0.581315	0.0863754	0.446765	0.847363	0.95927	0.922903
chr12:112319225|112319742	chr12	112319225	112319742	ENSG00000173064	HECTD4	exon	-	0.315758	24	9.7561	0	0	0	0	0	0	0.0571173	0.513462	0	0.29157	0.307586	1.29125	0	1.13207	0	0	0	0	NA	1.4826	1.4826	1.4826	-0.216559	-0.737411	0.941175	0.340647	NA	NA
chr12:113267843|113269845	chr12	113267843	113269845	ENSG00000186815	TPCN1	exon	+	1.14653	77	31.3008	0	0	0	0	0	0	1.0732	1.26644	1.17852	1.0391	1.70859	2.5318	2.07081	1.79735	0	0	0	0	NA	NA	NA	NA	0.205454	-0.333441	0.797664	0.477872	0.992429	0.677344
chr12:116096669|116111512	chr12	116096669	116111512	ENSG00000123066	MED13L	exon	-	2.35117	125	50.813	0	0	1.41053	1.53021	1.05193	0	2.02506	2.77413	2.43974	1.99998	2.23898	5.29412	2.94271	3.01817	2.09125	2.26869	1.55959	0	1.4826	NA	NA	1.4826	0.240573	-0.545111	0.65626	0.0999607	0.992429	0.299954
chr12:116096669|116119779	chr12	116096669	116119779	ENSG00000123066	MED13L	intron	-	0.257865	24	9.7561	0	0	0	0	0	0	0.221683	0.312697	0.387972	0.17466	0.847969	0.900922	0.815602	0.714471	0	0	0	0	NA	NA	NA	NA	0.94427	-0.606152	0.535461	0.507935	NA	NA
chr12:116096669|116237705	chr12	116096669	116237705	ENSG00000123066	MED13L	exon	-	0.350477	31	12.6016	0	0	0	0	0	0	0.248575	0.415901	0.308884	0.3284	0.706201	1.12913	0.723533	1.06502	0	0	0	0	NA	NA	NA	NA	0.46552	-0.36264	0.739911	0.639869	NA	NA
chr12:116205053|116237705	chr12	116205053	116237705	ENSG00000123066	MED13L	intron	-	0.240119	25	10.1626	0	0	0	0	0	0	0.281057	0.199178	0.294916	0.25214	0.781392	0.73357	0.730877	0.71036	0	0	0	0	NA	NA	NA	NA	-0.100074	0.387918	0.943205	0.675815	NA	NA
chr12:116230433|116237705	chr12	116230433	116237705	ENSG00000123066	MED13L	exon	-	2.99781	154	62.6016	0	0	1.69724	2.73966	2.5237	3.28445	1.76618	2.67217	2.14258	3.95385	1.87017	2.77492	1.96756	4.08126	2.51633	3.72749	1.78867	4.86953	1.4826	NA	NA	NA	0.181675	0.287148	0.707838	0.247363	0.992429	0.496363
chr12:116230533|116237705	chr12	116230533	116237705	ENSG00000123066	MED13L	exon	-	22.2249	240	97.561	0	4	19.2147	22.064	20.6257	19.3823	19.8225	24.0728	21.0612	21.4543	6.66878	13.8258	10.5666	12.181	6.13378	9.60333	10.607	9.35237	0.319224	0.337901	0.161171	0.390815	-0.00311986	-0.314573	0.988463	0.00505935	0.998955	0.057194
chr12:116236821|116237705	chr12	116236821	116237705	ENSG00000123066	MED13L	exon	-	2.78132	142	57.7236	0	0	0	2.59315	2.42655	2.46238	2.11109	2.7686	2.62086	3.04498	2.60321	2.87648	2.65713	3.68174	0	3.77766	3.5976	3.65073	NA	1.4826	1.4826	NA	0.200132	0.024526	0.717359	0.930537	0.992429	0.968961
chr12:116928023|116964854	chr12	116928023	116964854	ENSG00000174989	FBXW8	exon	+	0.510352	44	17.8862	0	0	0	0	0	0	0.257536	0.52408	0.460051	0.58819	0.679589	1.19201	1.18439	1.39816	0	0	0	0	NA	NA	NA	NA	0.558678	-0.0571605	0.680872	0.925484	NA	NA
chr12:1180540|1190052	chr12	1180540	1190052	ENSG00000082805	ERC1	exon	+	0.84255	71	28.8618	0	0	0	0	0	0	0.822843	0.762377	0.676671	0.978785	1.25972	1.17112	1.28536	2.87945	0	0	0	0	NA	NA	NA	NA	-0.487466	-0.267111	0.568958	0.572245	NA	0.745928
chr12:118181371|118181607	chr12	118181371	118181607	ENSG00000135090	TAOK3	exon	-	0.226025	20	8.13008	0	0	0	0	0	0	0.297911	0.236119	0.0913594	0.234895	0.866159	0.815088	0.351853	1.0422	0	0	0	0	NA	NA	NA	NA	-0.61455	-0.00919121	0.747867	0.992625	NA	NA
chr12:11869424|11869969	chr12	11869424	11869969	ENSG00000139083	ETV6	exon	+	1.19455	86	34.9593	0	0	0	0	0	0	1.11068	1.19445	0.929965	1.29992	2.00588	1.80827	1.88151	2.21211	0	0	0	0	NA	NA	NA	NA	-0.0787362	-0.0657319	0.927604	0.871209	0.995998	0.935409
chr12:120154970|120155719	chr12	120154970	120155719	ENSG00000089154	GCN1	exon	-	8.19321	209	84.9593	1	0	4.80461	3.78225	5.88004	9.7088	5.56852	5.78094	8.00284	11.4559	4.14639	6.87513	7.16711	13.0375	3.05947	3.44819	3.7213	7.65577	0.636778	NA	NA	NA	0.396106	0.765306	0.156701	6.7e-05	0.82772	0.00471613
chr12:120175162|120176217	chr12	120175162	120176217	ENSG00000089154	GCN1	exon	-	0.664291	53	21.5447	0	0	0	0	0	0	0.453842	0.651853	1.04221	0.62614	0.974412	1.50359	2.56022	1.52699	0	0	0	0	NA	NA	NA	NA	0.738176	-0.134946	0.467869	0.811741	NA	NA
chr12:120557282|120557682	chr12	120557282	120557682	ENSG00000022840	RNF10	exon	+	4.67014	181	73.5772	0	0	4.399	3.64141	3.29297	3.62102	5.8463	5.31549	3.89795	3.90276	4.661	6.72931	2.76659	3.9969	4.00493	4.62944	2.89194	5.36852	0.910418	NA	NA	NA	-0.528942	-0.550657	0.0853049	0.0229128	0.680063	0.134938
chr12:120557282|120560886	chr12	120557282	120560886	ENSG00000022840	RNF10	exon	+	0.613711	49	19.9187	0	0	0	0	0	0	0.606699	0.668426	0.828241	0.496309	1.42033	1.63184	1.54098	1.22759	0	0	0	0	NA	NA	NA	NA	-0.0547188	-0.416675	0.959101	0.481168	NA	NA
chr12:120562945|120563943	chr12	120562945	120563943	ENSG00000022840	RNF10	exon	+	0.177581	16	6.50407	0	0	0	0	0	0	0.35074	0.231519	0.138888	0.0830232	1.10426	1.01819	0.539099	0.417898	0	0	0	0	NA	NA	NA	NA	-0.823505	-0.321448	0.653636	0.786229	NA	NA
chr12:12077706|12079738	chr12	12077706	12079738	ENSG00000121380	BCL2L14	exon	+	0.134869	14	5.69106	0	0	0	0	0	0	0.185547	0.168732	0	0.12644	0.556651	0.595944	0	0.503455	0	0	0	0	NA	NA	NA	NA	-0.913028	-0.0243135	0.745973	0.982599	NA	NA
chr12:120782655|120784593	chr12	120782655	120784593	ENSG00000157837	SPPL3	exon	-	5.90748	169	68.6992	1	0	5.15752	5.29428	7.19145	3.27686	6.75419	6.96228	7.68383	4.06031	6.67362	6.91024	7.91291	4.65047	6.47545	7.38135	6.92041	4.85827	1.25554	NA	NA	NA	0.143556	-0.885752	0.695662	0.00124156	0.992429	0.0257068
chr12:120782655|120791557	chr12	120782655	120791557	ENSG00000157837	SPPL3	exon	-	0.46921	41	16.6667	0	0	0	0	0	0	0.302164	0.515931	0.824446	0.365641	1.12347	1.12239	1.49189	1.19838	0	0	0	0	NA	NA	NA	NA	1.5771	-0.663364	0.148307	0.324728	NA	NA
chr12:121268638|121270945	chr12	121268638	121270945	ENSG00000110931	CAMKK2	exon	-	0.250889	19	7.72358	0	0	0	0	0	0	0.346841	0.32314	0.103153	0.194282	0.939846	1.16215	0.555498	0.964174	0	0	0	0	NA	NA	NA	NA	-0.515053	-0.555172	0.807587	0.575785	NA	NA
chr12:121416159|121417911	chr12	121416159	121417911	ENSG00000170633	RNF34	exon	+	0.418235	38	15.4472	0	0	0	0	0	0	0.148908	0.531845	0.409681	0.388567	0.466159	1.2338	1.07583	1.11925	0	0	0	0	NA	NA	NA	NA	0.82861	-0.373781	0.598617	0.565897	NA	NA
chr12:121780872|121781192	chr12	121780872	121781192	ENSG00000139725	RHOF	exon	-	0.799596	60	24.3902	0	0	0	0	0	0	0.693832	0.818768	0.711937	0.838854	1.42021	2.04912	1.41336	1.76507	0	0	0	0	NA	0.410384	0.442822	0.737	0.00567603	-0.231671	0.995364	0.664947	NA	0.815939
chr12:12179810|12187119	chr12	12179810	12187119	ENSG00000070018	LRP6	exon	-	0.40453	44	17.8862	0	0	0	0	0	0	0.48106	0.374528	0.515616	0.377855	1.02503	0.951566	0.884575	0.912607	0	0	0	0	NA	NA	NA	NA	0.00882265	-0.038607	0.992849	0.954141	NA	NA
chr12:122288489|122316855	chr12	122288489	122316855	ENSG00000130779	CLIP1	exon	-	0.417874	34	13.8211	0	0	0	0	0	0	0.227263	0.487055	0.422542	0.404862	0.613589	1.27318	1.01606	1.46561	0	0	0	0	NA	0.838652	0.925911	0.700895	0.407845	-0.345727	0.766083	0.643982	NA	NA
chr12:122340753|122341697	chr12	122340753	122341697	ENSG00000130779	CLIP1	exon	-	2.39029	131	53.252	0	0	1.37364	2.14357	0	1.56692	2.11576	2.87725	1.32693	2.30748	2.70038	3.73134	1.7754	2.80542	2.03656	3.17805	0	2.32312	1.4826	NA	NA	NA	-0.50525	-0.534838	0.391257	0.0783064	0.95927	0.266948
chr12:122377389|122380558	chr12	122377389	122380558	ENSG00000130779	CLIP1	exon	-	0.713787	52	21.1382	0	0	0	0	0	0	0.167048	0.874825	0.400294	0.812611	0.656245	1.79562	0.935218	1.85967	0	0	0	0	NA	1.4826	1.4826	NA	1.16613	-0.363028	0.436887	0.508569	NA	0.698332
chr12:12244262|12244655	chr12	12244262	12244655	ENSG00000070018	LRP6	exon	-	3.48384	160	65.0407	0	0	2.4846	2.79615	1.67821	2.72243	2.54318	4.2077	2.00938	3.48954	2.28107	5.0793	1.95917	3.92081	3.34927	4.14558	2.48811	4.03627	1.34801	NA	NA	NA	-0.39073	-0.344051	0.386267	0.185536	0.95927	0.416609
chr12:122511109|122515227	chr12	122511109	122515227	ENSG00000111011	RSRC2	exon	-	0.542317	36	14.6341	0	0	0	0	0	0	0.657155	0.411888	0.248829	0.726713	1.74614	0.965271	1.02553	2.97669	0	0	0	0	NA	NA	NA	NA	-1.26373	0.0150886	0.380356	0.982449	NA	NA
chr12:122568261|122577029	chr12	122568261	122577029	ENSG00000184445	KNTC1	exon	+	0.231031	22	8.94309	0	0	0	0	0	0	0.489483	0.265292	0	0.188488	0.877964	0.831748	0	0.764236	0	0	0	0	NA	NA	NA	NA	-1.83235	-0.190265	0.221913	0.846108	NA	NA
chr12:122577672|122580670	chr12	122577672	122580670	ENSG00000184445	KNTC1	exon	+	0.349336	32	13.0081	0	0	0	0	0	0	0.818795	0.343714	0.418213	0.192336	2.16269	0.897196	1.15299	0.789374	0	0	0	0	NA	NA	NA	NA	-0.932406	-0.527884	0.431178	0.503165	NA	NA
chr12:123004394|123005548	chr12	123004394	123005548	ENSG00000090975	PITPNM2	exon	-	0.199945	18	7.31707	0	0	0	0	0	0	0.162302	0.293962	0.0522146	0.161926	0.499467	1.23944	0.281184	0.667087	0	0	0	0	NA	NA	NA	NA	-0.415554	-0.365226	0.868222	0.718858	NA	NA
chr12:123345258|123350441	chr12	123345258	123350441	ENSG00000139697	SBNO1	exon	-	0.237416	20	8.13008	0	0	0	0	0	0	0.277155	0.272387	0.160349	0.213722	0.863985	0.765461	0.60526	1.06863	0	0	0	0	NA	NA	NA	NA	-0.0175748	-0.460631	0.993274	0.627869	NA	NA
chr12:123498544|123499536	chr12	123498544	123499536	ENSG00000188026	RILPL1	exon	-	0.946091	45	18.2927	0	0	0	0	0	0	0.375385	0.779462	0.581303	1.39532	0.884368	2.40858	1.30805	3.9371	0	0	0	0	NA	NA	NA	NA	0.523612	0.54509	0.64444	0.430822	NA	0.641069
chr12:123586747|123590449	chr12	123586747	123590449	ENSG00000086598	TMED2	exon	+	2.79655	156	63.4146	0	0	2.4846	2.49477	2.83575	2.40798	2.87995	2.58552	2.82239	2.97458	3.64893	2.69953	2.61119	3.42527	2.83829	3.6138	3.08985	3.57007	1.14235	NA	NA	NA	0.00796604	-0.0396541	0.985464	0.87457	0.998955	0.937481
chr12:123639264|123652735	chr12	123639264	123652735	ENSG00000111358	GTF2H3	exon	+	0.313146	26	10.5691	0	0	0	0	0	0	0	0.242387	0.417902	0.446856	0	0.68325	1.20201	1.63697	0	0	0	0	NA	NA	NA	NA	1.08065	0.256843	0.643225	0.740841	NA	NA
chr12:124362126|124363799	chr12	124362126	124363799	ENSG00000196498	NCOR2	exon	-	0.726332	36	14.6341	0	0	0	0	0	0	0.128362	1.14268	0.116077	0.674971	0.387058	3.08409	0.436382	1.86781	0	0	0	0	NA	1.4826	1.4826	NA	-0.216565	-0.79499	0.922262	0.287122	NA	0.533305
chr12:124419957|124430787	chr12	124419957	124430787	ENSG00000196498	NCOR2	exon	-	2.56572	142	57.7236	0	0	1.44138	1.89807	2.20917	0.55696	2.27469	2.50545	2.9848	2.5873	2.45236	3.02454	2.97493	3.6154	2.13699	2.81409	3.27531	0.825749	1.4826	NA	NA	NA	0.269121	-0.190656	0.535746	0.531608	0.976676	0.715235
chr12:124419957|124437996	chr12	124419957	124437996	ENSG00000196498	NCOR2	exon	-	0.576079	58	23.5772	0	0	0	0	0	0	0.545752	0.66857	0.255307	0.589649	0.996628	1.11387	0.671951	1.24866	0	0	0	0	NA	0.59381	0.664423	0.86301	-1.01266	-0.407602	0.372407	0.426819	NA	0.639416
chr12:124419957|124449867	chr12	124419957	124449867	ENSG00000196498	NCOR2	exon	-	0.260074	23	9.34959	0	0	0	0	0	0	0.378664	0.266894	0.0457866	0.282161	1.00877	0.74679	0.246568	0.944146	0	0	0	0	NA	NA	NA	NA	-1.07285	-0.0482524	0.597459	0.955525	NA	NA
chr12:12500519|12521463	chr12	12500519	12521463	ENSG00000111266	DUSP16	exon	-	0.507694	45	18.2927	0	0	0	0	0	0	0.418542	0.269792	0.74453	0.700984	1.20813	0.888068	1.45284	1.38069	0	0	0	0	NA	NA	NA	NA	0.887437	0.606529	0.404887	0.348469	NA	NA
chr12:12519862|12521463	chr12	12519862	12521463	ENSG00000111266	DUSP16	exon	-	1.29054	107	43.4959	0	0	1.24269	0	1.1188	0	1.31729	1.24614	1.73785	1.19172	1.58508	1.51977	2.25713	2.30129	1.84242	0	1.65874	0	1.4826	NA	NA	NA	0.302731	-0.257297	0.573309	0.492018	0.992429	0.688109
chr12:12635777|12635974	chr12	12635777	12635974	ENSG00000111269	CREBL2	exon	+	0.786983	57	23.1707	0	0	0	0	0	0	0.934791	1.03926	0.526108	0.568866	1.5725	2.57863	1.32512	1.43166	0	0	0	0	NA	NA	NA	NA	-0.976528	-0.683053	0.313489	0.218604	NA	NA
chr12:128808788|128815070	chr12	128808788	128815070	ENSG00000139370	SLC15A4	exon	-	0.551608	44	17.8862	0	0	0	0	0	0	0.824031	0.665145	0.3101	0.428732	1.74305	1.79624	0.862508	1.08092	0	0	0	0	NA	NA	NA	NA	-1.02702	-0.338089	0.361785	0.60383	NA	NA
chr12:128814775|128815070	chr12	128814775	128815070	ENSG00000139370	SLC15A4	exon	-	0.96429	74	30.0813	0	0	0	0	0	0	1.0169	1.10111	0.908009	0.828582	1.62006	2.04784	1.3812	1.60891	0	0	0	0	NA	NA	NA	NA	-0.0798879	-0.379585	0.920382	0.42505	0.994317	0.638712
chr12:1289852|1290012	chr12	1289852	1290012	ENSG00000082805	ERC1	exon	+	0.308615	23	9.34959	0	0	0	0	0	0	0.235191	0.394059	0.489133	0.19082	0.718791	1.80114	1.16957	0.723292	0	0	0	0	NA	NA	NA	NA	1.06329	-0.361948	0.432716	0.72203	NA	NA
chr12:1289852|1371977	chr12	1289852	1371977	ENSG00000082805	ERC1	exon	+	0.301469	26	10.5691	0	0	0	0	0	0	0.52706	0.390461	0.164375	0.185745	1.26256	1.28188	0.429863	0.692932	0	0	0	0	NA	NA	NA	NA	-0.944358	-0.507367	0.462002	0.589248	NA	NA
chr12:133191489|133192003	chr12	133191489	133192003	ENSG00000090612	ZNF268	exon	+	0.245977	24	9.7561	0	0	0	0	0	0	0.182427	0.273965	0.229731	0.242095	0.656028	1.00233	0.622558	0.725484	0	0	0	0	NA	NA	NA	NA	0.181415	0.196646	0.917314	0.826484	NA	NA
chr12:1371833|1444750	chr12	1371833	1444750	ENSG00000082805	ERC1	exon	+	0.85041	67	27.2358	0	0	0	0	0	0	1.08113	0.777057	0.772284	0.877667	1.63848	1.73699	1.50982	1.94565	0	0	0	0	NA	1.4826	0.687988	1.4826	-0.422021	-0.175645	0.597837	0.730729	0.992429	0.851975
chr12:14423909|14425473	chr12	14423909	14425473	ENSG00000171681	ATF7IP	exon	+	0.910957	74	30.0813	0	0	0	0	0	0	0.715375	0.755966	0.739589	1.1768	1.45546	1.37246	1.71522	1.8138	0	0	0	0	NA	NA	NA	NA	0.20775	0.387185	0.845894	0.368924	NA	0.595827
chr12:14446988|14457295	chr12	14446988	14457295	ENSG00000171681	ATF7IP	exon	+	0.0819045	9	3.65854	0	0	0	0	0	0	0	0.130605	0.147258	0.038204	0	0.493962	0.601278	0.23282	0	0	0	0	NA	1.33105	0.665912	1.47585	0.380411	-0.173265	0.896862	0.905692	NA	NA
chr12:14625757|14639950	chr12	14625757	14639950	ENSG00000070019	GUCY2C	exon	-	0.242467	21	8.53659	0	0	0	0	0	0	0.553131	0.136633	0.471789	0.185181	1.15168	0.60639	1.75613	0.627329	0	0	0	0	NA	NA	NA	NA	-0.599128	0.278564	0.617041	0.811999	NA	NA
chr12:15681226|15713325	chr12	15681226	15713325	ENSG00000151491	EPS8	exon	-	0.456198	25	10.1626	0	0	0	0	0	0	0.230665	0.750557	0.908439	0.0933546	0.728422	4.46139	2.83803	0.41227	0	0	0	0	NA	NA	NA	NA	1.20602	-0.64296	0.392846	0.485433	NA	NA
chr12:1702886|1754514	chr12	1702886	1754514	ENSG00000006831	ADIPOR2	exon	+	0.201833	20	8.13008	0	0	0	0	0	0	0.308559	0.196612	0.0471189	0.22155	0.834781	0.611687	0.253743	0.753615	0	0	0	0	NA	NA	NA	NA	-0.915307	0.246352	0.662024	0.796265	NA	NA
chr12:19462510|19473355	chr12	19462510	19473355	ENSG00000139154	AEBP2	exon	+	1.43873	101	41.0569	0	0	0	1.23627	0	0	1.38001	1.692	0.93692	1.35478	3.38809	2.12527	1.36656	2.26598	0	1.83289	0	0	NA	NA	NA	NA	0.0282085	-0.487811	0.971763	0.161072	0.998955	0.387732
chr12:19473248|19500221	chr12	19473248	19500221	ENSG00000139154	AEBP2	exon	+	0.201468	21	8.53659	0	0	0	0	0	0	0.392423	0.19585	0.260019	0.131715	0.910402	0.626797	0.802034	0.536093	0	0	0	0	NA	NA	NA	NA	-0.435249	-0.151289	0.753402	0.889183	NA	NA
chr12:20616230|20635056	chr12	20616230	20635056	ENSG00000172572	PDE3A	exon	+	0.209336	21	8.53659	0	0	0	0	0	0	0.209247	0.208706	0.104243	0.24174	0.474651	0.700261	0.412242	0.921593	0	0	0	0	NA	NA	NA	NA	-0.515055	0.120508	0.772357	0.905571	NA	NA
chr12:20637100|20654205	chr12	20637100	20654205	ENSG00000172572	PDE3A	exon	+	0.3011	28	11.3821	0	0	0	0	0	0	0.0982157	0.495771	0.063862	0.239383	0.414473	1.19241	0.343908	0.831235	0	0	0	0	NA	NA	NA	NA	-0.21656	-0.788025	0.941175	0.2829	NA	NA
chr12:22643763|22673660	chr12	22643763	22673660	ENSG00000139163	ETNK1	exon	+	0.989611	77	31.3008	0	0	0	0	0	0	2.01642	1.00209	1.23603	0.592512	2.44376	1.71314	2.061	1.20499	0	0	0	0	NA	NA	NA	NA	-0.47952	-0.671328	0.479217	0.159488	0.95927	0.385396
chr12:26550247|26602706	chr12	26550247	26602706	ENSG00000123104	ITPR2	exon	-	0.420804	40	16.2602	0	0	0	0	0	0	0.16758	0.288	0.606981	0.573861	0.449119	0.776306	1.16417	1.33629	0	0	0	0	NA	NA	NA	NA	1.43747	0.60072	0.218759	0.374465	NA	NA
chr12:26550247|26655852	chr12	26550247	26655852	ENSG00000123104	ITPR2	exon	-	0.270703	22	8.94309	0	0	0	0	0	0	0.052995	0.214758	0.430269	0.34421	0.285387	0.655092	0.959528	1.41941	0	0	0	0	NA	NA	NA	NA	1.07626	0.0903412	0.516452	0.92436	NA	NA
chr12:26595465|26602706	chr12	26595465	26602706	ENSG00000123104	ITPR2	exon	-	0.153046	15	6.09756	0	0	0	0	0	0	0.181864	0.178935	0.0769024	0.141454	0.480857	0.839875	0.289238	0.598832	0	0	0	0	NA	NA	NA	NA	-0.415558	0.00712838	0.837898	0.995387	NA	NA
chr12:26621123|26632059	chr12	26621123	26632059	ENSG00000123104	ITPR2	exon	-	0.308749	29	11.7886	0	0	0	0	0	0	0.0774088	0.364413	0.343461	0.312483	0.292936	0.974196	0.821459	1.11904	0	0	0	0	NA	NA	NA	NA	1.03228	-0.172205	0.536978	0.828038	NA	NA
chr12:26628033|26655852	chr12	26628033	26655852	ENSG00000123104	ITPR2	exon	-	0.249125	25	10.1626	0	0	0	0	0	0	0.0935964	0.278207	0.280782	0.257464	0.359004	1.02248	0.796018	0.800191	0	0	0	0	NA	NA	NA	NA	0.480293	-0.151607	0.798568	0.857547	NA	NA
chr12:2681654|2682612	chr12	2681654	2682612	ENSG00000151067	CACNA1C	intron	-	0.236942	27	10.9756	0	0	0	0	0	0	0.454053	0.307272	0.138478	0.130771	0.996488	0.726752	0.423402	0.537369	0	0	0	0	NA	NA	NA	NA	-1.12906	-0.615844	0.413225	0.474195	NA	NA
chr12:26979784|26990627	chr12	26979784	26990627	ENSG00000064115	TM7SF3	exon	-	0.423639	40	16.2602	0	0	0	0	0	0	0.330207	0.411527	0.622724	0.403833	0.809277	1.02819	1.16879	1.3562	0	0	0	0	NA	NA	NA	NA	0.747218	-0.0922933	0.487077	0.894516	NA	NA
chr12:26996742|26999676	chr12	26996742	26999676	ENSG00000064115	TM7SF3	exon	-	0.679898	56	22.7642	0	0	0	0	0	0	0.409865	0.900099	0.44072	0.613522	0.973921	1.57188	0.955551	1.53182	0	0	0	0	NA	NA	NA	NA	-0.174436	-0.635337	0.88625	0.233039	NA	0.482514
chr12:27714780|27724186	chr12	27714780	27724186	ENSG00000061794	MRPS35	exon	+	4.02215	178	72.3577	0	0	3.69493	3.00959	3.9886	3.28634	3.89232	3.8544	5.96385	3.64256	3.22413	3.74155	5.87778	3.79884	3.44155	4.46202	2.9842	4.78795	0.931424	NA	NA	NA	0.431381	-0.201378	0.181859	0.394288	0.862546	0.61798
chr12:27714780|27725667	chr12	27714780	27725667	ENSG00000061794	MRPS35	exon	+	0.211734	18	7.31707	0	0	0	0	0	0	0	0.229983	0.311103	0.227428	0	0.991128	0.743546	0.716021	0	0	0	0	NA	NA	NA	NA	0.977782	0.262165	0.663868	0.797184	NA	NA
chr12:2820086|2821792	chr12	2820086	2821792	ENSG00000111203	ITFG2	exon	+	3.23845	143	58.1301	0	0	2.46842	2.36265	1.97578	2.92169	2.91937	3.20716	3.43769	3.30594	3.01669	4.16115	6.16813	3.92753	3.65968	3.50287	2.9293	4.3317	1.4826	NA	NA	NA	0.0453165	-0.114681	0.936214	0.690263	0.996768	0.830845
chr12:28225795|28259442	chr12	28225795	28259442	ENSG00000123106	CCDC91	exon	+	7.14379	197	80.0813	0	1	7.10029	6.79651	10.416	5.82724	7.09097	7.72922	8.71566	6.09947	4.59447	8.11245	5.0232	5.58674	5.21029	4.39088	3.77602	4.98291	0.733814	NA	NA	NA	0.264147	-0.44683	0.383319	0.0296207	0.95927	0.156204
chr12:2822794|2824252	chr12	2822794	2824252	ENSG00000111203	ITFG2	exon	+	0.179555	14	5.69106	0	0	0	0	0	0	0.222637	0.152709	0	0.247629	0.711388	0.530631	0	1.42863	0	0	0	0	NA	NA	NA	NA	-0.813532	0.0659872	0.778439	0.952829	NA	NA
chr12:28255581|28259442	chr12	28255581	28259442	ENSG00000123106	CCDC91	exon	+	1.16136	83	33.7398	0	0	0	0	0	0	0.703036	1.25097	1.24011	1.18642	1.38371	2.5349	1.64428	2.05745	0	0	0	0	NA	NA	NA	NA	0.763537	-0.179508	0.333886	0.688126	0.95927	0.830845
chr12:28255581|28307749	chr12	28255581	28307749	ENSG00000123106	CCDC91	exon	+	1.59294	98	39.8374	0	0	0	0	0	0	1.27796	1.70659	1.92147	1.47519	2.12568	2.22503	3.06133	2.71787	0	0	0	0	NA	NA	NA	NA	0.547362	-0.513479	0.418555	0.202014	0.95927	0.44187
chr12:28255581|28391411	chr12	28255581	28391411	ENSG00000123106	CCDC91	exon	+	0.649476	54	21.9512	0	0	0	0	0	0	0.740871	0.486274	1.42165	0.551809	1.15834	1.02883	2.73117	1.35507	0	0	0	0	NA	NA	NA	NA	0.627926	0.0934626	0.416325	0.884149	0.95927	NA
chr12:28305649|28307749	chr12	28305649	28307749	ENSG00000123106	CCDC91	exon	+	2.64134	146	59.3496	0	0	2.30933	2.28941	1.31719	2.32632	2.81609	2.6775	1.64898	2.85216	2.9597	3.06838	1.96352	3.34296	3.42382	3.39428	1.95286	3.449	1.4826	1.17737	0.984283	1.4826	-0.731014	0.00328029	0.136049	0.9905	0.783473	0.994162
chr12:28305649|28391411	chr12	28305649	28391411	ENSG00000123106	CCDC91	exon	+	0.661217	54	21.9512	0	0	0	0	0	0	0.595348	0.653388	0.835094	0.636419	1.30287	1.32622	1.5314	1.56539	0	0	0	0	NA	0.489429	0.679725	0.479057	0.774472	-0.0237811	0.403664	0.968056	0.95927	NA
chr12:28391304|28452654	chr12	28391304	28452654	ENSG00000123106	CCDC91	exon	+	0.198777	19	7.72358	0	0	0	0	0	0	0.143154	0.241417	0.0804769	0.208677	0.428956	0.819757	0.433382	0.711847	0	0	0	0	NA	NA	NA	NA	-0.714042	-0.0887513	0.767206	0.925776	NA	NA
chr12:28450161|28484165	chr12	28450161	28484165	ENSG00000123106	CCDC91	exon	+	0.36775	34	13.8211	0	0	0	0	0	0	0.380494	0.473259	0.489944	0.221479	0.710901	1.51587	0.994955	0.678512	0	0	0	0	NA	NA	NA	NA	0.0966239	-0.383837	0.925476	0.645434	NA	NA
chr12:29293300|29297200	chr12	29293300	29297200	ENSG00000064763	FAR2	exon	+	0.441707	38	15.4472	0	0	0	0	0	0	0.61325	0.504672	0.473179	0.317414	1.26178	1.28305	0.911963	0.935198	0	0	0	0	NA	NA	NA	NA	-0.364608	-0.552523	0.725696	0.459392	NA	NA
chr12:29338531|29341816	chr12	29338531	29341816	ENSG00000087502	ERGIC2	exon	-	0.226079	20	8.13008	0	0	0	0	0	0	0.153696	0.255134	0.321341	0.190113	0.632234	0.812888	1.0122	0.785788	0	0	0	0	NA	NA	NA	NA	0.680322	-0.0612999	0.707638	0.950045	NA	NA
chr12:29339851|29341218	chr12	29339851	29341218	ENSG00000087502	ERGIC2	exon	-	0.269434	27	10.9756	0	0	0	0	0	0	0.443759	0.369458	0.0906837	0.170748	1.09511	0.954898	0.488347	0.571011	0	0	0	0	NA	NA	NA	NA	-1.03509	-0.72202	0.549958	0.362918	NA	NA
chr12:29339851|29341816	chr12	29339851	29341816	ENSG00000087502	ERGIC2	exon	-	0.465717	38	15.4472	0	0	0	0	0	0	0.539616	0.670312	0.407233	0.256466	1.62622	1.52666	1.15715	0.709842	0	0	0	0	NA	NA	NA	NA	-0.469685	-0.861508	0.7748	0.189185	NA	NA
chr12:29659880|29660885	chr12	29659880	29660885	ENSG00000133687	TMTC1	exon	-	0.623051	54	21.9512	0	0	0	0	0	0	0.342233	1.10917	0.287571	0.32311	0.71124	2.30373	0.795226	0.924808	0	0	0	0	NA	NA	NA	NA	-0.728538	-1.43524	0.576986	0.00533948	NA	NA
chr12:31442775|31447769	chr12	31442775	31447769	ENSG00000170456	DENND5B	exon	-	0.310387	27	10.9756	0	0	0	0	0	0	0.261098	0.35246	0.0706784	0.355616	0.925819	0.955508	0.380615	1.22264	0	0	0	0	NA	NA	NA	NA	-0.515051	-0.246689	0.825219	0.74251	NA	NA
chr12:31451940|31495919	chr12	31451940	31495919	ENSG00000170456	DENND5B	exon	-	0.250638	27	10.9756	0	0	0	0	0	0	0.243337	0.377347	0.0471189	0.187613	0.685099	0.838437	0.253743	0.736704	0	0	0	0	NA	0.977194	1.4826	1.4826	-0.91531	-0.584546	0.66531	0.446741	NA	NA
chr12:32576266|32611283	chr12	32576266	32611283	ENSG00000139132	FGD4	exon	+	0.153771	16	6.50407	0	0	0	0	0	0	0.206366	0.266066	0.170733	0.0204626	0.653307	0.712735	0.545057	0.200491	0	0	0	0	NA	NA	NA	NA	-0.117071	-0.857246	0.952772	0.461513	NA	NA
chr12:32598497|32601423	chr12	32598497	32601423	ENSG00000139132	FGD4	exon	+	0.886855	68	27.6423	0	0	0	0	0	0	1.09509	1.22204	1.03928	0.442721	1.61572	2.38191	1.63365	1.17978	0	0	0	0	NA	NA	NA	NA	-0.120484	-1.25483	0.872254	0.0178531	0.992614	0.117842
chr12:32598497|32611283	chr12	32598497	32611283	ENSG00000139132	FGD4	exon	+	11.5321	238	96.748	1	3	10.9891	12.3406	10.6341	9.73341	10.9935	13.1153	11.631	10.0818	3.82301	7.25954	5.29794	6.27387	4.14023	5.17239	2.84627	5.56054	0.376757	NA	NA	NA	-0.0386471	-0.584461	0.840998	1.67e-06	0.992429	0.000252139
chr12:32598497|32625779	chr12	32598497	32625779	ENSG00000139132	FGD4	exon	+	0.532691	47	19.1057	0	0	0	0	0	0	0.596553	0.536934	0.613005	0.484894	1.06089	1.12622	1.4699	1.51626	0	0	0	0	NA	NA	NA	NA	-0.103604	-0.505847	0.919632	0.428013	NA	NA
chr12:32607957|32611283	chr12	32607957	32611283	ENSG00000139132	FGD4	exon	+	2.08897	132	53.6585	0	0	0.923733	1.61702	1.5779	1.38506	1.4169	2.08636	2.39807	2.20122	1.72484	2.37916	2.86121	2.90102	1.36953	2.3974	2.33939	2.05349	1.4826	NA	1.4826	NA	0.409468	-0.103725	0.46552	0.730188	0.95927	0.851886
chr12:32619698|32633689	chr12	32619698	32633689	ENSG00000139132	FGD4	exon	+	0.287299	27	10.9756	0	0	0	0	0	0	0.349458	0.259746	0.480306	0.23777	1.21929	0.804995	1.23656	0.757154	0	0	0	0	NA	NA	NA	NA	0.57944	-0.136102	0.66485	0.876069	NA	NA
chr12:32708153|32718763	chr12	32708153	32718763	ENSG00000087470	DNM1L	exon	+	0.263086	24	9.7561	0	0	0	0	0	0	0.173834	0.37151	0.2977	0.171166	0.583047	1.01577	0.904885	0.64452	0	0	0	0	NA	NA	NA	NA	0.594952	-0.668231	0.743875	0.44801	NA	NA
chr12:350621|354234	chr12	350621	354234	ENSG00000073614	KDM5A	exon	-	0.494333	48	19.5122	0	0	0	0	0	0	0.691469	0.583789	0.31507	0.399477	1.28128	1.36774	0.879705	0.961425	0	0	0	0	NA	NA	NA	NA	-1.13835	-0.436802	0.284738	0.47416	NA	NA
chr12:350621|356537	chr12	350621	356537	ENSG00000073614	KDM5A	exon	-	0.323076	26	10.5691	0	0	0	0	0	0	0.232743	0.526899	0.159852	0.195849	0.71636	1.34389	0.598436	0.826415	0	0	0	0	NA	0.826661	0.852224	1.24777	-0.616799	-1.22797	0.753383	0.120737	NA	NA
chr12:350621|366104	chr12	350621	366104	ENSG00000073614	KDM5A	exon	-	0.306326	29	11.7886	0	0	0	0	0	0	0.673746	0.229853	0.205842	0.302163	1.48312	0.729994	0.569703	0.847089	0	0	0	0	NA	NA	NA	NA	-1.08919	0.275631	0.389405	0.743998	NA	NA
chr12:40028301|40048210	chr12	40028301	40048210	ENSG00000151229	SLC2A13	exon	-	0.362456	40	16.2602	0	0	0	0	0	0	0.162173	0.490669	0.191222	0.346471	0.435595	0.967747	0.594815	0.961823	0	0	0	0	NA	NA	1.4826	NA	-0.216568	-0.468392	0.900971	0.445926	NA	NA
chr12:4109922|4110280	chr12	4109922	4110280	ENSG00000242444	ENSG00000242444	exon	-	0.592866	48	19.5122	0	0	0	0	0	0	0.772991	0.515869	0.314904	0.699418	1.62612	1.44561	0.771567	1.6284	0	0	0	0	NA	NA	NA	NA	-1.28837	0.350936	0.245896	0.5651	NA	NA
chr12:42210355|42210619	chr12	42210355	42210619	ENSG00000015153	YAF2	exon	-	0.449746	30	12.1951	0	0	0	0	0	0	0.397213	0.596427	0.207064	0.392244	1.11321	2.18582	0.784769	1.11565	0	0	0	0	NA	0.805871	1.11474	1.4826	-0.417767	-0.163866	0.813584	0.830384	NA	NA
chr12:42210355|42210680	chr12	42210355	42210680	ENSG00000015153	YAF2	exon	-	2.52898	121	49.187	0	0	0	1.25442	0	0.855969	1.36169	3.28227	1.80967	2.34559	2.07388	13.5167	2.67208	3.17429	0	1.8598	0	1.26906	NA	NA	NA	NA	0.228336	-0.391748	0.719307	0.255255	0.992429	0.504307
chr12:42351885|42398994	chr12	42351885	42398994	ENSG00000134283	PPHLN1	exon	+	0.466331	47	19.1057	0	0	0	0	0	0	0.430001	0.553488	0.798222	0.28989	0.847999	1.32039	1.5366	0.850548	0	0	0	0	NA	NA	NA	NA	0.696989	-0.774184	0.457737	0.230869	NA	NA
chr12:42374863|42398994	chr12	42374863	42398994	ENSG00000134283	PPHLN1	exon	+	0.244476	20	8.13008	0	0	0	0	0	0	0.291446	0.206834	0.399698	0.22104	0.810245	1.02195	1.02699	0.797106	0	0	0	0	NA	NA	NA	NA	0.501417	0.216264	0.718096	0.844004	NA	NA
chr12:44143525|44211387	chr12	44143525	44211387	ENSG00000139173	TMEM117	exon	+	0.308098	33	13.4146	0	0	0	0	0	0	0.136221	0.567651	0.195977	0.134335	0.413212	1.20954	0.644508	0.51879	0	0	0	0	NA	NA	NA	NA	-0.0175756	-1.23443	0.992762	0.0677167	NA	NA
chr12:45836589|45839496	chr12	45836589	45839496	ENSG00000189079	ARID2	exon	+	0.37147	37	15.0407	0	0	0	0	0	0	0.471161	0.469419	0.0857505	0.329719	0.927716	0.997696	0.461781	0.933088	0	0	0	0	NA	NA	NA	NA	-1.64692	-0.295286	0.259559	0.658388	NA	NA
chr12:45836589|45860949	chr12	45836589	45860949	ENSG00000189079	ARID2	exon	+	0.301305	29	11.7886	0	0	0	0	0	0	0.246122	0.346484	0.202486	0.302647	0.664631	0.942497	0.622488	0.986235	0	0	0	0	NA	0.38031	0.425712	0.377385	-0.504376	-0.230106	0.762082	0.770458	NA	NA
chr12:45891780|45893721	chr12	45891780	45893721	ENSG00000189079	ARID2	exon	+	0.325825	35	14.2276	0	0	0	0	0	0	0.302239	0.393585	0.186709	0.307213	0.809212	0.987186	0.582083	0.926908	0	0	0	0	NA	NA	1.25199	NA	-0.577261	-0.326931	0.724032	0.632069	NA	NA
chr12:45926142|45928859	chr12	45926142	45928859	ENSG00000139218	SCAF11	exon	-	3.32016	139	56.5041	0	0	0	3.76247	2.61335	0	2.34776	4.42817	3.34151	2.49943	2.9853	4.5706	4.04509	3.37832	0	5.57824	3.87456	0	NA	0.977366	1.20788	1.4826	0.00705053	-0.806783	0.990444	0.00787188	0.998955	0.0728173
chr12:45945249|45964188	chr12	45945249	45964188	ENSG00000139218	SCAF11	exon	-	0.523262	30	12.1951	0	0	0	0	0	0	1.03028	0.509905	0.382732	0.425908	2.30055	1.44678	1.07148	1.40544	0	0	0	0	NA	NA	NA	NA	-1.35969	-0.420216	0.238381	0.647287	NA	NA
chr12:46229153|46243314	chr12	46229153	46243314	ENSG00000111371	SLC38A1	exon	-	23.3496	244	99.187	0	4	18.4461	20.2433	25.6721	20.1537	18.3373	24.197	26.4283	23.0863	6.05843	17.4165	10.666	13.3984	6.06396	8.22191	7.75747	6.61373	0.328739	NA	NA	NA	0.459917	-0.284125	0.0119891	0.0110458	0.272023	0.0878
chr12:46229153|46254936	chr12	46229153	46254936	ENSG00000111371	SLC38A1	exon	-	3.47875	179	72.7642	0	0	2.50402	2.70904	3.704	3.39072	2.91458	3.1949	5.21932	3.40723	2.72932	2.95611	5.4316	2.98931	2.66125	4.01643	1.80259	3.99941	1.06279	NA	NA	NA	0.703568	-0.0610326	0.0469362	0.779125	0.501948	0.881783
chr12:46239679|46243314	chr12	46239679	46243314	ENSG00000111371	SLC38A1	exon	-	4.79121	193	78.4553	0	0	3.586	4.45424	3.83246	3.43628	3.98501	5.57525	4.13594	4.44866	3.64191	5.85874	3.28905	4.51665	3.94707	3.85533	3.18823	5.03503	1.10069	1.20249	0.780454	1.4826	0.0479325	-0.463235	0.890708	0.0232169	0.992614	0.135916
chr12:46239679|46254936	chr12	46239679	46254936	ENSG00000111371	SLC38A1	exon	-	1.05027	80	32.5203	0	0	0	0	0	0	1.0385	1.13429	1.30884	0.8917	1.66279	1.72003	2.15573	1.69024	0	0	0	0	NA	NA	NA	NA	0.137922	-0.485468	0.852754	0.279077	0.992614	0.529869
chr12:47104113|47108164	chr12	47104113	47108164	ENSG00000179715	PCED1B	intron	+	1.40384	93	37.8049	0	0	0	0	0	0	0.852172	0.945713	1.42552	2.02206	1.61379	1.62698	2.33444	3.40761	0	0	0	0	NA	NA	NA	NA	0.679998	0.82458	0.366121	0.0379443	0.95927	0.17645
chr12:4739163|4746258	chr12	4739163	4746258	ENSG00000130035	GALNT8	exon	+	0.509257	40	16.2602	0	0	0	0	0	0	0.643587	0.383558	1.32053	0.349304	1.66242	1.19896	4.49335	1.02548	0	0	0	0	NA	NA	NA	NA	0.876722	-0.114448	0.354226	0.879786	0.95927	NA
chr12:48659905|48660619	chr12	48659905	48660619	ENSG00000139620	KANSL2	intron	-	0.249772	24	9.7561	0	0	0	0	0	0	0.285411	0.309723	0.292954	0.16601	0.787568	1.02375	0.95078	0.611627	0	0	0	0	NA	NA	NA	NA	-0.12018	-0.285315	0.936541	0.762444	NA	NA
chr12:49097566|49098105	chr12	49097566	49098105	ENSG00000139636	LMBR1L	exon	-	1.42724	100	40.6504	0	0	0	0	0	0	1.19829	1.63313	1.40619	1.29685	2.08877	2.43994	1.92399	2.07472	0	0	0	0	NA	NA	NA	NA	0.210185	-0.441238	0.763597	0.228656	0.992429	0.474623
chr12:49460770|49490731	chr12	49460770	49490731	ENSG00000123352	SPATS2	exon	+	0.183508	21	8.53659	0	0	0	0	0	0	0.234182	0.148822	0.476163	0.11448	0.707242	0.483758	1.11026	0.429332	0	0	0	0	NA	NA	NA	NA	0.772358	-0.0105874	0.576237	0.992198	NA	NA
chr12:49486250|49490731	chr12	49486250	49490731	ENSG00000123352	SPATS2	exon	+	0.407714	35	14.2276	0	0	0	0	0	0	0.390582	0.510479	0.152008	0.387369	0.985572	1.33535	0.474511	1.23797	0	0	0	0	NA	NA	NA	NA	-0.831121	-0.450918	0.575233	0.527413	NA	NA
chr12:49489465|49490731	chr12	49489465	49490731	ENSG00000123352	SPATS2	exon	+	0.453669	36	14.6341	0	0	0	0	0	0	0.210079	0.524045	0.496955	0.443802	0.757732	1.52493	1.33444	1.09407	0	0	0	0	NA	NA	NA	NA	0.514501	-0.131909	0.741655	0.844782	NA	NA
chr12:49494741|49500205	chr12	49494741	49500205	ENSG00000123352	SPATS2	exon	+	0.309572	30	12.1951	0	0	0	0	0	0	0.540516	0.204335	0.13207	0.398665	1.04508	0.724369	0.40175	1.01643	0	0	0	0	NA	NA	NA	NA	-1.05513	0.706944	0.4162	0.382112	NA	NA
chr12:50427762|50429090	chr12	50427762	50429090	ENSG00000161813	LARP4	exon	+	0.287463	20	8.13008	0	0	0	0	0	0	0.146816	0.31354	0.478411	0.246192	0.440758	1.79502	1.02012	1.08784	0	0	0	0	NA	NA	NA	NA	0.611825	-0.118044	0.663782	0.916144	NA	NA
chr12:50427762|50430570	chr12	50427762	50430570	ENSG00000161813	LARP4	exon	+	0.986123	64	26.0163	0	0	0	0	0	0	0.648286	0.797056	0.383875	1.45917	1.42477	1.38758	1.06177	2.88453	0	0	0	0	NA	NA	NA	NA	-0.412262	0.475566	0.743522	0.326394	NA	0.563667
chr12:50427762|50435624	chr12	50427762	50435624	ENSG00000161813	LARP4	exon	+	0.131376	14	5.69106	0	0	0	0	0	0	0.0940103	0.148552	0.182645	0.109999	0.351995	0.560345	0.555925	0.485159	0	0	0	0	NA	NA	NA	NA	0.181417	0.0371855	0.934663	0.975875	NA	NA
chr12:50427762|50437838	chr12	50427762	50437838	ENSG00000161813	LARP4	exon	+	0.371954	28	11.3821	0	0	0	0	0	0	0.310427	0.287917	0.606032	0.403867	0.769551	1.13202	1.93626	1.2657	0	0	0	0	NA	NA	NA	NA	0.47633	0.385246	0.711151	0.658819	NA	NA
chr12:50427762|50441643	chr12	50427762	50441643	ENSG00000161813	LARP4	exon	+	1.58565	100	40.6504	0	0	0	0	0	0	1.09568	1.66493	1.87964	1.56558	2.00328	2.07984	2.71495	2.63225	0	0	0	0	NA	NA	NA	NA	0.465771	-0.546092	0.580891	0.136632	0.992429	0.357863
chr12:50427762|50461347	chr12	50427762	50461347	ENSG00000161813	LARP4	exon	+	0.229554	23	9.34959	0	0	0	0	0	0	0.0493393	0.257377	0.119801	0.289327	0.2657	0.75458	0.451913	0.921485	0	0	0	0	NA	NA	NA	NA	0.280915	0.0419326	0.92359	0.959471	NA	NA
chr12:50430495|50435624	chr12	50430495	50435624	ENSG00000161813	LARP4	exon	+	0.204595	19	7.72358	0	0	0	0	0	0	0.136492	0.257665	0.072547	0.211987	0.542509	0.767768	0.390677	0.75588	0	0	0	0	NA	NA	NA	NA	-0.117066	-0.180644	0.966731	0.844616	NA	NA
chr12:50430495|50441643	chr12	50430495	50441643	ENSG00000161813	LARP4	exon	+	0.186719	15	6.09756	0	0	0	0	0	0	0.152316	0.182361	0.266612	0.177334	0.581051	0.734909	0.876384	0.696897	0	0	0	0	NA	NA	NA	NA	0.380408	0.0591193	0.855821	0.96001	NA	NA
chr12:50454314|50461347	chr12	50454314	50461347	ENSG00000161813	LARP4	exon	+	0.275516	24	9.7561	0	0	0	0	0	0	0.137824	0.372323	0.444977	0.169112	0.515628	1.0456	1.15465	0.651181	0	0	0	0	NA	NA	NA	NA	0.701866	-0.465279	0.682375	0.594985	NA	NA
chr12:51008476|51010766	chr12	51008476	51010766	ENSG00000110911	SLC11A2	exon	-	0.981246	64	26.0163	0	0	0	0	0	0	0.801358	1.23309	0.838103	0.826981	2.21719	3.60491	1.94705	1.71761	0	0	0	0	NA	1.03894	1.4826	NA	0.272457	-0.470755	0.818084	0.342254	NA	0.576446
chr12:51055835|51056502	chr12	51055835	51056502	ENSG00000050426	LETMD1	exon	+	0.655191	63	25.6098	0	0	0	0	0	0	0.627057	0.646182	0.548089	0.705052	1.06756	1.1742	1.27085	1.565	0	0	0	0	NA	NA	NA	NA	-0.667177	-0.0807517	0.476916	0.871898	NA	NA
chr12:51073823|51074082	chr12	51073823	51074082	ENSG00000110925	CSRNP2	exon	-	0.932401	65	26.4228	0	0	0	0	0	0	0.659728	1.10152	0.255053	1.05026	1.1175	1.85859	0.777031	2.28239	0	0	0	0	NA	1.4826	NA	NA	-1.23485	-0.582147	0.270186	0.226166	NA	0.472761
chr12:51986818|51991993	chr12	51986818	51991993	ENSG00000135503	ACVR1B	exon	+	0.231575	14	5.69106	0	0	0	0	0	0	0.109485	0.258429	0.228354	0.242575	0.589592	1.03785	0.619173	1.44926	0	0	0	0	NA	NA	NA	NA	0.5794	-0.178496	0.800191	0.881641	NA	NA
chr12:55700899|55701154	chr12	55700899	55701154	ENSG00000135424	ITGA7	exon	-	34.4779	100	40.6504	2	0	4.93684	3.66898	0	0	6.77752	67.7084	0.507786	19.8769	10.1153	211.997	1.96528	75.3344	3.90084	5.43963	0	0	0.790149	NA	NA	NA	-3.52016	-2.0292	3.43e-06	0.00127199	0.00125006	0.0260625
chr12:56099234|56100354	chr12	56099234	56100354	ENSG00000065361	ERBB3	intron	+	0.718758	56	22.7642	0	0	0	0	0	0	0.509838	0.726192	0.922007	0.713037	1.41001	1.6322	1.41568	2.17633	0	0	0	0	NA	0.760049	0.440574	1.40149	0.758304	0.0660927	0.415768	0.910008	0.95927	0.957211
chr12:56169529|56170208	chr12	56169529	56170208	ENSG00000139613	SMARCC2	exon	-	0.95861	73	29.6748	0	0	0	0	0	0	0.775302	1.33	0.470771	0.789962	1.24972	2.15728	0.980975	1.62759	0	0	0	0	NA	NA	NA	NA	-0.912539	-0.879952	0.328082	0.057309	NA	0.224555
chr12:56234824|56235700	chr12	56234824	56235700	ENSG00000139540	SLC39A5	exon	+	0.680387	53	21.5447	0	0	0	0	0	0	1.09549	0.64018	0.686194	0.593443	1.65343	1.27517	1.5108	1.49889	0	0	0	0	NA	NA	NA	NA	-0.715259	-0.307696	0.422003	0.614096	0.95927	NA
chr12:56603359|56605327	chr12	56603359	56605327	ENSG00000076108	BAZ2A	exon	-	1.13938	73	29.6748	0	0	0	0	0	0	1.26702	1.04344	0.784244	1.30404	2.06437	2.06238	1.21289	3.27491	0	0	0	0	NA	1.01404	0.766435	1.25283	-0.690552	-0.161502	0.368415	0.749567	0.95927	0.864503
chr12:56666204|56670364	chr12	56666204	56670364	ENSG00000110958	PTGES3	exon	-	0.877247	67	27.2358	0	0	0	0	0	0	0.357916	0.912151	1.06386	0.942852	0.735236	1.98999	1.61802	1.80695	0	0	0	0	NA	1.4826	1.4826	NA	0.732361	-0.131245	0.412451	0.794765	NA	0.893315
chr12:56670275|56673065	chr12	56670275	56673065	ENSG00000110958	PTGES3	exon	-	0.654317	55	22.3577	0	0	0	0	0	0	0.447385	0.794057	0.871913	0.511354	1.17477	1.87096	1.64586	1.27719	0	0	0	0	NA	NA	NA	NA	0.888273	-0.587392	0.401049	0.277276	NA	NA
chr12:57288857|57296551	chr12	57288857	57296551	ENSG00000179912	R3HDM2	exon	-	0.35685	28	11.3821	0	0	0	0	0	0	0.296321	0.353659	0.708728	0.272031	0.872194	1.32951	1.35929	0.901162	0	0	0	0	NA	NA	NA	NA	0.915597	-0.455357	0.445493	0.607916	NA	NA
chr12:57289009|57296551	chr12	57289009	57296551	ENSG00000179912	R3HDM2	exon	-	0.346872	33	13.4146	0	0	0	0	0	0	0.530512	0.17508	0.645852	0.372874	1.45129	0.629183	1.06742	0.99281	0	0	0	0	NA	NA	NA	NA	0.534038	0.516439	0.60212	0.538233	NA	NA
chr12:57395749|57398198	chr12	57395749	57398198	ENSG00000179912	R3HDM2	intron	-	1.57102	104	42.2764	0	0	0	0	0	0	1.44753	1.87667	0.952558	1.48951	2.02768	2.60364	1.82268	2.20724	0	0	0	0	NA	NA	NA	NA	-0.774439	-0.398875	0.282011	0.268409	0.943373	0.520159
chr12:57467333|57468224	chr12	57467333	57468224	ENSG00000111087	GLI1	exon	+	0.586064	47	19.1057	0	0	0	0	0	0	1.04412	0.845606	0.329773	0.265574	1.90036	1.73549	0.900542	1.31747	0	0	0	0	NA	NA	NA	NA	-1.67978	-1.71274	0.0905917	0.00480165	NA	NA
chr12:57946995|57953689	chr12	57946995	57953689	ENSG00000166896	ATP23	exon	+	0.406788	30	12.1951	0	0	0	0	0	0	0.182551	0.640345	0.533045	0.20283	0.767374	1.67078	1.17097	0.730246	0	0	0	0	NA	NA	NA	NA	1.29588	-0.829208	0.375542	0.293188	NA	NA
chr12:64648537|64649552	chr12	64648537	64649552	ENSG00000153179	RASSF3	intron	+	0.580806	47	19.1057	0	0	0	0	0	0	0.258827	0.727247	0.63175	0.51624	0.682031	1.57523	2.26236	1.40633	0	0	0	0	NA	NA	NA	NA	0.397549	-0.593026	0.766664	0.318354	NA	NA
chr12:64864668|64866903	chr12	64864668	64866903	ENSG00000111490	TBC1D30	exon	+	0.212435	20	8.13008	0	0	0	0	0	0	0.0907126	0.153963	0.615368	0.185958	0.33924	0.595292	1.45099	0.652109	0	0	0	0	NA	NA	NA	NA	1.33866	0.281834	0.361846	0.794243	NA	NA
chr12:6510279|6510532	chr12	6510279	6510532	ENSG00000239002	SCARNA10	exon	-	1.41122	102	41.4634	0	0	0	0	2.42655	0	1.60406	1.08738	2.18967	1.44166	1.96831	1.823	2.39084	2.30265	0	0	3.5976	0	NA	NA	NA	NA	0.382762	0.356035	0.50187	0.366543	0.961901	0.594876
chr12:65210926|65218619	chr12	65210926	65218619	ENSG00000174106	LEMD3	exon	+	0.473558	36	14.6341	0	0	0	0	0	0	0.516524	0.535807	0.336184	0.439828	1.16853	2.01884	1.15261	1.08679	0	0	0	0	NA	NA	NA	NA	-0.445369	-0.157351	0.740726	0.825064	NA	NA
chr12:66145841|66161172	chr12	66145841	66161172	ENSG00000155957	TMBIM4	exon	-	0.131606	14	5.69106	0	0	0	0	0	0	0.044671	0.235553	0.0895857	0.0666149	0.240561	0.803842	0.33547	0.302942	0	0	0	0	NA	NA	NA	NA	0.181421	-0.408428	0.950707	0.717136	NA	NA
chr12:66203711|66217235	chr12	66203711	66217235	ENSG00000090376	IRAK3	exon	+	0.434804	24	9.7561	0	0	0	0	0	0	0.112815	0.446312	0.136705	0.610613	0.42943	1.7499	0.549138	1.98784	0	0	0	0	NA	NA	NA	NA	0.0819222	0.488658	0.972948	0.555024	NA	NA
chr12:66203711|66228370	chr12	66203711	66228370	ENSG00000090376	IRAK3	exon	+	0.538627	49	19.9187	0	0	0	0	0	0	0.174775	0.591335	0.21873	0.692469	0.449911	1.25338	0.674928	1.69217	0	0	0	0	NA	NA	NA	NA	-0.316064	-0.00164971	0.857963	0.997578	NA	NA
chr12:66209456|66217235	chr12	66209456	66217235	ENSG00000090376	IRAK3	exon	+	0.301153	21	8.53659	0	0	0	0	0	0	0.186113	0.433459	0	0.294571	0.720348	1.42677	0	1.06372	0	0	0	0	NA	NA	NA	NA	-0.714036	-0.170902	0.807766	0.840092	NA	NA
chr12:68816812|68824651	chr12	68816812	68824651	ENSG00000135679	MDM2	exon	+	0.239494	23	9.34959	0	0	0	0	0	0	0.215484	0.189088	0.387371	0.252482	0.668441	0.646525	0.822722	0.884952	0	0	0	0	NA	NA	NA	NA	0.617155	0.180837	0.656957	0.854956	NA	NA
chr12:69251129|69262562	chr12	69251129	69262562	ENSG00000111605	CPSF6	exon	+	8.17646	201	81.7073	0	0	6.58835	6.67922	6.04722	7.98204	6.19872	6.58453	7.03605	10.7103	3.2328	4.80256	6.01039	11.2185	2.34296	4.00395	3.75598	7.39721	0.355622	0.60233	0.3572	0.685232	0.0598031	0.367125	0.860281	0.0758115	0.992614	0.263001
chr12:69589485|69592159	chr12	69589485	69592159	ENSG00000166226	CCT2	exon	+	2.24261	123	50	0	0	0	1.31984	3.48116	0	1.60186	2.35246	3.37975	1.9828	2.05695	3.50863	2.55916	3.16026	0	1.9568	2.30072	0	NA	NA	NA	NA	0.879255	-0.404556	0.0620872	0.242679	0.599105	0.492135
chr12:69589485|69593613	chr12	69589485	69593613	ENSG00000166226	CCT2	exon	+	1.98574	119	48.374	0	0	0	0	2.78974	0	1.22525	1.66713	2.89162	2.26042	1.80901	2.51137	2.59785	3.27239	0	0	2.97196	0	NA	NA	NA	NA	0.962642	0.327059	0.0750657	0.345396	0.639493	0.579514
chr12:69755384|69756663	chr12	69755384	69756663	ENSG00000127328	RAB3IP	exon	+	0.887715	69	28.0488	0	0	0	0	0	0	0.918804	0.504419	1.06136	1.20917	1.44833	1.13458	1.57554	2.31624	0	0	0	0	NA	NA	NA	NA	-0.057451	1.19317	0.938299	0.0207997	0.996983	0.126666
chr12:69800209|69801721	chr12	69800209	69801721	ENSG00000127328	RAB3IP	exon	+	35.8635	246	100	0	4	34.3066	31.0368	50.8382	31.6509	35.936	33.0933	52.0731	33.7151	8.50166	30.0063	17.79	14.8478	7.16839	8.66324	12.6577	10.8046	0.208951	NA	NA	NA	0.447008	-0.161484	0.00564785	0.155408	0.184327	0.380648
chr12:70278132|70311017	chr12	70278132	70311017	ENSG00000111596	CNOT2	exon	+	1.25883	94	38.2114	0	0	0	0	0	0	0.887302	1.22354	0.636754	1.59428	1.46783	1.86524	0.998783	2.45429	0	0	0	0	NA	NA	NA	NA	-0.509651	0.146362	0.539036	0.696143	0.978828	0.83241
chr12:71626260|71629037	chr12	71626260	71629037	ENSG00000133858	ZFC3H1	exon	-	0.526754	45	18.2927	0	0	0	0	0	0	0.741923	0.404672	0.612785	0.557847	1.38745	1.1699	1.05808	1.42997	0	0	0	0	NA	NA	NA	NA	-0.535298	0.395287	0.565634	0.558074	NA	NA
chr12:71657526|71660427	chr12	71657526	71660427	ENSG00000133858	ZFC3H1	intron	-	0.21482	20	8.13008	0	0	0	0	0	0	0.340284	0.277545	0.270559	0.0973559	0.949704	0.871257	0.920695	0.491899	0	0	0	0	NA	NA	NA	NA	-0.607099	-0.381456	0.684808	0.719055	NA	NA
chr12:71769800|71774022	chr12	71769800	71774022	ENSG00000080371	RAB21	exon	+	0.534709	52	21.1382	0	0	0	0	0	0	0.361628	0.536342	0.584713	0.570256	1.18632	1.00602	1.03225	1.47022	0	0	0	0	NA	NA	NA	NA	0.933038	-0.199781	0.392287	0.719535	NA	NA
chr12:7396095|7406852	chr12	7396095	7406852	ENSG00000177675	CD163L1	exon	-	0.24133	25	10.1626	0	0	0	0	0	0	0.328793	0.367124	0.0957931	0.133078	0.703096	0.915463	0.515861	0.559539	0	0	0	0	NA	NA	NA	NA	-1.33983	-0.899592	0.402891	0.298574	NA	NA
chr12:79592611|79621207	chr12	79592611	79621207	ENSG00000177425	PAWR	exon	-	0.340224	34	13.8211	0	0	0	0	0	0	0.173764	0.338212	0.686869	0.287806	0.471108	0.964905	1.16355	0.890678	0	0	0	0	NA	NA	NA	NA	0.932931	-0.0824799	0.389606	0.918402	NA	NA
chr12:79613575|79621207	chr12	79613575	79621207	ENSG00000177425	PAWR	exon	-	0.271535	26	10.5691	0	0	0	0	0	0	0.408718	0.190676	0.490631	0.244767	0.932552	0.706311	1.21281	0.813506	0	0	0	0	NA	0.61471	0.832218	0.600529	-0.270642	0.182424	0.82308	0.847108	NA	NA
chr12:79793863|79822190	chr12	79793863	79822190	ENSG00000058272	PPP1R12A	exon	-	0.333627	25	10.1626	0	0	0	0	0	0	0.189996	0.550236	0.201473	0.200327	0.491169	1.41116	0.762265	0.83568	0	0	0	0	NA	NA	NA	NA	-0.117072	-1.19209	0.949646	0.158729	NA	NA
chr12:82369387|82403130	chr12	82369387	82403130	ENSG00000127720	METTL25	intron	+	1.82694	110	44.7154	0	0	0	1.80868	0	0	1.88849	2.31771	1.72689	1.34781	2.67332	2.79782	3.44686	2.52167	0	2.68156	0	0	NA	0.602787	0.841234	1.35679	-0.311581	-0.999478	0.621265	0.00566155	0.992429	0.0601969
chr12:82369387|82456820	chr12	82369387	82456820	ENSG00000127720	METTL25	intron	+	0.574879	44	17.8862	0	0	0	0	0	0	0.314075	0.896597	0.182634	0.450437	0.90354	1.68132	0.57626	1.22117	0	0	0	0	NA	NA	NA	NA	-0.524771	-1.16004	0.749195	0.0511949	NA	NA
chr12:82386803|82403130	chr12	82386803	82403130	ENSG00000127720	METTL25	exon	+	0.282866	27	10.9756	0	0	0	0	0	0	0.45034	0.335914	0.219677	0.198316	1.10138	0.884797	0.583491	0.702605	0	0	0	0	NA	NA	NA	NA	-0.857645	-0.613103	0.527393	0.476372	NA	NA
chr12:82857010|82857580	chr12	82857010	82857580	ENSG00000179104	TMTC2	exon	+	2.73569	138	56.0976	1	0	1.6564	2.9591	2.5237	0	2.02697	3.63168	2.87489	2.01174	2.2917	4.64443	2.78964	3.33754	2.45578	4.1462	3.72969	0	1.4826	0.728875	0.652355	1.01485	0.325356	-0.921283	0.456556	0.00385717	0.95927	0.0486237
chr12:88106675|88107098	chr12	88106675	88107098	ENSG00000198707	CEP290	exon	-	0.197584	16	6.50407	0	0	0	0	0	0	0.262331	0.224762	0.296146	0.121074	0.741531	1.06993	0.802182	0.713088	0	0	0	0	NA	NA	NA	NA	-0.310877	-0.421049	0.837291	0.751083	NA	NA
chr12:88505159|88545865	chr12	88505159	88545865	ENSG00000049130	KITLG	exon	-	0.654628	52	21.1382	0	0	0	0	0	0	0.691679	0.742738	0.778436	0.517926	1.22086	1.70023	1.64333	1.25763	0	0	0	0	NA	NA	NA	NA	-0.422855	-0.59905	0.651265	0.323694	NA	NA
chr12:89459638|89472275	chr12	89459638	89472275	ENSG00000139323	POC1B	exon	-	1.07476	64	26.0163	0	0	0	0	0	0	0.716565	0.892932	1.91387	1.1113	1.7706	1.71341	3.47255	2.24945	0	0	0	0	NA	NA	NA	NA	1.46582	0.0939592	0.168434	0.861356	0.837994	0.931951
chr12:89466770|89472275	chr12	89466770	89472275	ENSG00000139323	POC1B	exon	-	1.2423	70	28.4553	0	0	0	0	0	0	1.03079	1.33468	1.06876	1.26623	1.54126	2.99839	1.93766	2.37427	0	0	0	0	NA	NA	NA	NA	0.298562	0.0338516	0.730852	0.947728	0.992429	0.977034
chr12:89655679|89656107	chr12	89655679	89656107	ENSG00000070961	ATP2B1	exon	-	0.326509	33	13.4146	0	0	0	0	0	0	0.104484	0.43308	0.192421	0.327513	0.392517	1.04154	0.613433	1.12647	0	0	0	0	NA	NA	NA	NA	0.181417	-0.402201	0.937139	0.555895	NA	NA
chr12:92798892|92799086	chr12	92798892	92799086	ENSG00000102189	EEA1	exon	-	0.451355	44	17.8862	0	0	0	0	0	0	0.263793	0.499666	0.504223	0.443732	0.721012	1.20549	1.12921	1.02902	0	0	0	0	NA	NA	NA	NA	0.554011	-0.070391	0.665104	0.906915	NA	NA
chr12:92798892|92809156	chr12	92798892	92809156	ENSG00000102189	EEA1	exon	-	0.381192	30	12.1951	0	0	0	0	0	0	0.44919	0.365624	0.205044	0.429431	0.985479	1.63819	0.638317	1.26738	0	0	0	0	NA	NA	NA	NA	-0.885306	0.0593731	0.493834	0.942265	NA	NA
chr12:92827912|92853025	chr12	92827912	92853025	ENSG00000102189	EEA1	exon	-	0.407521	34	13.8211	0	0	0	0	0	0	0.561281	0.337986	0.535883	0.391831	1.62459	1.02558	1.16911	1.15271	0	0	0	0	NA	NA	NA	NA	0.173005	0.00538196	0.879221	0.994502	NA	NA
chr12:92832512|92853025	chr12	92832512	92853025	ENSG00000102189	EEA1	exon	-	0.230988	17	6.91057	0	0	0	0	0	0	0.382556	0.209396	0.167002	0.226124	1.26422	0.847235	0.537421	0.953101	0	0	0	0	NA	NA	NA	NA	-0.517234	0.0644763	0.756557	0.955004	NA	NA
chr12:94169153|94186473	chr12	94169153	94186473	ENSG00000136040	PLXNC1	exon	+	3.11546	144	58.5366	1	0	3.72808	3.17973	0	0	4.34817	3.84173	1.65872	2.45687	4.95256	4.43144	2.36824	3.98572	3.58881	4.45337	0	0	0.962643	1.4826	1.4826	NA	-1.24589	-0.865253	0.0140745	0.00221242	0.291103	0.0359655
chr12:94209590|94227235	chr12	94209590	94227235	ENSG00000136040	PLXNC1	exon	+	0.259196	25	10.1626	0	0	0	0	0	0	0.426989	0.238326	0.160966	0.259051	0.904184	0.720084	0.494044	0.913177	0	0	0	0	NA	NA	NA	NA	-0.811109	0.111582	0.561743	0.903694	NA	NA
chr12:95208843|95211267	chr12	95208843	95211267	ENSG00000180263	FGD6	exon	-	10.7886	218	88.6179	0	1	6.78896	6.71174	6.63905	11.0223	8.46591	10.694	8.00566	12.4254	9.48125	13.7007	5.07512	10.8962	3.87788	4.15965	3.41496	6.85979	0.571203	NA	NA	NA	0.0668278	0.0138103	0.784824	0.942476	0.992429	0.97342
chr12:95494056|95496098	chr12	95494056	95496098	ENSG00000111142	METAP2	exon	+	0.0926643	9	3.65854	0	0	0	0	0	0	0.0445159	0.0553434	0.203634	0.111008	0.239726	0.286274	0.649356	0.485584	0	0	0	0	NA	NA	NA	NA	0.38041	0.189842	0.884671	0.905456	NA	NA
chr12:96298869|96300360	chr12	96298869	96300360	ENSG00000059758	CDK17	exon	-	0.637809	52	21.1382	0	0	0	0	0	0	0.335593	0.904415	0.457863	0.516857	0.791638	1.73168	1.14627	1.68888	0	0	0	0	NA	NA	NA	NA	0.25368	-0.905807	0.83432	0.101345	NA	NA
chr12:96323948|96334865	chr12	96323948	96334865	ENSG00000059758	CDK17	exon	-	0.827205	68	27.6423	0	0	0	0	0	0	0.518524	1.1628	0.692945	0.625416	0.996177	1.83028	1.31217	1.70771	0	0	0	0	NA	NA	NA	NA	0.618379	-0.973377	0.509566	0.0428762	NA	0.188094
chr12:9680923|9694969	chr12	9680923	9694969	ENSG00000069493	CLEC2D	exon	+	0.275378	22	8.94309	0	0	0	0	0	0	0.161657	0.38517	0.167026	0.23267	0.647702	0.936403	0.53292	1.44069	0	0	0	0	NA	NA	NA	NA	0.0819212	-0.827372	0.969654	0.353901	NA	NA
chr12:98527886|98537572	chr12	98527886	98537572	ENSG00000120802	TMPO	exon	+	0.422168	28	11.3821	0	0	0	0	0	0	0.508103	0.184997	0.735201	0.538817	1.85223	0.962328	1.53404	1.86743	0	0	0	0	NA	NA	NA	NA	0.582416	0.975925	0.630479	0.268938	NA	NA
chr12:98677425|98686873	chr12	98677425	98686873	ENSG00000120868	APAF1	exon	+	0.312789	25	10.1626	0	0	0	0	0	0	0.197827	0.379312	0.23303	0.305088	0.79505	1.42566	0.787162	0.916194	0	0	0	0	NA	NA	NA	NA	0.380408	-0.000393365	0.856638	0.999615	NA	NA
chr13:100257595|100273346	chr13	100257595	100273346	ENSG00000175198	PCCA	exon	+	3.58297	161	65.4472	0	0	2.94715	2.95527	3.41612	3.00198	3.22416	3.61701	3.61218	3.6485	2.94252	5.09913	2.73855	4.4359	2.7585	4.38149	2.57765	4.45074	0.935988	NA	NA	NA	0.0962614	-0.264497	0.794724	0.333731	0.992429	0.570298
chr13:100301460|100309908	chr13	100301460	100309908	ENSG00000175198	PCCA	exon	+	0.852334	59	23.9837	0	0	0	0	0	0	0.635952	0.580139	0.487823	1.30001	1.30086	1.27141	1.14604	4.02985	0	0	0	0	NA	NA	1.4826	NA	-0.311212	0.608669	0.770981	0.240023	NA	0.490265
chr13:100301460|100340259	chr13	100301460	100340259	ENSG00000175198	PCCA	exon	+	0.306799	28	11.3821	0	0	0	0	0	0	0.264136	0.398297	0.12863	0.282011	1.01864	1.05276	0.509922	0.8605	0	0	0	0	NA	1.4826	NA	1.4826	-0.117068	-0.283439	0.961584	0.705296	NA	NA
chr13:100301460|100368574	chr13	100301460	100368574	ENSG00000175198	PCCA	exon	+	0.389939	32	13.0081	0	0	0	0	0	0	0.508385	0.394106	0.287955	0.380798	1.02928	1.03063	0.826467	1.32446	0	0	0	0	NA	NA	NA	NA	-0.719217	-0.406365	0.574108	0.600624	NA	NA
chr13:100330561|100340259	chr13	100330561	100340259	ENSG00000175198	PCCA	exon	+	0.146443	15	6.09756	0	0	0	0	0	0	0.03533	0.164817	0.147093	0.161438	0.190258	0.599561	0.453511	0.653704	0	0	0	0	NA	NA	NA	NA	0.479905	0.00194727	0.852357	0.9986	NA	NA
chr13:102622877|102627924	chr13	102622877	102627924	ENSG00000134900	TPP2	exon	+	0.71946	61	24.7967	0	0	0	0	0	0	0.594367	0.862789	0.685614	0.624145	1.12269	2.30321	1.12093	1.21247	0	0	0	0	NA	1.4826	1.4826	NA	0.311483	-0.325157	0.727759	0.543887	NA	NA
chr13:102807146|102834552	chr13	102807146	102834552	ENSG00000134897	BIVM	exon	+	0.313995	31	12.6016	0	0	0	0	0	0	0.0856759	0.186039	0.211752	0.541808	0.461379	0.568246	0.565019	1.25194	0	0	0	0	NA	NA	NA	NA	0.579399	0.874506	0.789736	0.216573	NA	NA
chr13:102852118|102872398	chr13	102852118	102872398	ENSG00000134899	ERCC5	exon	+	0.20929	24	9.7561	0	0	0	0	0	0	0.138712	0.225459	0.375041	0.164371	0.54751	0.784408	0.812693	0.606936	0	0	0	0	NA	NA	NA	NA	0.896387	0.0234516	0.558419	0.979778	NA	NA
chr13:110622216|110624279	chr13	110622216	110624279	ENSG00000213995	NAXD	exon	+	1.70466	101	41.0569	0	0	0	0	0	0	1.42652	1.98658	0.842449	1.76723	1.85685	3.09811	1.67142	2.98338	0	0	0	0	NA	NA	NA	NA	-0.373177	-0.243628	0.629362	0.509072	0.992429	0.698332
chr13:111217679|111244294	chr13	111217679	111244294	ENSG00000102606	ARHGEF7	exon	+	0.209611	18	7.31707	0	0	0	0	0	0	0	0.168586	0.129888	0.338039	0	0.626359	0.490025	1.04129	0	0	0	0	NA	1.18968	1.0247	1.4826	0.479906	0.296449	0.870102	0.74748	NA	NA
chr13:112516440|112527484	chr13	112516440	112527484	ENSG00000126216	TUBGCP3	exon	-	1.68455	124	50.4065	0	0	0	0.550043	1.31719	1.58962	1.39413	1.51962	1.43773	2.01177	1.95477	1.9194	1.81028	2.26018	0	0.815494	1.95286	2.35677	NA	NA	NA	NA	0.0258558	0.292264	0.964691	0.338046	0.998955	0.574211
chr13:113520616|113539507	chr13	113520616	113539507	ENSG00000150403	TMCO3	exon	+	0.274883	24	9.7561	0	0	0	0	0	0	0.0738963	0.316847	0.0488923	0.361901	0.397944	0.960463	0.263293	1.20933	0	0	0	0	NA	NA	NA	NA	-0.0175691	0.0327721	0.995223	0.966766	NA	NA
chr13:114041000|114073837	chr13	114041000	114073837	ENSG00000185989	RASA3	exon	-	0.340133	33	13.4146	0	0	0	0	0	0	0.147537	0.402902	0.100336	0.407982	0.476616	0.993234	0.379901	1.08325	0	0	0	0	NA	1.4826	1.4826	NA	-0.216566	-0.144594	0.920841	0.835143	NA	NA
chr13:19835477|19838985	chr13	19835477	19838985	ENSG00000132950	ZMYM5	exon	-	0.155142	14	5.69106	0	0	0	0	0	0	0.0996073	0.0744982	0.0826604	0.274457	0.388985	0.337837	0.44514	1.05682	0	0	0	0	NA	NA	NA	NA	-0.316055	0.699427	0.914236	0.530566	NA	NA
chr13:19851355|19852190	chr13	19851355	19852190	ENSG00000132950	ZMYM5	exon	-	0.774177	60	24.3902	0	0	0	0	0	0	0.629747	0.942146	0.169387	0.832536	1.32094	1.73762	0.516554	1.88984	0	0	0	0	NA	NA	NA	NA	-1.28824	-0.476029	0.27585	0.351271	NA	0.583081
chr13:19993063|19993919	chr13	19993063	19993919	ENSG00000121741	ZMYM2	exon	+	0.173979	16	6.50407	0	0	0	0	0	0	0.0243194	0.141391	0.169801	0.253039	0.130964	0.524156	0.546636	0.891254	0	0	0	0	NA	NA	NA	NA	0.38041	0.321683	0.885364	0.763297	NA	NA
chr13:20002850|20006586	chr13	20002850	20006586	ENSG00000121741	ZMYM2	exon	+	0.571851	56	22.7642	0	0	0	0	0	0	0.494662	0.483416	0.779964	0.620735	0.963104	1.01743	1.75873	1.26276	0	0	0	0	NA	NA	NA	NA	0.305069	0.171684	0.755968	0.752072	NA	NA
chr13:20026612|20036909	chr13	20026612	20036909	ENSG00000121741	ZMYM2	exon	+	0.347887	34	13.8211	0	0	0	0	0	0	0.430016	0.335682	0.208982	0.377243	0.805756	1.04856	0.639766	0.907095	0	0	0	0	NA	NA	NA	NA	-0.666276	0.351337	0.603679	0.638903	NA	NA
chr13:20051433|20067390	chr13	20051433	20067390	ENSG00000121741	ZMYM2	exon	+	0.558909	47	19.1057	0	0	0	0	0	0	0.445273	0.551444	0.460145	0.630538	1.22509	1.35603	0.973447	1.60564	0	0	0	0	NA	NA	NA	NA	0.221018	0.13703	0.854225	0.819757	NA	NA
chr13:20058575|20067390	chr13	20058575	20067390	ENSG00000121741	ZMYM2	exon	+	0.277955	22	8.94309	0	0	0	0	0	0	0.241166	0.121291	0.260516	0.451	0.783974	0.41968	0.603825	2.11443	0	0	0	0	NA	NA	NA	NA	0.0854187	0.370273	0.955895	0.702833	NA	NA
chr13:20064451|20083032	chr13	20064451	20083032	ENSG00000121741	ZMYM2	exon	+	0.204639	17	6.91057	0	0	0	0	0	0	0.343748	0.10254	0.257134	0.248857	1.16276	0.411251	0.703545	0.926289	0	0	0	0	NA	NA	NA	NA	-0.416873	0.424022	0.789962	0.714624	NA	NA
chr13:20731841|20732121	chr13	20731841	20732121	ENSG00000150456	EEF1AKMT1	exon	-	1.54562	98	39.8374	0	0	0	0	0	0	1.24499	1.93409	1.09318	1.38464	2.18283	3.49148	1.70295	2.1247	0	0	0	0	NA	1.4826	NA	1.4826	-0.395496	-0.387864	0.620934	0.286742	0.992429	0.533305
chr13:21161790|21172681	chr13	21161790	21172681	ENSG00000165480	SKA3	exon	-	0.358188	32	13.0081	0	0	0	0	0	0	0.146778	0.361022	0.139016	0.485426	0.549143	0.939536	0.748627	1.09787	0	0	0	0	NA	1.00368	0.674575	1.4826	-0.117067	0.345694	0.965695	0.60028	NA	NA
chr13:21167988|21168399	chr13	21167988	21168399	ENSG00000165480	SKA3	exon	-	2.06116	103	41.8699	0	0	0	0	0	0	1.07183	1.54442	1.97301	2.9034	1.85872	2.79766	3.30316	4.22005	0	0	0	0	NA	NA	NA	NA	0.901829	0.625043	0.207294	0.106917	0.896732	0.309273
chr13:21381434|21391854	chr13	21381434	21391854	ENSG00000180776	ZDHHC20	exon	-	0.522	44	17.8862	0	0	0	0	0	0	0.454106	0.531338	1.17155	0.336951	1.07743	1.40629	2.10407	0.902408	0	0	0	0	NA	NA	NA	NA	1.15315	-0.301919	0.252025	0.645011	0.937767	NA
chr13:24222819|24224582	chr13	24222819	24224582	ENSG00000182957	SPATA13	exon	+	3.91785	143	58.1301	1	0	0	1.54163	2.5237	3.80486	2.82417	2.26668	2.98506	6.18118	3.71985	2.84967	3.08862	9.95795	0	2.28562	3.74164	5.64108	NA	NA	NA	NA	-0.000528072	0.991496	0.999348	0.000772103	0.999954	0.0192244
chr13:24249477|24251862	chr13	24249477	24251862	ENSG00000182957	SPATA13	exon	+	0.496589	43	17.4797	0	0	0	0	0	0	0.432913	0.282312	0.215239	0.815093	0.856523	0.768841	0.586545	2.06827	0	0	0	0	NA	NA	NA	NA	-0.991922	0.678828	0.412235	0.282756	NA	NA
chr13:24475472|24478276	chr13	24475472	24478276	ENSG00000102699	PARP4	exon	-	0.766427	58	23.5772	0	0	0	0	0	0	1.70729	0.537767	0.755434	0.714189	3.39706	1.41059	1.50222	1.5104	0	0	0	0	NA	NA	NA	NA	-0.650202	0.166587	0.435159	0.7739	0.95927	NA
chr13:24477701|24478276	chr13	24477701	24478276	ENSG00000102699	PARP4	exon	-	0.471183	41	16.6667	0	0	0	0	0	0	0.301043	0.484198	0.407659	0.528752	0.854242	1.15778	0.993471	1.39017	0	0	0	0	NA	NA	NA	NA	0.240702	-0.101211	0.861109	0.874389	NA	NA
chr13:24477701|24493733	chr13	24477701	24493733	ENSG00000102699	PARP4	exon	-	0.489235	46	18.6992	0	0	0	0	0	0	0.43408	0.485682	0.946386	0.371351	0.988386	1.10904	1.68748	1.05709	0	0	0	0	NA	NA	NA	NA	0.461049	-0.545222	0.622287	0.409248	NA	NA
chr13:24484653|24493733	chr13	24484653	24493733	ENSG00000102699	PARP4	exon	-	0.217353	23	9.34959	0	0	0	0	0	0	0.10419	0.157313	0.316783	0.281541	0.324195	0.514934	0.842652	0.882741	0	0	0	0	NA	NA	NA	NA	0.745993	0.121831	0.650265	0.893958	NA	NA
chr13:24484653|24503777	chr13	24484653	24503777	ENSG00000102699	PARP4	exon	-	0.486311	42	17.0732	0	0	0	0	0	0	0.351043	0.506933	0.529937	0.493371	0.763561	1.15112	1.10212	1.3408	0	0	0	0	NA	NA	NA	NA	0.297379	-0.374645	0.791937	0.578525	NA	NA
chr13:26337567|26353880	chr13	26337567	26353880	ENSG00000132964	CDK8	exon	+	0.647843	54	21.9512	0	0	0	0	0	0	0.466674	0.654763	0.484644	0.744951	0.998307	1.33714	0.954362	1.55849	0	0	0	0	NA	NA	NA	NA	0.481501	0.104856	0.653424	0.853582	NA	0.926599
chr13:26400453|26401624	chr13	26400453	26401624	ENSG00000132964	CDK8	exon	+	1.83995	125	50.813	0	0	0.705263	1.60742	1.36645	0	1.42775	2.12053	1.86182	1.67728	1.67235	2.80451	2.32627	2.32154	1.04562	2.38317	2.0259	0	1.4826	NA	NA	NA	0.0731118	-0.549067	0.895658	0.0794869	0.992614	0.267724
chr13:28174272|28177935	chr13	28174272	28177935	ENSG00000152520	PAN3	exon	+	1.49767	110	44.7154	0	0	1.47358	0	0	0	1.40641	1.32891	1.66111	1.64463	1.40124	2.17462	2.33572	2.1151	2.18473	0	0	0	1.4826	1.4826	1.4826	NA	-0.118283	0.150738	0.835935	0.674653	0.992429	0.823321
chr13:28256292|28261458	chr13	28256292	28261458	ENSG00000152520	PAN3	exon	+	1.84657	104	42.2764	0	0	0	0	1.852	0	1.81458	1.4689	2.11004	2.15432	2.63237	2.25475	2.72621	4.92913	0	0	2.74577	0	NA	NA	NA	NA	0.162938	0.0980044	0.790994	0.801786	0.992429	0.894562
chr13:28256292|28281379	chr13	28256292	28281379	ENSG00000152520	PAN3	exon	+	0.747968	62	25.2033	0	0	0	0	0	0	0.724726	0.516065	0.610485	1.02842	1.42325	1.02142	1.01463	2.01666	0	0	0	0	NA	NA	NA	NA	-0.130319	0.588621	0.889316	0.258008	NA	0.50649
chr13:28260447|28261458	chr13	28260447	28261458	ENSG00000152520	PAN3	exon	+	0.144615	12	4.87805	0	0	0	0	0	0	0.044671	0.145588	0.12004	0.181256	0.240561	0.521189	0.646435	0.895812	0	0	0	0	NA	NA	NA	NA	-0.0175691	-0.0244998	0.995223	0.983282	NA	NA
chr13:28266715|28270866	chr13	28266715	28270866	ENSG00000152520	PAN3	exon	+	0.225994	19	7.72358	0	0	0	0	0	0	0.324033	0.146816	0.294161	0.254965	0.925562	0.546829	0.844528	1.07914	0	0	0	0	NA	NA	NA	NA	-0.32551	0.154632	0.826748	0.88877	NA	NA
chr13:30227412|30241086	chr13	30227412	30241086	ENSG00000102781	KATNAL1	exon	-	0.852847	53	21.5447	0	0	0	0	0	0	0.552544	1.52905	0.120983	0.488449	1.04274	3.02713	0.456916	1.58252	0	0	0	0	NA	NA	NA	NA	-1.70172	-1.52768	0.192461	0.00593361	NA	0.0611069
chr13:30630835|30631474	chr13	30630835	30631474	ENSG00000132952	USPL1	exon	+	0.31203	24	9.7561	0	0	0	0	0	0	0.340341	0.266273	0.166816	0.393102	0.822722	0.874931	0.51995	1.37985	0	0	0	0	NA	NA	NA	NA	-0.417487	0.27076	0.782331	0.767446	NA	NA
chr13:31215051|31229294	chr13	31215051	31229294	ENSG00000187676	B3GLCT	exon	+	0.646068	51	20.7317	0	0	0	0	0	0	0.36785	0.596071	0.687395	0.767626	0.865001	1.28656	1.76547	1.72733	0	0	0	0	NA	NA	NA	NA	0.847106	0.115579	0.451557	0.84054	NA	NA
chr13:32517857|32527532	chr13	32517857	32527532	ENSG00000244754	N4BP2L2	exon	-	23.472	240	97.561	1	4	18.9359	21.2612	20.9068	19.9081	20.1712	27.1116	20.2288	21.8092	7.75568	19.5668	10.6317	13.8058	7.35974	8.67992	9.55296	12.8645	0.388667	NA	NA	NA	-0.00808541	-0.402721	0.967294	0.0013651	0.998955	0.0272712
chr13:32535769|32537027	chr13	32535769	32537027	ENSG00000244754	N4BP2L2	exon	-	2.62145	161	65.4472	0	0	3.07371	2.72889	1.88736	2.30019	2.70579	2.69617	2.08066	2.68461	2.20996	2.46522	2.16572	3.23371	2.37142	1.98184	2.79821	3.41027	0.771517	NA	NA	NA	-0.514786	-0.220523	0.268243	0.342293	0.943373	0.576446
chr13:32732101|32735330	chr13	32732101	32735330	ENSG00000083642	PDS5B	exon	+	0.748074	55	22.3577	0	0	0	0	0	0	0.771726	0.643625	0.78095	0.835448	2.10679	1.61968	1.37636	1.98111	0	0	0	0	NA	1.42574	1.4826	1.4826	0.0477722	0.173301	0.96131	0.758055	NA	NA
chr13:32753332|32760720	chr13	32753332	32760720	ENSG00000083642	PDS5B	exon	+	0.204334	17	6.91057	0	0	0	0	0	0	0.196857	0.144215	0.0681304	0.307857	0.742709	0.571004	0.366894	0.945153	0	0	0	0	NA	NA	NA	NA	-0.316057	0.400908	0.906407	0.685372	NA	NA
chr13:37040405|37051583	chr13	37040405	37051583	ENSG00000102710	SUPT20H	exon	-	0.69965	64	26.0163	0	0	0	0	0	0	0.797025	0.796	0.303484	0.693559	1.4701	1.38791	0.70879	1.27923	0	0	0	0	NA	NA	NA	NA	-1.07162	-0.259228	0.29368	0.594351	NA	0.763112
chr13:40559509|40560860	chr13	40559509	40560860	ENSG00000288542	ENSG00000288542	exon	-	0.433419	36	14.6341	0	0	0	0	0	0	0.561796	0.49788	0.222773	0.393811	1.17749	1.1204	0.669829	1.27627	0	0	0	0	NA	NA	NA	NA	-1.14176	-0.572202	0.389181	0.418593	NA	NA
chr13:40559509|40645486	chr13	40559509	40645486	ENSG00000150907	FOXO1	intron	-	0.138986	11	4.47154	0	0	0	0	0	0	0.148536	0.124293	0.225894	0.124541	0.458817	0.748375	0.605372	0.692903	0	0	0	0	NA	NA	NA	NA	0.181416	-0.0828406	0.918684	0.964883	NA	NA
chr13:40826506|40836885	chr13	40826506	40836885	ENSG00000168852	TPTE2P5	exon	-	0.567478	44	17.8862	0	0	0	0	0	0	0.472809	0.771114	0.884298	0.296735	1.07371	2.23546	1.70414	0.890948	0	0	0	0	NA	NA	NA	NA	0.781312	-0.768701	0.446443	0.259602	NA	NA
chr13:40826506|40855815	chr13	40826506	40855815	ENSG00000168852	TPTE2P5	exon	-	0.561347	57	23.1707	0	0	0	0	0	0	0.399587	0.572143	1.05734	0.449583	0.921647	1.14263	1.58646	0.975475	0	0	0	0	NA	1.4826	1.4826	1.4826	1.16467	-0.331749	0.173189	0.556262	0.837994	NA
chr13:40826506|40872160	chr13	40826506	40872160	ENSG00000168852	TPTE2P5	intron	-	0.305461	32	13.0081	0	0	0	0	0	0	0.286309	0.217716	0.704347	0.278495	1.0221	0.618528	1.17316	0.929933	0	0	0	0	NA	NA	NA	NA	1.24768	0.133851	0.261372	0.870117	NA	NA
chr13:40836597|40855815	chr13	40836597	40855815	ENSG00000168852	TPTE2P5	exon	-	0.468851	51	20.7317	0	0	0	0	0	0	0.503191	0.449921	0.555275	0.4513	0.967214	0.990626	0.996221	1.05697	0	0	0	0	NA	NA	NA	NA	0.306877	-0.104173	0.733092	0.863678	NA	NA
chr13:40908159|40914105	chr13	40908159	40914105	ENSG00000239827	SUGT1P3	exon	-	1.5223	101	41.0569	0	0	0	0	0	0	1.08275	1.04554	1.69936	2.07835	1.9496	1.54885	2.26617	3.20169	0	0	0	0	NA	1.4826	NA	NA	0.285467	0.649053	0.693857	0.084002	0.992429	0.273761
chr13:40933470|40934028	chr13	40933470	40934028	ENSG00000120690	ELF1	exon	-	0.314239	31	12.6016	0	0	0	0	0	0	0.385472	0.349815	0.145023	0.308261	1.01735	0.953895	0.567825	0.822899	0	0	0	0	NA	NA	NA	NA	-0.898618	0.133383	0.59642	0.853763	NA	NA
chr13:40940921|40943925	chr13	40940921	40943925	ENSG00000120690	ELF1	exon	-	0.558041	50	20.3252	0	0	0	0	0	0	0.675715	0.476053	0.46622	0.63222	1.29558	1.13836	0.975228	1.31918	0	0	0	0	NA	1.4826	1.4826	NA	-0.400417	0.223186	0.697029	0.713567	NA	NA
chr13:41252645|41260915	chr13	41252645	41260915	ENSG00000120662	MTRF1	exon	-	0.729762	65	26.4228	0	0	0	0	0	0	0.724317	0.524491	0.676628	0.952729	1.24995	1.01856	1.15495	1.6846	0	0	0	0	NA	NA	NA	NA	-0.150006	0.769053	0.866535	0.130621	0.992614	0.348863
chr13:41318806|41336756	chr13	41318806	41336756	ENSG00000172766	NAA16	exon	+	0.212118	18	7.31707	0	0	0	0	0	0	0.0460415	0.312414	0.155525	0.179088	0.247941	1.01816	0.670097	0.596122	0	0	0	0	NA	NA	NA	NA	0.280916	-0.33919	0.923594	0.725633	NA	NA
chr13:41369090|41372830	chr13	41369090	41372830	ENSG00000172766	NAA16	exon	+	0.250949	21	8.53659	0	0	0	0	0	0	0.173141	0.342809	0.0385795	0.246745	0.546142	1.08647	0.207757	0.774949	0	0	0	0	NA	NA	NA	NA	-0.515049	-0.206499	0.839168	0.816075	NA	NA
chr13:41761128|41833531	chr13	41761128	41833531	ENSG00000102763	VWA8	exon	-	0.266884	27	10.9756	0	0	0	0	0	0	0.135379	0.335102	0.493767	0.169854	0.525062	0.83811	1.11438	0.702745	0	0	0	0	NA	NA	NA	NA	1.05243	-0.572533	0.471383	0.4962	NA	NA
chr13:41811225|41819386	chr13	41811225	41819386	ENSG00000102763	VWA8	exon	-	0.777694	66	26.8293	0	0	0	0	0	0	0.739998	1.08143	0.978405	0.424717	1.31753	1.87825	1.95079	0.966484	0	0	0	0	NA	NA	NA	NA	0.0152167	-1.00945	0.987534	0.0353706	0.998955	0.170943
chr13:41811225|41833531	chr13	41811225	41833531	ENSG00000102763	VWA8	exon	-	0.562606	50	20.3252	0	0	0	0	0	0	0.615914	0.628761	0.2157	0.585141	1.42822	1.19547	0.734773	1.42685	0	0	0	0	NA	NA	NA	NA	-0.854902	-0.460565	0.536303	0.403075	NA	NA
chr13:41865736|41868477	chr13	41865736	41868477	ENSG00000102763	VWA8	exon	-	2.57024	136	55.2846	0	0	2.46842	1.44449	2.94556	1.7115	2.1945	2.21782	2.86164	2.94815	1.65652	3.17574	2.47437	3.99119	1.61306	2.14161	4.35067	2.53747	0.653478	NA	NA	NA	0.31567	0.224172	0.437144	0.491739	0.95927	0.688109
chr13:41865736|41887361	chr13	41865736	41887361	ENSG00000102763	VWA8	exon	-	0.32738	32	13.0081	0	0	0	0	0	0	0.371991	0.349137	0.341343	0.287927	0.802588	0.946537	0.851407	0.946665	0	0	0	0	NA	NA	NA	NA	-0.142004	-0.54408	0.907683	0.501076	NA	NA
chr13:42285986|42308609	chr13	42285986	42308609	ENSG00000023516	AKAP11	exon	+	0.625622	44	17.8862	0	0	0	0	0	0	0.0902184	0.299504	0.720352	1.08486	0.337804	0.865364	1.65674	2.36252	0	0	0	0	NA	NA	NA	NA	1.81131	1.21208	0.142959	0.0549075	NA	NA
chr13:42917541|42970670	chr13	42917541	42970670	ENSG00000133106	EPSTI1	exon	-	0.525383	37	15.0407	0	0	0	0	0	0	0.224151	0.382429	0.0870243	0.891754	0.599022	1.05996	0.46864	2.40858	0	0	0	0	NA	NA	NA	NA	-0.515053	0.608168	0.807883	0.340974	NA	NA
chr13:42926336|42970670	chr13	42926336	42970670	ENSG00000133106	EPSTI1	exon	-	0.311432	22	8.94309	0	0	0	0	0	0	0.237283	0.131044	0.133446	0.567986	0.808898	0.500144	0.514052	1.70019	0	0	0	0	NA	NA	1.4826	NA	-0.415557	0.975209	0.844477	0.268814	NA	NA
chr13:42953948|42970670	chr13	42953948	42970670	ENSG00000133106	EPSTI1	exon	-	5.64521	206	83.7398	0	0	5.00804	3.36306	4.92614	4.96885	5.03274	4.30366	5.41432	7.24152	2.83351	3.94143	4.93035	7.99119	2.70838	2.73687	3.01883	4.72845	0.540806	NA	NA	NA	0.109906	0.396437	0.716209	0.0360934	0.992429	0.17316
chr13:45151687|45207505	chr13	45151687	45207505	ENSG00000188342	GTF2F2	exon	+	1.02502	69	28.0488	0	0	0	0	0	0	0.247071	0.985205	0.854777	1.35128	0.874459	2.46878	1.52795	2.30439	0	0	0	0	NA	NA	NA	NA	1.59917	0.409336	0.145627	0.372571	NA	0.597328
chr13:45336536|45337388	chr13	45336536	45337388	ENSG00000133112	TPT1	exon	-	0.230896	20	8.13008	0	0	0	0	0	0	0.137686	0.262952	0.222834	0.229433	0.428124	1.03642	0.600315	0.753198	0	0	0	0	NA	NA	NA	NA	0.280911	-0.0347123	0.874723	0.972764	NA	NA
chr13:45516143|45519094	chr13	45516143	45519094	ENSG00000136152	COG3	exon	+	0.553806	50	20.3252	0	0	0	0	0	0	0.750275	0.447388	0.311153	0.674174	1.59036	0.972698	0.652457	1.51404	0	0	0	0	NA	NA	NA	NA	-0.668632	0.40016	0.518612	0.497665	NA	NA
chr13:45516143|45525051	chr13	45516143	45525051	ENSG00000136152	COG3	exon	+	0.717564	60	24.3902	0	0	0	0	0	0	0.399135	0.814606	0.789143	0.695091	0.835681	1.45693	1.76059	1.79358	0	0	0	0	NA	NA	NA	NA	0.413668	-0.612113	0.672633	0.243515	NA	0.492793
chr13:45516143|45530780	chr13	45516143	45530780	ENSG00000136152	COG3	exon	+	0.32108	32	13.0081	0	0	0	0	0	0	0.205998	0.310589	0.289239	0.375955	0.562007	0.768467	0.968927	1.03214	0	0	0	0	NA	NA	NA	NA	-0.278506	-0.0128855	0.862872	0.985799	NA	NA
chr13:45985297|46020557	chr13	45985297	46020557	ENSG00000123200	ZC3H13	exon	-	0.224517	17	6.91057	0	0	0	0	0	0	0	0.252601	0.222339	0.264915	0	1.06943	0.700864	0.930926	0	0	0	0	NA	NA	NA	NA	0.579401	0.0143986	0.843489	0.988274	NA	NA
chr13:46003139|46020557	chr13	46003139	46020557	ENSG00000123200	ZC3H13	exon	-	0.507684	44	17.8862	0	0	0	0	0	0	0.341878	0.547658	0.333112	0.570532	0.811754	1.16627	0.930413	1.49133	0	0	0	0	NA	0.926977	0.730961	1.4826	0.017593	-0.255422	0.98965	0.675896	NA	NA
chr13:46003139|46045516	chr13	46003139	46045516	ENSG00000123200	ZC3H13	exon	-	0.253877	23	9.34959	0	0	0	0	0	0	0.0243194	0.330345	0.0825627	0.298506	0.130964	0.782476	0.311154	1.19455	0	0	0	0	NA	NA	NA	NA	0.181421	-0.360448	0.950707	0.66299	NA	NA
chr13:46723221|46728984	chr13	46723221	46728984	ENSG00000136141	LRCH1	exon	+	0.214243	16	6.50407	0	0	0	0	0	0	0.232695	0.238548	0.188809	0.192048	1.08902	0.803711	0.733433	0.924248	0	0	0	0	NA	NA	NA	NA	-0.117068	-0.198818	0.963486	0.854262	NA	NA
chr13:46723221|46733998	chr13	46723221	46733998	ENSG00000136141	LRCH1	exon	+	1.5079	103	41.8699	0	0	0	0	0	0	1.40961	1.1724	1.78677	1.78886	2.95994	2.03764	2.33606	3.45688	0	0	0	0	NA	NA	NA	NA	0.307457	0.212212	0.62182	0.566337	0.992429	0.742007
chr13:48077153|48090418	chr13	48077153	48090418	ENSG00000136146	MED4	exon	-	0.962796	81	32.9268	0	0	0	0	0	0	0.874144	1.04986	0.6718	0.990412	1.26302	1.69806	1.02465	1.99215	0	0	0	0	NA	NA	NA	NA	-0.624865	-0.283606	0.380523	0.533771	0.95927	0.716674
chr13:49138747|49145935	chr13	49138747	49145935	ENSG00000102531	FNDC3A	exon	+	0.841126	58	23.5772	0	0	0	0	0	0	0.649244	0.899836	0.875516	0.829993	2.02282	2.09715	1.83164	1.7291	0	0	0	0	NA	NA	NA	NA	0.628849	-0.286498	0.572963	0.585587	NA	0.756048
chr13:49167244|49175541	chr13	49167244	49175541	ENSG00000102531	FNDC3A	exon	+	0.573031	42	17.0732	0	0	0	0	0	0	0.984176	0.684005	0.512091	0.356267	1.96722	1.47469	1.2401	1.1631	0	0	0	0	NA	NA	NA	NA	-0.756143	-0.984502	0.498889	0.135867	NA	NA
chr13:49168613|49178654	chr13	49168613	49178654	ENSG00000102531	FNDC3A	exon	+	0.686366	68	27.6423	0	0	0	0	0	0	0.993773	0.89104	0.527721	0.436753	1.21132	1.28591	1.30351	1.14092	0	0	0	0	NA	NA	NA	NA	-1.12462	-1.26057	0.150478	0.0110006	0.813436	0.0878
chr13:49196877|49198574	chr13	49196877	49198574	ENSG00000102531	FNDC3A	exon	+	0.536174	53	21.5447	0	0	0	0	0	0	0.97773	0.339028	0.375718	0.648403	1.62232	0.777463	0.874082	1.35206	0	0	0	0	NA	NA	NA	NA	-1.24004	0.630751	0.182307	0.274068	NA	NA
chr13:49451553|49451909	chr13	49451553	49451909	ENSG00000136169	SETDB2	exon	+	0.621764	49	19.9187	0	0	0	0	0	0	0.896881	0.64933	0.979003	0.403175	1.76897	1.93049	1.36724	1.1946	0	0	0	0	NA	0.909559	0.896446	0.988077	-0.0236318	-0.506402	0.976409	0.465595	0.998955	NA
chr13:49451553|49461162	chr13	49451553	49461162	ENSG00000136169	SETDB2	exon	+	0.360653	34	13.8211	0	0	0	0	0	0	0.242803	0.356535	0.345783	0.404864	0.818539	1.16681	0.733834	0.920622	0	0	0	0	NA	NA	NA	NA	0.664929	0.294096	0.632716	0.689014	NA	NA
chr13:49451553|49467960	chr13	49451553	49467960	ENSG00000136169	SETDB2	exon	+	0.732897	61	24.7967	0	0	0	0	0	0	0.80856	0.795538	0.596751	0.688526	1.2119	1.372	1.1242	1.66118	0	0	0	0	NA	NA	NA	NA	-0.63035	-0.347411	0.46292	0.530339	0.95927	0.714994
chr13:50927407|50949505	chr13	50927407	50949505	ENSG00000136104	RNASEH2B	exon	+	4.84527	192	78.0488	0	0	3.95877	5.09559	3.27988	4.05455	3.9934	5.3959	4.3496	4.7017	3.41596	3.60298	3.96851	4.5459	2.27064	3.84664	4.00748	5.23504	0.573572	NA	NA	NA	0.0183342	-0.466977	0.958975	0.017142	0.998955	0.115372
chr13:52397232|52398194	chr13	52397232	52398194	ENSG00000136114	THSD1	exon	-	0.31336	25	10.1626	0	0	0	0	0	0	0	0.412627	0.171492	0.351608	0	1.37861	0.654459	0.913077	0	0	0	0	NA	NA	NA	NA	0.579401	-0.140164	0.843489	0.853063	NA	NA
chr13:52397232|52402681	chr13	52397232	52402681	ENSG00000136114	THSD1	exon	-	0.229408	21	8.53659	0	0	0	0	0	0	0.0585255	0.234272	0.183752	0.289957	0.315169	0.856787	0.575102	0.863226	0	0	0	0	NA	NA	NA	NA	0.479905	0.416639	0.850329	0.640539	NA	NA
chr13:52417992|52426066	chr13	52417992	52426066	ENSG00000136100	VPS36	exon	-	0.377918	38	15.4472	0	0	0	0	0	0	0.213561	0.414137	0.407039	0.382552	0.702467	1.23737	0.839707	0.925693	0	0	0	0	NA	NA	NA	NA	0.938568	0.107055	0.493473	0.870688	NA	NA
chr13:52417992|52427219	chr13	52417992	52427219	ENSG00000136100	VPS36	exon	-	2.19727	125	50.813	0	0	2.4846	1.07564	1.63994	0.653618	2.33064	1.97599	1.93207	2.45838	2.2958	3.25199	2.15147	3.7076	3.68367	1.59474	2.43138	0.969054	1.4826	0.72617	1.4826	1.05582	-0.238301	-0.0123119	0.661182	0.969715	0.992429	0.988354
chr13:52658399|52680155	chr13	52658399	52680155	ENSG00000165416	SUGT1	exon	+	0.227539	23	9.34959	0	0	0	0	0	0	0.200925	0.281357	0.0917095	0.222793	0.546402	0.856732	0.342943	0.876895	0	0	0	0	NA	NA	NA	NA	-0.515054	-0.301201	0.792921	0.735791	NA	NA
chr13:60439688|60460540	chr13	60439688	60460540	ENSG00000083544	TDRD3	exon	+	1.93878	129	52.439	0	0	1.29096	1.86386	1.8473	0	1.37386	2.23596	1.73121	1.87495	1.53948	2.32846	1.86325	2.59821	1.91398	2.76336	2.73881	0	1.4826	NA	NA	NA	0.174762	-0.464025	0.75167	0.116025	0.992429	0.324179
chr13:60439688|60467379	chr13	60439688	60467379	ENSG00000083544	TDRD3	exon	+	6.80327	212	86.1789	0	0	5.18184	6.83081	6.482	6.00463	6.56126	7.53345	6.46154	6.24943	5.04811	5.02293	3.88767	4.80379	4.33339	4.4495	3.90641	4.98851	0.836265	0.69518	0.46826	0.708711	0.0358033	-0.401033	0.898999	0.0144188	0.993262	0.101292
chr13:60439688|60494575	chr13	60439688	60494575	ENSG00000083544	TDRD3	exon	+	0.556884	49	19.9187	0	0	0	0	0	0	0.221582	0.603687	0.433698	0.648583	0.517894	1.34188	0.764003	1.47073	0	0	0	0	NA	NA	NA	NA	0.64085	0.0198591	0.557257	0.973992	NA	NA
chr13:60439688|60510755	chr13	60439688	60510755	ENSG00000083544	TDRD3	exon	+	0.357746	28	11.3821	0	0	0	0	0	0	0.0575637	0.341682	0.234479	0.501728	0.30999	1.05112	0.619808	1.53006	0	0	0	0	NA	0.771602	1.0534	1.4723	0.86284	0.33476	0.689132	0.656154	NA	NA
chr13:60439688|60535233	chr13	60439688	60535233	ENSG00000083544	TDRD3	exon	+	0.441571	38	15.4472	0	0	0	0	0	0	0.127028	0.410832	0.296726	0.611083	0.399551	1.2379	0.703324	1.37935	0	0	0	0	NA	NA	NA	NA	0.707221	0.223152	0.639279	0.738097	NA	NA
chr13:71557024|71573012	chr13	71557024	71573012	ENSG00000276644	DACH1	exon	-	0.246941	20	8.13008	0	0	0	0	0	0	0.0497029	0.189115	0.670952	0.236262	0.267658	0.724905	1.45919	0.766038	0	0	0	0	NA	0.486698	0.59293	0.957409	1.6758	0.155629	0.268567	0.878342	NA	NA
chr13:71557024|71573573	chr13	71557024	71573573	ENSG00000276644	DACH1	exon	-	1.03198	50	20.3252	1	0	0	0	0	0	0.352287	0.367619	1.30951	1.81782	1.04256	1.3496	2.13301	6.67586	0	0	0	0	NA	NA	NA	NA	2.14006	1.986	0.0277307	0.000881567	NA	0.0214079
chr13:71557024|71681910	chr13	71557024	71681910	ENSG00000276644	DACH1	exon	-	0.379246	30	12.1951	0	0	0	0	0	0	0.137619	0.123008	0.941265	0.5387	0.422775	0.551677	1.58509	1.37519	0	0	0	0	NA	NA	NA	NA	1.88899	1.13791	0.0540242	0.211394	NA	NA
chr13:72835243|72931267	chr13	72835243	72931267	ENSG00000083535	PIBF1	exon	+	0.43254	38	15.4472	0	0	0	0	0	0	0.300858	0.553096	0.216797	0.416935	0.968668	1.14281	0.698484	1.25113	0	0	0	0	NA	NA	NA	NA	-0.316063	-0.834278	0.865512	0.181921	NA	NA
chr13:75560753|75569507	chr13	75560753	75569507	ENSG00000261553	ENSG00000261553	exon	+	3.21343	173	70.3252	0	0	1.29096	2.51838	2.63438	2.986	2.11152	3.28943	2.96608	3.54503	2.5505	5.02727	2.64675	3.39938	1.91398	3.04626	3.56561	3.76718	1.4826	1.13106	1.4826	0.663984	0.454065	0.00381232	0.313139	0.985945	0.957411	0.992505
chr13:75621763|75727098	chr13	75621763	75727098	ENSG00000261553	ENSG00000261553	exon	+	1.24618	85	34.5528	0	0	0	0	1.25824	0	1.05451	0.813689	2.04039	1.49665	1.89531	1.48349	2.70972	3.12953	0	0	1.86547	0	NA	NA	NA	NA	0.834878	0.794499	0.197616	0.0824996	0.889043	0.272276
chr13:75621763|75761038	chr13	75621763	75761038	ENSG00000261553	ENSG00000261553	exon	+	0.44532	30	12.1951	0	0	0	0	0	0	0	0.334117	1.05035	0.508276	0	1.28568	1.82322	1.40552	0	0	0	0	NA	NA	NA	NA	2.60168	0.564799	0.019177	0.506434	NA	NA
chr13:77015409|77021861	chr13	77015409	77021861	ENSG00000005812	FBXL3	exon	-	0.180022	17	6.91057	0	0	0	0	0	0	0.119277	0.219798	0.0457866	0.199146	0.44896	0.743764	0.246568	0.688945	0	0	0	0	NA	1.4826	NA	NA	-0.415551	-0.0727988	0.88308	0.941391	NA	NA
chr13:77205256|77243951	chr13	77205256	77243951	ENSG00000005810	MYCBP2	exon	-	2.28969	122	49.5935	0	0	1.90779	1.79374	0	0	2.06237	2.83063	1.53118	2.04656	1.90186	3.47977	1.88981	3.27149	2.82848	2.6594	0	0	1.4826	NA	1.4826	NA	-0.565552	-0.737756	0.281123	0.0374533	0.943373	0.175337
chr13:77217840|77243951	chr13	77217840	77243951	ENSG00000005810	MYCBP2	exon	-	0.221897	20	8.13008	0	0	0	0	0	0	0.184642	0.26688	0.139016	0.213205	0.709838	0.948148	0.748627	0.674561	0	0	0	0	NA	NA	NA	NA	-0.216563	0.0872847	0.934489	0.922369	NA	NA
chr13:77719532|77753358	chr13	77719532	77753358	ENSG00000139737	SLAIN1	exon	+	0.820402	61	24.7967	0	0	0	0	0	0	0.897876	0.737469	1.40688	0.702767	1.71786	1.81094	1.91767	1.64263	0	0	0	0	NA	NA	NA	NA	0.740091	-0.175764	0.355277	0.759141	0.95927	0.871307
chr13:79520810|79539775	chr13	79520810	79539775	ENSG00000102471	NDFIP2	exon	+	0.208419	17	6.91057	0	0	0	0	0	0	0.123354	0.143942	0.101608	0.330859	0.373845	0.650699	0.382539	1.047	0	0	0	0	NA	0.877169	0.920953	1.4826	-0.216565	0.430641	0.924793	0.685792	NA	NA
chr13:95115922|95188542	chr13	95115922	95188542	ENSG00000125257	ABCC4	exon	-	0.279387	22	8.94309	0	0	0	0	0	0	0.43636	0.287945	0.324908	0.20966	1.37658	0.768289	1.26776	0.920864	0	0	0	0	NA	NA	NA	NA	-0.210727	-0.464272	0.915483	0.612835	NA	NA
chr13:95161189|95170628	chr13	95161189	95170628	ENSG00000125257	ABCC4	exon	-	0.397222	37	15.0407	0	0	0	0	0	0	0.226775	0.295493	0.276073	0.587038	0.609972	0.778128	0.923821	1.41678	0	0	0	0	NA	NA	NA	NA	-0.405933	0.629862	0.803492	0.339332	NA	NA
chr13:95161189|95188542	chr13	95161189	95188542	ENSG00000125257	ABCC4	exon	-	0.775463	69	28.0488	0	0	0	0	0	0	0.831555	0.769469	0.761904	0.768608	1.20573	1.30555	1.29906	1.65896	0	0	0	0	NA	NA	NA	NA	-0.101053	-0.11663	0.89461	0.821643	0.992614	0.906535
chr13:95177707|95188542	chr13	95177707	95188542	ENSG00000125257	ABCC4	exon	-	0.230384	20	8.13008	0	0	0	0	0	0	0.153525	0.30682	0.148041	0.20204	0.487549	0.89808	0.5963	0.848396	0	0	0	0	NA	NA	NA	NA	-0.216565	-0.18082	0.923537	0.851118	NA	NA
chr13:95723242|95725252	chr13	95723242	95725252	ENSG00000102580	DNAJC3	exon	+	1.486	83	33.7398	0	0	0	0	0	0	0.869818	1.85179	1.01401	1.44894	1.74959	6.74304	2.06668	2.36654	0	0	0	0	NA	NA	NA	NA	0.0899721	-0.334388	0.920516	0.449533	0.994317	0.660367
chr13:95757644|95763953	chr13	95757644	95763953	ENSG00000102580	DNAJC3	exon	+	8.63475	224	91.0569	0	0	7.85173	7.7379	7.90313	7.80325	8.03339	9.32379	8.02719	8.31091	3.72792	6.76704	4.6502	5.77834	2.75318	3.52194	4.30791	5.09614	0.350646	NA	NA	NA	-0.006651	-0.274564	0.976495	0.0686924	0.998955	0.250122
chr13:95832927|95837202	chr13	95832927	95837202	ENSG00000102595	UGGT2	exon	-	1.17256	92	37.3984	0	0	0	0	0	0	1.13491	1.02113	1.26299	1.30805	1.4681	1.66189	2.16555	2.32614	0	0	0	0	NA	NA	NA	NA	0.0215812	0.279141	0.974171	0.497898	0.998955	0.691132
chr13:95970112|95999307	chr13	95970112	95999307	ENSG00000102595	UGGT2	exon	-	0.937988	66	26.8293	0	0	0	0	0	0	0.810619	0.878798	0.368932	1.20756	2.00771	1.60509	0.858161	2.28381	0	0	0	0	NA	NA	NA	NA	-1.00982	0.33684	0.363476	0.486067	NA	0.68534
chr13:95983804|95999307	chr13	95983804	95999307	ENSG00000102595	UGGT2	exon	-	1.81853	101	41.0569	0	0	0	0	0	0	0.794814	1.32345	1.90544	2.59662	1.69964	1.99841	2.9	3.38504	0	0	0	0	NA	NA	NA	NA	0.690219	0.512791	0.438774	0.168603	0.95927	0.395755
chr13:99238427|99244624	chr13	99238427	99244624	ENSG00000134882	UBAC2	exon	+	4.85364	197	80.0813	0	0	3.68394	3.41992	3.50075	4.75915	4.50084	4.33606	4.5714	5.56306	4.1064	4.12397	3.59429	5.11216	2.45648	3.86376	2.44443	3.50544	0.666808	NA	NA	NA	-0.107168	0.0633641	0.725275	0.745633	0.992429	0.862237
chr13:99243832|99244624	chr13	99243832	99244624	ENSG00000134882	UBAC2	exon	+	0.249695	18	7.31707	0	0	0	0	0	0	0.40797	0.289127	0.354535	0.130781	1.74811	1.08476	0.968617	0.587906	0	0	0	0	NA	0.789282	0.40731	0.744443	-0.0162086	-0.294235	0.991734	0.791485	NA	NA
chr13:99539446|99543995	chr13	99539446	99543995	ENSG00000125304	TM9SF2	exon	+	0.220204	18	7.31707	0	0	0	0	0	0	0.14998	0.300476	0.0733384	0.20551	0.807668	1.30088	0.394939	0.68945	0	0	0	0	NA	NA	NA	NA	-0.415551	-0.0955158	0.886881	0.916651	NA	NA
chr14:101901719|101906529	chr14	101901719	101906529	ENSG00000078304	PPP2R5C	exon	+	0.492878	44	17.8862	0	0	0	0	0	0	0.603828	0.378254	0.691049	0.51412	1.29085	0.952106	1.862	1.25469	0	0	0	0	NA	1.4826	NA	NA	0.222726	0.161182	0.843639	0.8006	NA	NA
chr14:102019893|102022880	chr14	102019893	102022880	ENSG00000197102	DYNC1H1	exon	+	0.371081	34	13.8211	0	0	0	0	0	0	0.272735	0.454725	0.475758	0.285525	0.766918	1.13186	1.31704	0.872358	0	0	0	0	NA	NA	NA	NA	0.0956292	-0.584865	0.944147	0.417398	NA	NA
chr14:102040236|102040673	chr14	102040236	102040673	ENSG00000197102	DYNC1H1	exon	+	9.39553	192	78.0488	0	0	9.61547	7.42764	7.08938	8.34707	9.96143	10.4081	5.87072	9.2768	7.15155	10.9952	5.2475	11.2659	4.7243	6.31019	8.10163	8.01832	0.491323	NA	NA	NA	-0.661953	-0.24568	0.0694973	0.261298	0.632938	0.510908
chr14:102193463|102195120	chr14	102193463	102195120	ENSG00000140153	WDR20	exon	+	0.929738	68	27.6423	0	0	0	0	0	0	1.25045	1.08866	0.806063	0.711291	2.27893	3.44781	1.43682	1.46421	0	0	0	0	NA	NA	NA	NA	-0.220151	-0.428117	0.783625	0.410204	0.992429	0.629131
chr14:102193463|102197847	chr14	102193463	102197847	ENSG00000140153	WDR20	exon	+	0.730276	64	26.0163	0	0	0	0	0	0	0.390095	0.722047	1.01116	0.756417	0.839212	1.24435	1.87009	1.6871	0	0	0	0	NA	NA	NA	NA	0.956717	-0.177448	0.304446	0.723277	NA	0.848858
chr14:102194938|102197847	chr14	102194938	102197847	ENSG00000140153	WDR20	exon	+	1.34649	104	42.2764	0	0	0	0	1.23154	0	1.34524	1.60464	1.42085	1.06626	1.80755	2.76532	1.61246	1.73787	0	0	1.82587	0	NA	NA	NA	NA	0.0375149	-0.471884	0.94974	0.204034	0.998214	0.443464
chr14:102194938|102209862	chr14	102194938	102209862	ENSG00000140153	WDR20	exon	+	3.22072	166	67.4797	0	0	2.74728	3.28392	2.49874	2.18013	2.47478	3.79706	2.98402	2.94122	1.74801	3.38294	2.57966	3.33709	2.003	4.54644	2.91372	3.23226	0.729085	NA	NA	NA	0.199105	-0.559122	0.586234	0.0240924	0.992429	0.139087
chr14:102714423|102721377	chr14	102714423	102721377	ENSG00000089902	RCOR1	exon	+	0.123073	14	5.69106	0	0	0	0	0	0	0.0575637	0.1965	0.0362735	0.095655	0.30999	0.575129	0.195339	0.479273	0	0	0	0	NA	NA	NA	NA	-0.0175691	-0.352304	0.995223	0.747271	NA	NA
chr14:102788133|102788523	chr14	102788133	102788523	ENSG00000131323	TRAF3	intron	+	0.598166	54	21.9512	0	0	0	0	0	0	1.04254	0.3897	0.325149	0.754869	1.34345	0.915135	0.887859	1.56651	0	0	0	0	NA	0.936872	0.522361	1.4826	-1.46347	0.578199	0.097231	0.327889	NA	NA
chr14:102870185|102876525	chr14	102870185	102876525	ENSG00000131323	TRAF3	exon	+	0.924415	78	31.7073	0	0	0	0	0	0	1.23225	0.822851	0.832878	0.960638	2.35704	1.24395	1.95755	1.81542	0	0	0	0	NA	NA	NA	NA	-0.725945	-0.0931914	0.358771	0.834399	0.95927	0.914975
chr14:102968253|102970261	chr14	102968253	102970261	ENSG00000198752	CDC42BPB	exon	-	0.373878	34	13.8211	0	0	0	0	0	0	0.434221	0.358302	0.361446	0.37498	1.15134	1.00517	0.900857	1.10715	0	0	0	0	NA	NA	NA	NA	-0.457749	-0.0298112	0.72118	0.967882	NA	NA
chr14:103003928|103012188	chr14	103003928	103012188	ENSG00000198752	CDC42BPB	exon	-	0.921864	71	28.8618	0	0	0	0	0	0	1.14297	0.893494	0.473866	1.01877	1.76444	1.69718	0.876031	2.27686	0	0	0	0	NA	NA	NA	NA	-1.09472	0.0169867	0.169038	0.972695	0.837994	0.989237
chr14:103336677|103339803	chr14	103336677	103339803	ENSG00000100664	EIF5	exon	+	0.166832	15	6.09756	0	0	0	0	0	0	0.131284	0.211103	0.236677	0.112201	0.49102	0.806421	0.712342	0.52004	0	0	0	0	NA	1.4826	1.4826	NA	-0.0175746	-0.054557	0.993448	0.962842	NA	NA
chr14:103398951|103405267	chr14	103398951	103405267	ENSG00000075413	MARK3	exon	+	0.463378	33	13.4146	0	0	0	0	0	0	0.806825	0.56429	0.342923	0.295104	1.83997	1.97912	0.959033	1.07038	0	0	0	0	NA	NA	NA	NA	-0.964099	-0.378564	0.416396	0.628694	NA	NA
chr14:103441564|103442092	chr14	103441564	103442092	ENSG00000075413	MARK3	intron	+	0.712829	52	21.1382	0	0	0	0	0	0	0.211224	0.541393	0.956845	0.962078	0.640717	1.28673	1.41573	1.96388	0	0	0	0	NA	NA	NA	NA	1.43218	0.425024	0.137839	0.482224	NA	NA
chr14:103451918|103457212	chr14	103451918	103457212	ENSG00000075413	MARK3	exon	+	0.211733	17	6.91057	0	0	0	0	0	0	0.237657	0.231727	0.315767	0.152482	1.11056	0.820041	0.83123	0.607507	0	0	0	0	NA	NA	NA	NA	0.751637	-0.0621644	0.668541	0.955631	NA	NA
chr14:103662116|103662927	chr14	103662116	103662927	ENSG00000126214	KLC1	exon	+	0.339874	24	9.7561	0	0	0	0	0	0	0.231122	0.321272	0.310411	0.400229	0.768365	0.9771	1.03482	1.48195	0	0	0	0	NA	NA	NA	NA	0.0819197	-0.115178	0.963868	0.896179	NA	NA
chr14:103778745|103797518	chr14	103778745	103797518	ENSG00000088808	PPP1R13B	exon	-	2.62386	149	60.5691	0	0	2.38473	2.15462	4.03148	1.5425	2.8498	2.54012	4.09916	2.19368	2.70114	3.73516	2.95072	2.57706	3.52539	3.19443	2.70176	2.28692	1.47832	NA	NA	NA	0.407702	-0.26395	0.257473	0.358877	0.941551	0.589905
chr14:105226069|105226760	chr14	105226069	105226760	ENSG00000185024	BRF1	exon	-	0.392864	27	10.9756	0	0	0	0	0	0	0.561974	0.310326	0.179411	0.488796	1.33348	1.35668	0.735566	1.64777	0	0	0	0	NA	NA	NA	NA	-1.1624	0.422622	0.454585	0.610558	NA	NA
chr14:105587554|105707562	chr14	105587554	105707562	NA	NA	intergenic_region	-	1946.63	172	69.9187	0	4	1410.76	1710.68	113.976	641.833	1822.36	2452.09	516.675	1910.67	1205.05	2621.23	716.143	3245.44	1060.44	2139.65	168.981	951.582	0.751684	NA	NA	NA	-1.89988	-0.66841	0.0165038	0.178427	0.307888	0.408266
chr14:105624896|105643525	chr14	105624896	105643525	NA	NA	intergenic_region	-	116.125	26	10.5691	1	0	0	0	0	0	2.59188	7.21305	26.7231	286.34	10.5804	35.567	133.147	1024.08	0	0	0	0	NA	NA	NA	NA	0.922123	6.66059	0.751147	1.1e-05	0.992429	0.00103376
chr14:106129947|106165509	chr14	106129947	106165509	NA	NA	intergenic_region	-	0.235822	20	8.13008	0	0	0	0	0	0	0.344291	0.343639	0.0488923	0.151707	0.844592	1.62397	0.263293	0.574335	0	0	0	0	NA	NA	NA	NA	-1.25206	-0.433813	0.491898	0.655762	NA	NA
chr14:106154038|106165509	chr14	106154038	106165509	NA	NA	intergenic_region	-	0.599083	45	18.2927	0	0	0	0	0	0	0.971447	0.624988	0.482846	0.495807	1.98847	1.33827	1.12714	1.32536	0	0	0	0	NA	NA	NA	NA	-1.22335	-0.594916	0.248692	0.36166	NA	NA
chr14:106235470|106258074	chr14	106235470	106258074	NA	NA	intergenic_region	-	1.38234	54	21.9512	0	0	0	0	0	0	1.61444	1.31334	0.924774	1.51944	3.09363	2.87856	2.34972	4.19644	0	0	0	0	NA	NA	NA	NA	-0.373219	-0.404753	0.781079	0.542678	0.992429	0.720593
chr14:106235470|106393080	chr14	106235470	106393080	NA	NA	intergenic_region	-	0.33082	23	9.34959	0	0	0	0	0	0	0.429448	0.313834	0	0.417948	0.922206	0.956988	0	1.4555	0	0	0	0	NA	NA	NA	NA	-1.679	0.0868532	0.34323	0.922631	NA	NA
chr14:106538220|106675318	chr14	106538220	106675318	NA	NA	intergenic_region	-	0.895141	47	19.1057	0	0	0	0	0	0	1.22237	0.914205	0.279145	0.963309	1.945	2.02696	0.942922	3.96999	0	0	0	0	NA	1.4826	1.4826	1.4826	-1.76828	-0.415774	0.0747854	0.579079	0.639493	0.750618
chr14:20395450|20395949	chr14	20395450	20395949	ENSG00000129566	TEP1	exon	-	0.421085	37	15.0407	0	0	0	0	0	0	0.611989	0.418092	0.431874	0.363149	1.51625	1.01053	1.12918	1.02718	0	0	0	0	NA	NA	NA	NA	-0.568846	-0.302873	0.649879	0.663845	NA	NA
chr14:20395450|20396730	chr14	20395450	20396730	ENSG00000129566	TEP1	exon	-	0.211048	19	7.72358	0	0	0	0	0	0	0.128517	0.18348	0.602249	0.145372	0.387541	0.617299	1.5819	0.74453	0	0	0	0	NA	NA	NA	NA	1.16126	-0.134959	0.389237	0.908869	NA	NA
chr14:20403377|20406400	chr14	20403377	20406400	ENSG00000129566	TEP1	exon	-	0.874082	72	29.2683	0	0	0	0	0	0	0.872832	0.665336	0.749824	1.12074	1.17876	1.46949	1.4637	2.10321	0	0	0	0	NA	NA	NA	NA	-0.591923	0.419351	0.472484	0.380297	0.95927	0.601705
chr14:21230319|21234229	chr14	21230319	21234229	ENSG00000092199	HNRNPC	exon	-	6.80379	222	90.2439	0	0	6.09898	6.14299	6.10694	5.65607	7.60575	6.49563	7.13571	6.76942	4.72087	5.05441	4.61292	6.7083	3.28339	3.50635	3.63946	3.53922	0.53835	0.43355	0.423136	0.452827	-0.101856	-0.165506	0.659219	0.294499	0.992429	0.540372
chr14:21357197|21361213	chr14	21357197	21361213	ENSG00000092201	SUPT16H	exon	-	0.244482	25	10.1626	0	0	0	0	0	0	0.226969	0.28584	0.15698	0.234846	0.836273	0.777797	0.485896	0.798169	0	0	0	0	NA	0.407453	0.311093	0.45955	-0.216567	-0.285848	0.909045	0.734628	NA	NA
chr14:21401957|21403663	chr14	21401957	21403663	ENSG00000100888	CHD8	exon	-	0.479613	44	17.8862	0	0	0	0	0	0	0.397687	0.568048	0.286114	0.474379	0.891673	1.25124	0.775455	1.21479	0	0	0	0	NA	NA	NA	NA	-0.350276	-0.560984	0.78594	0.366193	NA	NA
chr14:21415574|21429335	chr14	21415574	21429335	ENSG00000100888	CHD8	exon	-	0.308568	26	10.5691	0	0	0	0	0	0	0.234715	0.225276	0.486607	0.360386	1.01799	0.601724	0.980604	1.93883	0	0	0	0	NA	NA	NA	NA	0.927277	-0.0886273	0.505765	0.920779	NA	NA
chr14:21503173|21503881	chr14	21503173	21503881	ENSG00000165819	METTL3	exon	-	11.1639	234	95.122	0	3	10.2643	10.2466	10.4435	9.72979	10.3591	11.494	10.9876	11.1302	5.02511	7.31678	4.57458	8.61738	5.31802	5.46839	4.74275	5.79288	0.518106	NA	NA	NA	-0.037197	-0.277475	0.860213	0.0272798	0.992614	0.149265
chr14:22906195|22909595	chr14	22906195	22909595	ENSG00000100461	RBM23	exon	-	0.449076	33	13.4146	0	0	0	0	0	0	0.192379	0.50242	0.0696194	0.587905	0.689846	1.46941	0.374912	1.62738	0	0	0	0	NA	NA	NA	NA	-0.316059	-0.325887	0.898229	0.635669	NA	NA
chr14:22906195|22911403	chr14	22906195	22911403	ENSG00000100461	RBM23	exon	-	6.5882	211	85.7724	1	0	4.66134	6.13758	5.03935	5.81266	6.48756	7.58106	5.78814	5.86742	4.38845	6.18823	3.48171	4.93717	3.65266	4.7808	3.6711	5.20978	0.783608	NA	NA	NA	-0.251991	-0.526896	0.367336	0.00363544	0.95927	0.0483169
chr14:22909483|22911403	chr14	22909483	22911403	ENSG00000100461	RBM23	exon	-	11.8515	223	90.6504	1	2	12.4704	12.8226	9.01968	9.26109	11.7398	14.0727	9.75302	10.2979	7.0156	11.1517	5.3155	8.15425	5.44105	5.03108	4.48913	5.35281	0.436317	NA	NA	NA	-0.340271	-0.64155	0.172584	1.01e-05	0.837994	0.000990102
chr14:22926133|22926814	chr14	22926133	22926814	ENSG00000100462	PRMT5	exon	-	0.218197	20	8.13008	0	0	0	0	0	0	0.253764	0.195995	0.0488923	0.280798	0.687799	0.832013	0.263293	0.971176	0	0	0	0	NA	NA	NA	NA	-0.614547	0.419724	0.783888	0.663442	NA	NA
chr14:22926133|22927660	chr14	22926133	22927660	ENSG00000100462	PRMT5	exon	-	1.45644	104	42.2764	0	0	0	0	1.41788	0	0.72493	1.47273	1.66848	1.59706	1.22211	2.00663	1.83604	3.28891	0	0	2.10214	0	NA	NA	NA	NA	1.08097	-0.230677	0.0988594	0.517345	0.71799	0.703445
chr14:22950314|22952683	chr14	22950314	22952683	ENSG00000092036	HAUS4	exon	-	0.428219	40	16.2602	0	0	0	0	0	0	0.409041	0.430567	0.309236	0.467607	1.05021	1.02406	0.755302	1.14892	0	0	0	0	NA	NA	NA	NA	-0.041264	-0.0825666	0.974905	0.899966	NA	NA
chr14:23033368|23033674	chr14	23033368	23033674	ENSG00000100804	PSMB5	exon	-	0.58241	34	13.8211	0	0	0	0	0	0	0.280144	0.870522	0.551521	0.394938	0.851639	2.92632	2.19462	1.11264	0	0	0	0	NA	1.4826	1.4826	1.4826	0.39858	-0.567055	0.847469	0.431574	NA	NA
chr14:24170834|24171379	chr14	24170834	24171379	NA	NA	intergenic_region	+	0.166274	14	5.69106	0	0	0	0	0	0	0	0.195249	0.129369	0.198675	0	0.695266	0.498991	0.725771	0	0	0	0	NA	NA	NA	NA	0.380411	0.277314	0.896862	0.791815	NA	NA
chr14:24209890|24211829	chr14	24209890	24211829	ENSG00000254505	CHMP4A	exon	-	0.330894	33	13.4146	0	0	0	0	0	0	0.135458	0.436307	0.324989	0.286302	0.417931	1.1713	1.02887	0.848547	0	0	0	0	NA	NA	NA	NA	0.470706	-0.524254	0.78617	0.463509	NA	NA
chr14:24210348|24211829	chr14	24210348	24211829	ENSG00000260669	ENSG00000260669	exon	-	0.291761	21	8.53659	0	0	0	0	0	0	0.123999	0.472097	0.144803	0.206497	0.476584	1.63785	0.43757	1.13093	0	0	0	0	NA	NA	NA	NA	-0.0175745	-0.562104	0.993532	0.54185	NA	NA
chr14:24211415|24211829	chr14	24211415	24211829	ENSG00000254692	ENSG00000254692	exon	-	0.257936	25	10.1626	0	0	0	0	0	0	0.517254	0.33878	0.182608	0.121512	1.03422	1.02087	0.703406	0.49716	0	0	0	0	NA	NA	NA	NA	-1.04461	-0.629428	0.449861	0.497031	NA	NA
chr14:24266430|24268619	chr14	24266430	24268619	ENSG00000100949	RABGGTA	exon	-	0.724242	58	23.5772	0	0	0	0	0	0	0.327993	0.773721	0.800442	0.771445	0.783678	1.56259	1.43014	1.88389	0	0	0	0	NA	NA	NA	NA	0.558322	-0.547017	0.605563	0.294605	NA	NA
chr14:24974665|24977243	chr14	24974665	24977243	ENSG00000168952	STXBP6	intron	-	0.433929	26	10.5691	0	0	0	0	0	0	0.0497029	0.148505	0.392529	0.847928	0.267658	0.601063	0.818991	3.19964	0	0	0	0	NA	NA	NA	NA	1.00031	1.10195	0.556965	0.18827	NA	NA
chr14:30670256|30675065	chr14	30670256	30675065	ENSG00000092108	SCFD1	exon	+	0.550502	47	19.1057	0	0	0	0	0	0	0.446102	0.682915	0.696403	0.405552	1.05023	1.38468	1.46378	1.26288	0	0	0	0	NA	NA	NA	NA	0.38581	-0.883253	0.720727	0.155193	NA	NA
chr14:30715924|30734858	chr14	30715924	30734858	ENSG00000092108	SCFD1	exon	+	0.75542	68	27.6423	0	0	0	0	0	0	0.546483	0.72725	0.816857	0.828149	1.20179	1.20867	1.91724	1.81038	0	0	0	0	NA	NA	NA	NA	0.286456	0.0331434	0.780437	0.94356	NA	0.973758
chr14:30902536|30911162	chr14	30902536	30911162	ENSG00000196792	STRN3	exon	-	0.261232	24	9.7561	0	0	0	0	0	0	0.221487	0.381218	0.0362735	0.221207	0.544813	1.1936	0.195339	0.884182	0	0	0	0	NA	NA	NA	NA	-0.81354	-0.577341	0.69209	0.503072	NA	NA
chr14:30935163|30956242	chr14	30935163	30956242	ENSG00000196792	STRN3	exon	-	0.924118	65	26.4228	0	0	0	0	0	0	0.458889	0.882369	0.546803	1.22039	1.01783	1.64059	1.27406	2.31534	0	0	0	0	NA	NA	NA	NA	0.131133	0.0348922	0.907167	0.942738	NA	0.97342
chr14:30955620|30956242	chr14	30955620	30956242	ENSG00000196792	STRN3	exon	-	0.18714	18	7.31707	0	0	0	0	0	0	0.16086	0.294504	0.08206	0.119457	0.483272	0.914039	0.309051	0.551731	0	0	0	0	NA	NA	NA	NA	-0.415557	-0.355206	0.849746	0.72978	NA	NA
chr14:31116236|31121505	chr14	31116236	31121505	ENSG00000092148	HECTD1	exon	-	0.261023	22	8.94309	0	0	0	0	0	0	0.193317	0.308299	0.26978	0.231553	0.629863	0.843674	0.860474	0.918174	0	0	0	0	NA	NA	NA	NA	-0.117071	-0.370392	0.951729	0.684533	NA	NA
chr14:31127785|31133675	chr14	31127785	31133675	ENSG00000092148	HECTD1	exon	-	1.57308	103	41.8699	0	0	0	0	0	0	1.78669	1.65345	1.85797	1.34212	2.46249	2.27756	2.54029	2.27911	0	0	0	0	NA	NA	NA	NA	-0.253828	-0.409261	0.678816	0.289189	0.992429	0.535626
chr14:31127785|31172122	chr14	31127785	31172122	ENSG00000092148	HECTD1	exon	-	0.820029	69	28.0488	0	0	0	0	0	0	0.786017	0.679567	0.622815	1.03034	1.41962	1.2229	1.16736	1.82792	0	0	0	0	NA	NA	NA	NA	-0.360166	0.325247	0.697106	0.494626	0.992429	0.689043
chr14:31133238|31133675	chr14	31133238	31133675	ENSG00000092148	HECTD1	exon	-	0.976152	75	30.4878	0	0	0	0	0	0	1.33776	1.26	0.844254	0.622917	1.89684	2.00191	1.58945	1.31789	0	0	0	0	NA	NA	NA	NA	-0.896946	-1.09342	0.256512	0.018736	0.941551	0.120045
chr14:31141858|31172122	chr14	31141858	31172122	ENSG00000092148	HECTD1	exon	-	0.137072	16	6.50407	0	0	0	0	0	0	0.115018	0.131075	0.163379	0.141785	0.369548	0.49289	0.507628	0.575583	0	0	0	0	NA	NA	NA	NA	0.0819204	0.0990765	0.967061	0.93268	NA	NA
chr14:31156840|31172122	chr14	31156840	31172122	ENSG00000092148	HECTD1	exon	-	0.297064	24	9.7561	0	0	0	0	0	0	0.224885	0.37346	0.0842337	0.306765	0.731171	1.17833	0.453612	1.01635	0	0	0	0	NA	NA	NA	NA	-0.614546	-0.0671844	0.802361	0.933611	NA	NA
chr14:31345087|31347907	chr14	31345087	31347907	ENSG00000203546	ENSG00000203546	exon	-	0.188009	16	6.50407	0	0	0	0	0	0	0.147276	0.255201	0.174046	0.137339	0.587142	0.939144	0.726304	0.614659	0	0	0	0	NA	1.4826	NA	1.4826	0.0819228	-0.229222	0.97359	0.830914	NA	NA
chr14:32090502|32094386	chr14	32090502	32094386	ENSG00000100852	ARHGAP5	exon	+	13.4008	238	96.748	0	1	8.84146	9.93285	8.94241	12.57	9.50474	13.7178	10.9391	15.0043	5.31731	13.8821	6.05544	10.9356	6.63902	5.15691	7.28095	8.56588	0.750897	NA	NA	NA	0.125092	-0.134697	0.581982	0.374349	0.992429	0.598405
chr14:32090502|32117287	chr14	32090502	32117287	ENSG00000100852	ARHGAP5	exon	+	12.4455	235	95.5285	0	2	7.11283	8.83717	12.298	12.3856	8.82144	11.174	14.0216	14.3357	7.95321	7.78203	5.94312	11.7517	3.12056	5.27824	4.67213	7.3392	0.438722	NA	NA	NA	0.673974	0.103583	0.000645601	0.486406	0.0570507	0.68534
chr14:32090502|32146340	chr14	32090502	32146340	ENSG00000100852	ARHGAP5	exon	+	0.227887	21	8.53659	0	0	0	0	0	0	0.0996073	0.192155	0.353041	0.264562	0.388985	0.594859	1.36776	0.872829	0	0	0	0	NA	NA	NA	NA	0.181417	0.154785	0.930788	0.866743	NA	NA
chr14:32117140|32152528	chr14	32117140	32152528	ENSG00000100852	ARHGAP5	exon	+	0.297433	30	12.1951	0	0	0	0	0	0	0.138778	0.470677	0.407434	0.138887	0.545288	1.05156	0.860023	0.488643	0	0	0	0	NA	1.37307	0.901697	1.19545	0.973751	-0.893312	0.522563	0.249542	NA	NA
chr14:33215182|33215587	chr14	33215182	33215587	ENSG00000151322	NPAS3	exon	+	0.343958	25	10.1626	0	0	0	0	0	0	0	0.573782	0	0.321942	0	1.48228	0	1.17598	0	0	0	0	NA	NA	NA	NA	NA	-0.644783	NA	0.384868	NA	NA
chr14:33925618|33931215	chr14	33925618	33931215	ENSG00000129521	EGLN3	exon	-	0.517386	40	16.2602	0	0	0	0	0	0	0.238752	0.470099	1.10379	0.471702	0.611415	1.15156	2.18271	1.55636	0	0	0	0	NA	NA	NA	NA	1.81879	0.0640542	0.0780522	0.928679	NA	NA
chr14:34551714|34554912	chr14	34551714	34554912	NA	NA	intergenic_region	-	8.61216	197	80.0813	1	2	12.0085	10.6587	2.99145	4.24328	11.9468	11.819	4.38761	5.67412	9.34763	9.14377	5.08935	6.00733	9.83671	7.81525	4.43512	6.29108	0.819143	NA	NA	1.4826	-1.35529	-1.1814	0.000835078	1.93e-08	0.0667665	7.37e-06
chr14:34567686|34568013	chr14	34567686	34568013	ENSG00000129515	SNX6	exon	-	0.82881	62	25.2033	0	0	0	0	0	0	0.939723	1.14048	0.350673	0.628073	1.87688	2.59587	0.921626	1.35172	0	0	0	0	NA	NA	NA	NA	-0.988399	-0.765356	0.350115	0.131741	NA	0.350181
chr14:34575756|34609742	chr14	34575756	34609742	ENSG00000129515	SNX6	exon	-	0.244914	20	8.13008	0	0	0	0	0	0	0.139318	0.339723	0.0861635	0.229958	0.548851	0.911622	0.464005	0.917739	0	0	0	0	NA	0.650805	0.535161	0.65651	-0.21656	-0.340585	0.941175	0.702763	NA	NA
chr14:34586230|34609742	chr14	34586230	34609742	ENSG00000129515	SNX6	exon	-	0.433436	38	15.4472	0	0	0	0	0	0	0.310304	0.439536	0.397081	0.475514	0.961102	1.15747	0.811176	1.27253	0	0	0	0	NA	NA	NA	NA	0.699916	-0.111239	0.615778	0.869622	NA	NA
chr14:34792775|34862322	chr14	34792775	34862322	ENSG00000198604	BAZ1A	exon	-	0.956341	69	28.0488	0	0	0	0	0	0	0.544934	1.01743	1.4628	0.86654	1.28989	1.75023	2.50405	1.77858	0	0	0	0	NA	1.4826	1.37206	1.4826	1.1097	-0.33345	0.19112	0.506823	0.877076	0.696854
chr14:34800224|34802988	chr14	34800224	34802988	ENSG00000198604	BAZ1A	exon	-	0.42339	35	14.2276	0	0	0	0	0	0	0.0670066	0.292837	0.212879	0.725194	0.360841	0.929553	0.583105	1.8433	0	0	0	0	NA	NA	NA	NA	0.479904	0.654778	0.828158	0.320951	NA	NA
chr14:34862044|34862322	chr14	34862044	34862322	ENSG00000198604	BAZ1A	exon	-	2.19618	121	49.187	0	0	0	0	1.49795	1.35657	1.58028	2.34371	2.05503	2.27735	1.9917	4.27828	2.2885	2.93805	0	0	2.22086	2.01124	NA	0.602877	0.496977	0.566879	0.240085	-0.134367	0.672215	0.691211	0.992429	0.830845
chr14:34969170|34972064	chr14	34969170	34972064	ENSG00000258704	SRP54-AS1	exon	-	0.517983	46	18.6992	0	0	0	0	0	0	0.657641	0.644233	0.440993	0.372804	1.4111	1.31742	0.987615	1.11973	0	0	0	0	NA	NA	NA	NA	-0.472424	-0.92216	0.662765	0.142323	NA	NA
chr14:35096558|35099384	chr14	35096558	35099384	ENSG00000092020	PPP2R3C	exon	-	0.197589	19	7.72358	0	0	0	0	0	0	0.044671	0.170651	0.0362735	0.319452	0.240561	0.568519	0.195339	0.961719	0	0	0	0	NA	NA	NA	NA	-0.0175691	0.336497	0.995223	0.707931	NA	NA
chr14:37285318|37308519	chr14	37285318	37308519	ENSG00000151338	MIPOL1	exon	+	0.200608	18	7.31707	0	0	0	0	0	0	0.0571173	0.349835	0.257983	0.0773963	0.307586	0.971157	0.849526	0.450269	0	0	0	0	NA	NA	NA	NA	0.479905	-0.59804	0.848399	0.555514	NA	NA
chr14:37285318|37369624	chr14	37285318	37369624	ENSG00000151338	MIPOL1	exon	+	0.368607	28	11.3821	0	0	0	0	0	0	0.227283	0.595608	0.325185	0.197415	0.732787	1.66832	0.750524	0.710596	0	0	0	0	NA	NA	NA	NA	0.372631	-0.743506	0.802992	0.371547	NA	NA
chr14:39048652|39055296	chr14	39048652	39055296	ENSG00000100934	SEC23A	exon	-	0.172667	15	6.09756	0	0	0	0	0	0	0.338563	0.148892	0	0.198487	0.825246	0.613032	0	0.822749	0	0	0	0	NA	NA	NA	NA	-1.01253	0.195016	0.648152	0.867591	NA	NA
chr14:39151746|39159550	chr14	39151746	39159550	ENSG00000182400	TRAPPC6B	exon	-	0.342578	30	12.1951	0	0	0	0	0	0	0.41074	0.406696	0.138188	0.319614	1.13294	1.12668	0.516733	0.941242	0	0	0	0	NA	NA	NA	NA	-0.616755	-0.18076	0.725465	0.808196	NA	NA
chr14:39154211|39158402	chr14	39154211	39158402	ENSG00000182400	TRAPPC6B	exon	-	0.256174	24	9.7561	0	0	0	0	0	0	0.308541	0.343429	0.176252	0.177243	1.00992	0.871	0.659958	0.618086	0	0	0	0	NA	NA	NA	NA	-0.117071	-0.556525	0.954113	0.505963	NA	NA
chr14:39158285|39159550	chr14	39158285	39159550	ENSG00000182400	TRAPPC6B	exon	-	0.366047	27	10.9756	0	0	0	0	0	0	0.384075	0.563078	0.351091	0.168088	1.81267	1.8866	0.869211	0.690987	0	0	0	0	NA	NA	NA	NA	0.364842	-0.864214	0.826421	0.293371	NA	NA
chr14:39179091|39179462	chr14	39179091	39179462	ENSG00000100941	PNN	exon	+	5.00104	202	82.1138	0	0	5.09172	4.95639	3.69461	4.05912	5.03785	5.5897	4.48879	4.55601	3.06558	4.22667	3.93285	3.96747	3.40723	2.92578	5.4686	4.84834	0.669171	NA	NA	NA	-0.300747	-0.44179	0.361862	0.0102636	0.95927	0.0848255
chr14:39276934|39279537	chr14	39276934	39279537	ENSG00000150527	MIA2	exon	+	5.83663	188	76.4228	0	0	3.95877	5.03248	4.31037	3.76505	4.97528	7.33279	5.46523	4.71287	4.28544	12.7829	6.28618	4.91292	2.27064	4.63472	3.93177	5.3298	0.573572	NA	NA	NA	0.0275705	-0.5661	0.934552	0.0131433	0.996768	0.0957517
chr14:39276934|39327022	chr14	39276934	39327022	ENSG00000150527	MIA2	exon	+	0.682391	61	24.7967	0	0	0	0	0	0	1.29707	0.599799	0.126009	0.747373	1.91995	1.11318	0.520615	1.54519	0	0	0	0	NA	NA	NA	NA	-2.56401	0.101097	0.0031862	0.849299	0.116296	0.923988
chr14:39276934|39348977	chr14	39276934	39348977	ENSG00000150527	MIA2	exon	+	0.391173	38	15.4472	0	0	0	0	0	0	0.666047	0.303872	0.964861	0.222137	1.65303	0.895384	1.37705	0.703462	0	0	0	0	NA	NA	NA	NA	0.82076	-0.276332	0.341059	0.734445	0.95927	NA
chr14:45118028|45130790	chr14	45118028	45130790	ENSG00000100442	FKBP3	exon	-	8.15343	220	89.4309	1	0	6.8682	7.9989	6.96232	5.87512	7.02846	9.96188	6.96035	7.04521	3.69421	8.59585	3.75936	6.16623	3.48847	5.07289	3.79318	4.57208	0.507917	NA	NA	NA	-0.14616	-0.580491	0.579359	0.000489052	0.992429	0.0160328
chr14:45246743|45247377	chr14	45246743	45247377	ENSG00000129534	MIS18BP1	exon	-	0.202324	22	8.94309	0	0	0	0	0	0	0.0647457	0.267359	0.0544102	0.223531	0.242135	0.770191	0.293008	0.694271	0	0	0	0	NA	NA	NA	NA	-0.117065	-0.281734	0.968181	0.735396	NA	NA
chr14:46615117|46625572	chr14	46615117	46625572	NA	NA	intergenic_region	-	0.217781	20	8.13008	0	0	0	0	0	0	0.231135	0.328902	0.0565497	0.151331	0.717301	0.891702	0.30453	0.671474	0	0	0	0	NA	0.639111	0.607526	0.546855	-0.992004	-0.53052	0.718956	0.558822	NA	NA
chr14:49663315|49674427	chr14	49663315	49674427	ENSG00000100479	POLE2	exon	-	0.259248	24	9.7561	0	0	0	0	0	0	0.123145	0.293071	0.191231	0.287087	0.38439	0.891191	0.790234	0.950997	0	0	0	0	NA	NA	NA	NA	0.081921	0.0799171	0.969734	0.924265	NA	NA
chr14:49669524|49674427	chr14	49669524	49674427	ENSG00000100479	POLE2	exon	-	0.205904	17	6.91057	0	0	0	0	0	0	0.151456	0.146142	0.342921	0.240724	0.815617	0.59847	0.985795	0.861975	0	0	0	0	NA	NA	NA	NA	0.479903	0.252125	0.814764	0.813982	NA	NA
chr14:49709159|49743805	chr14	49709159	49743805	ENSG00000197776	KLHDC1	exon	+	0.644384	58	23.5772	1	0	0	0	0	0	0.309515	1.0857	0.255594	0.421674	0.887619	1.54257	0.601392	1.1533	0	0	0	0	NA	NA	NA	NA	0.189841	-1.45354	0.892825	0.00276242	NA	0.0417975
chr14:49825867|49831361	chr14	49825867	49831361	ENSG00000165525	NEMF	exon	-	1.7803	122	49.5935	0	0	1.66935	1.63122	1.67821	0	1.96472	1.85221	1.80782	1.64437	2.30416	2.08749	2.05623	2.25851	2.47497	2.41845	2.48811	0	1.4826	NA	NA	NA	-0.135277	-0.504849	0.799138	0.122693	0.992429	0.335266
chr14:50150008|50150230	chr14	50150008	50150230	ENSG00000100485	SOS2	exon	-	2.25797	132	53.6585	0	0	1.53686	2.43287	1.49795	0	2.43756	2.68309	1.96172	1.86809	2.88463	2.76793	2.25332	3.56354	2.27854	3.60698	2.22086	0	1.4826	NA	NA	NA	-0.271253	-0.850046	0.593517	0.0052349	0.992429	0.0581754
chr14:50150008|50153173	chr14	50150008	50153173	ENSG00000100485	SOS2	exon	-	0.166784	16	6.50407	0	0	0	0	0	0	0.0243194	0.28091	0.173684	0.0936101	0.130964	0.860269	0.725716	0.440959	0	0	0	0	NA	NA	NA	NA	0.280916	-0.384253	0.923741	0.711101	NA	NA
chr14:50329833|50332432	chr14	50329833	50332432	ENSG00000100490	CDKL1	exon	-	0.280014	28	11.3821	0	0	0	0	0	0	0.293724	0.38213	0.343016	0.154725	0.673339	1.00238	0.802832	0.763173	0	0	0	0	NA	1.4826	1.4826	1.4826	-0.018385	-0.744107	0.988768	0.390959	NA	NA
chr14:50640750|50645014	chr14	50640750	50645014	ENSG00000151748	SAV1	exon	-	0.193006	20	8.13008	0	0	0	0	0	0	0.110844	0.187256	0.194801	0.223034	0.596915	0.633251	0.611369	0.744731	0	0	0	0	NA	NA	NA	NA	0.479904	0.161468	0.841612	0.860671	NA	NA
chr14:52511240|52544371	chr14	52511240	52544371	ENSG00000087301	TXNDC16	exon	-	0.670483	57	23.1707	0	0	0	0	0	0	0.741115	0.993649	0.355917	0.421005	1.22433	1.64853	0.871066	1.11169	0	0	0	0	NA	NA	NA	NA	-1.01691	-1.1717	0.316609	0.0299665	NA	0.156766
chr14:52536719|52544371	chr14	52536719	52544371	ENSG00000087301	TXNDC16	exon	-	0.373543	36	14.6341	0	0	0	0	0	0	0.634187	0.492803	0.172	0.23643	1.21294	1.16884	0.537772	0.859591	0	0	0	0	NA	NA	NA	NA	-1.21994	-0.823395	0.304	0.248985	NA	NA
chr14:53156243|53189936	chr14	53156243	53189936	NA	NA	intergenic_region	+	0.44334	40	16.2602	0	0	0	0	0	0	0.38077	0.440506	0.244959	0.525002	0.731101	1.12272	0.755788	1.53483	0	0	0	0	NA	NA	NA	NA	-0.447568	0.0603321	0.733137	0.928334	NA	NA
chr14:55612019|55619312	chr14	55612019	55619312	ENSG00000126777	KTN1	exon	+	1.86774	124	50.4065	0	0	0	1.3521	1.5779	0	1.7434	1.98929	1.73375	1.82423	2.27265	2.40243	1.92344	2.34728	0	2.00462	2.33939	0	NA	NA	NA	NA	-0.116667	-0.194475	0.843894	0.542917	0.992429	0.720593
chr14:55648025|55648870	chr14	55648025	55648870	ENSG00000126777	KTN1	exon	+	0.529359	34	13.8211	0	0	0	0	0	0	0.184471	0.525031	0.205243	0.735782	0.62897	1.72453	0.623797	3.38409	0	0	0	0	NA	NA	NA	NA	-0.0175761	-0.407325	0.992357	0.551508	NA	NA
chr14:57229734|57247712	chr14	57229734	57247712	ENSG00000070367	EXOC5	exon	-	0.434895	41	16.6667	0	0	0	0	0	0	0.17829	0.620261	0.235651	0.387233	0.547881	1.30645	0.77707	0.999685	0	0	0	0	NA	NA	NA	NA	0.181416	-0.51348	0.923977	0.390741	NA	NA
chr14:58318542|58330169	chr14	58318542	58330169	ENSG00000032219	ARID4A	exon	+	1.33972	99	40.2439	0	0	0	0	0	0	1.32897	1.18957	1.50867	1.44209	1.95658	1.67554	1.94953	2.57435	0	0	0	0	NA	NA	NA	NA	-0.327511	-0.116679	0.616104	0.75968	0.992429	0.871307
chr14:60115719|60125823	chr14	60115719	60125823	ENSG00000126773	PCNX4	exon	+	0.370823	34	13.8211	0	0	0	0	0	0	0.504089	0.436591	0.335718	0.275402	1.26161	1.01754	0.97546	0.875661	0	0	0	0	NA	NA	NA	NA	-0.331082	-0.233889	0.805253	0.755552	NA	NA
chr14:60796217|60818847	chr14	60796217	60818847	ENSG00000020426	MNAT1	exon	+	0.388678	31	12.6016	0	0	0	0	0	0	0.219628	0.384802	0.459289	0.42229	0.670261	1.22538	1.11794	1.26169	0	0	0	0	NA	1.37004	0.880923	1.4826	0.787581	0.202888	0.591461	0.790349	NA	NA
chr14:61720382|61721823	chr14	61720382	61721823	ENSG00000100644	HIF1A	exon	+	0.273982	28	11.3821	0	0	0	0	0	0	0.223244	0.355426	0.153337	0.244311	0.512962	1.04073	0.577674	0.755332	0	0	0	0	NA	NA	NA	NA	-0.696313	-0.190642	0.686006	0.810973	NA	NA
chr14:61721509|61721823	chr14	61721509	61721823	ENSG00000100644	HIF1A	exon	+	0.518206	43	17.4797	0	0	0	0	0	0	0.329935	0.474561	0.393006	0.656546	1.04782	1.06929	1.12795	1.4378	0	0	0	0	NA	NA	NA	NA	0.0822942	0.367288	0.958397	0.543999	NA	NA
chr14:63598756|63599973	chr14	63598756	63599973	ENSG00000140006	WDR89	exon	-	0.39702	34	13.8211	0	0	0	0	0	0	0.0720987	0.347421	0.589525	0.486619	0.284513	0.881782	1.19625	1.31235	0	0	0	0	NA	1.4826	1.4826	NA	1.46176	0.365751	0.30518	0.61326	NA	NA
chr14:63998914|64016631	chr14	63998914	64016631	ENSG00000054654	SYNE2	exon	+	0.504782	40	16.2602	0	0	0	0	0	0	0.175686	0.66438	0.807179	0.35325	0.782914	1.58366	1.59371	1.14137	0	0	0	0	NA	NA	NA	NA	1.3642	-0.782196	0.248583	0.243579	NA	NA
chr14:63998914|64022863	chr14	63998914	64022863	ENSG00000054654	SYNE2	exon	+	1.98703	112	45.5285	0	0	0	1.19258	3.02361	0	1.28512	1.85069	3.61508	1.84359	1.91496	2.30673	4.29302	4.14656	0	1.76811	2.61733	0	NA	NA	NA	NA	1.26691	-0.257268	0.0212419	0.498593	0.351761	0.691143
chr14:64521487|64523402	chr14	64521487	64523402	ENSG00000126804	ZBTB1	exon	+	0.837269	73	29.6748	0	0	0	0	0	0	0.784456	0.870251	1.07514	0.748384	1.99222	1.68802	1.43363	1.50524	0	0	0	0	NA	NA	NA	NA	0.816498	-0.276496	0.284269	0.571101	0.943373	0.745928
chr14:65430216|65455718	chr14	65430216	65455718	ENSG00000033170	FUT8	exon	+	1.29878	82	33.3333	0	0	0	0	0	0	0.776629	1.07053	2.05715	1.45568	1.27772	2.0793	3.75183	2.48002	0	0	0	0	NA	NA	NA	NA	1.1479	0.138006	0.107744	0.770932	0.741401	0.87756
chr14:65432037|65455718	chr14	65432037	65455718	ENSG00000033170	FUT8	intron	+	0.544156	49	19.9187	0	0	0	0	0	0	0.604754	0.425757	0.70598	0.595365	1.1388	1.01295	1.18879	1.4605	0	0	0	0	NA	NA	NA	NA	0.157834	0.159103	0.860263	0.807584	NA	NA
chr14:65455621|65464473	chr14	65455621	65464473	ENSG00000033170	FUT8	intron	+	0.293419	25	10.1626	0	0	0	0	0	0	0.448061	0.271966	0.335215	0.255531	0.853961	1.1516	0.900796	0.868207	0	0	0	0	NA	0.367324	0.58139	0.528695	-0.568939	-0.00336463	0.640766	0.997291	NA	NA
chr14:65561337|65561766	chr14	65561337	65561766	ENSG00000033170	FUT8	exon	+	5.94949	191	77.6423	0	0	3.81557	4.19636	6.83225	4.90816	4.29702	5.37735	7.09884	6.67362	3.45602	6.64563	3.51306	6.60934	3.57033	3.79564	4.05104	7.27684	0.935725	NA	NA	NA	0.587072	0.113774	0.0480364	0.613005	0.507252	0.778164
chr14:65561337|65629606	chr14	65561337	65629606	ENSG00000033170	FUT8	exon	+	1.5376	69	28.0488	0	0	0	0	0	0	1.42654	1.13195	1.63182	1.94833	2.12882	2.09823	3.21241	3.41647	0	0	0	0	NA	NA	NA	NA	0.0758148	0.397432	0.94394	0.477963	0.996983	0.677344
chr14:65615978|65629606	chr14	65615978	65629606	ENSG00000033170	FUT8	exon	+	0.684112	60	24.3902	0	0	0	0	0	0	0.842395	0.432089	1.0233	0.785857	1.75046	1.14309	1.5311	1.68483	0	0	0	0	NA	NA	NA	NA	0.407157	0.749981	0.598016	0.186947	0.992429	NA
chr14:67269701|67303599	chr14	67269701	67303599	ENSG00000072415	PALS1	exon	+	1.7971	125	50.813	0	0	0.953893	1.70793	2.04967	0	1.53715	1.94063	2.3615	1.56161	1.72802	2.15889	2.11512	2.27504	1.41424	2.53218	3.03885	0	1.4826	1.4826	NA	NA	0.32062	-0.491546	0.514248	0.139526	0.96646	0.362019
chr14:67301389|67303599	chr14	67301389	67303599	ENSG00000072415	PALS1	exon	+	0.8003	63	25.6098	0	0	0	0	0	0	0.36794	0.978932	0.655869	0.795906	1.04273	1.63746	1.08804	1.76256	0	0	0	0	NA	NA	NA	NA	1.21862	-0.464346	0.248011	0.354652	NA	0.586881
chr14:67685015|67690421	chr14	67685015	67690421	ENSG00000072042	RDH11	exon	-	0.335681	29	11.7886	0	0	0	0	0	0	0.395466	0.416102	0.262665	0.259257	1.19816	0.918549	0.869547	1.0763	0	0	0	0	NA	NA	NA	NA	-0.417513	-0.622991	0.792968	0.42215	NA	NA
chr14:67761366|67762819	chr14	67761366	67762819	ENSG00000072121	ZFYVE26	exon	-	0.377123	39	15.8537	0	0	0	0	0	0	0.485422	0.400288	0.298046	0.34513	0.874937	0.903097	0.862914	1.19152	0	0	0	0	NA	NA	NA	NA	-0.967843	-0.286251	0.394231	0.682294	NA	NA
chr14:69122217|69149503	chr14	69122217	69149503	ENSG00000139990	DCAF5	exon	-	0.396631	36	14.6341	0	0	0	0	0	0	0.420425	0.307107	0.679385	0.393551	1.00508	1.28691	1.29138	1.13878	0	0	0	0	NA	NA	NA	NA	0.567425	0.348336	0.581295	0.65767	NA	NA
chr14:70742351|70742591	chr14	70742351	70742591	ENSG00000006432	MAP3K9	exon	-	0.209421	21	8.53659	0	0	0	0	0	0	0.12262	0.290367	0.182905	0.162706	0.376515	0.836256	0.580823	0.633587	0	0	0	0	NA	NA	NA	NA	-0.117071	-0.248764	0.952821	0.791979	NA	NA
chr14:71026117|71036157	chr14	71026117	71036157	ENSG00000100731	PCNX1	exon	+	0.435999	33	13.4146	0	0	0	0	0	0	0.210075	0.484433	0.490184	0.439445	0.667447	1.18697	1.77328	1.45856	0	0	0	0	NA	NA	1.4826	NA	0.281295	-0.284277	0.870701	0.689199	NA	NA
chr14:71045133|71057724	chr14	71045133	71057724	ENSG00000100731	PCNX1	exon	+	0.23128	21	8.53659	0	0	0	0	0	0	0.160736	0.36615	0.0706784	0.166237	0.86559	0.960333	0.380615	0.682143	0	0	0	0	NA	NA	NA	NA	-0.0175695	-0.673586	0.995223	0.427176	NA	NA
chr14:71400794|71418196	chr14	71400794	71418196	ENSG00000197555	SIPA1L1	exon	+	1.7514	110	44.7154	0	0	1.29096	0	0	0	1.64275	1.90295	1.5429	1.69565	2.07045	5.17695	2.28162	2.5258	1.91398	0	0	0	1.4826	NA	NA	NA	-0.0906848	-0.135685	0.880402	0.709235	0.992614	0.840908
chr14:71413948|71418196	chr14	71413948	71418196	ENSG00000197555	SIPA1L1	exon	+	1.74517	99	40.2439	0	0	1.35533	0	1.25824	0	1.79883	1.85403	1.79011	1.60652	1.88947	4.72281	2.37146	2.85955	2.00941	0	1.86547	0	1.4826	NA	NA	NA	-0.0937327	-0.36033	0.864073	0.412823	0.992614	0.630942
chr14:71413948|71467247	chr14	71413948	71467247	ENSG00000197555	SIPA1L1	exon	+	0.590691	52	21.1382	0	0	0	0	0	0	0.225987	0.446942	1.36316	0.611259	0.737678	0.911275	1.84798	1.50339	0	0	0	0	NA	NA	NA	NA	2.38417	-0.0625643	0.00590787	0.916566	0.187157	NA
chr14:71413948|71512845	chr14	71413948	71512845	ENSG00000197555	SIPA1L1	exon	+	0.13924	14	5.69106	0	0	0	0	0	0	0.0318529	0.17142	0.55008	0.0153913	0.171533	0.580116	1.05872	0.150804	0	0	0	0	NA	NA	NA	NA	1.41192	-0.498089	0.358716	0.7337	NA	NA
chr14:71413948|71529370	chr14	71413948	71529370	ENSG00000197555	SIPA1L1	exon	+	4.24914	185	75.2033	0	0	4.34605	4.09245	4.75005	3.27981	3.97998	4.56191	4.99552	3.79221	2.68489	4.14508	3.95319	3.99977	2.77109	3.35159	3.88922	4.86265	0.637611	NA	NA	NA	0.218439	-0.424288	0.526635	0.0448821	0.972425	0.194401
chr14:71587571|71589370	chr14	71587571	71589370	ENSG00000197555	SIPA1L1	exon	+	0.353938	24	9.7561	0	0	0	0	0	0	0.243552	0.263668	0.227581	0.515725	1.0048	0.755249	0.629823	2.22035	0	0	0	0	NA	NA	NA	NA	-0.0175763	0.161196	0.991971	0.857483	NA	NA
chr14:72993143|72993357	chr14	72993143	72993357	ENSG00000165861	ZFYVE1	exon	-	0.263588	22	8.94309	0	0	0	0	0	0	0	0.450488	0.147316	0.191438	0	1.10335	0.442826	0.955432	0	0	0	0	NA	NA	NA	NA	0.678896	-0.652091	0.817054	0.437075	NA	NA
chr14:73077369|73083551	chr14	73077369	73083551	ENSG00000119707	RBM25	exon	+	0.192726	13	5.28455	0	0	0	0	0	0	0.305316	0.292435	0.12004	0.0809638	1.01941	1.34865	0.646435	0.398145	0	0	0	0	NA	NA	NA	NA	-0.515051	-0.368616	0.830245	0.769603	NA	NA
chr14:73147795|73148094	chr14	73147795	73148094	ENSG00000080815	PSEN1	exon	+	5.67727	177	71.9512	0	0	3.44288	5.0259	3.59573	3.83365	4.98927	7.18284	5.22093	4.51738	5.18324	18.8222	5.72147	4.89509	2.54212	4.03901	5.33103	5.68378	0.738369	NA	NA	NA	-0.0971918	-0.681792	0.797556	0.00511458	0.992429	0.0574879
chr14:73147795|73148106	chr14	73147795	73148106	ENSG00000080815	PSEN1	exon	+	3.04738	140	56.9106	0	0	1.44138	2.26547	1.41788	0	2.20219	4.16279	2.19254	2.44552	2.91091	11.3054	2.67071	3.35495	2.13699	3.35879	2.10214	0	1.4826	NA	NA	NA	-0.0924905	-0.615155	0.849552	0.0490602	0.992614	0.204818
chr14:73147795|73173707	chr14	73147795	73173707	ENSG00000080815	PSEN1	exon	+	2.01348	140	56.9106	0	0	2.50402	1.75931	1.51422	0	2.2552	2.03185	2.17559	1.87313	2.07152	2.12988	2.48931	2.37914	2.8095	2.60835	2.24499	0	1.122	NA	NA	NA	-0.157132	-0.28139	0.740147	0.313998	0.992429	0.554507
chr14:73147795|73198129	chr14	73147795	73198129	ENSG00000080815	PSEN1	exon	+	0.656828	51	20.7317	0	0	0	0	0	0	0.638268	0.835922	0.798298	0.440605	1.18409	1.55414	2.44492	1.13157	0	0	0	0	NA	NA	1.4826	NA	-0.138805	-1.02461	0.896257	0.0838474	NA	0.273761
chr14:74669649|74671483	chr14	74669649	74671483	ENSG00000119682	AREL1	exon	-	0.288116	26	10.5691	0	0	0	0	0	0	0.245505	0.260871	0.239908	0.342797	0.695387	0.813389	0.626313	1.13516	0	0	0	0	NA	NA	NA	NA	0.176989	0.112394	0.906846	0.896824	NA	NA
chr14:75046376|75049718	chr14	75046376	75049718	ENSG00000119684	MLH3	exon	-	6.88109	217	88.2114	0	0	4.97077	6.28854	5.54191	6.02583	5.1737	7.8299	5.72734	6.79659	3.63837	6.17011	3.37481	5.848	3.00022	3.16739	3.73363	4.4261	0.603572	NA	NA	NA	0.204398	-0.362961	0.468337	0.0287638	0.95927	0.154586
chr14:75100992|75103997	chr14	75100992	75103997	ENSG00000119638	NEK9	exon	-	0.36805	32	13.0081	0	0	0	0	0	0	0.217521	0.28445	0.198212	0.548427	0.581288	0.776049	0.646988	2.05453	0	0	0	0	NA	NA	NA	NA	-0.316064	0.50731	0.853499	0.489479	NA	NA
chr14:75109685|75110371	chr14	75109685	75110371	ENSG00000119638	NEK9	exon	-	1.4502	92	37.3984	0	0	0.705263	0	0	0	1.44647	1.6854	1.87333	1.08829	1.94764	3.44367	2.37053	2.34115	1.04562	0	0	0	1.4826	NA	NA	NA	0.223946	-0.726201	0.700352	0.0925747	0.992429	0.28768
chr14:75732338|75735289	chr14	75732338	75735289	ENSG00000119685	TTLL5	exon	+	0.324353	23	9.34959	0	0	0	0	0	0	0.14282	0.319435	0.337465	0.380149	0.545412	1.29679	1.1396	1.26044	0	0	0	0	NA	NA	NA	NA	0.588768	0.15292	0.797015	0.863384	NA	NA
chr14:75863667|75902224	chr14	75863667	75902224	ENSG00000119685	TTLL5	exon	+	0.319231	27	10.9756	0	0	0	0	0	0	0.446265	0.297286	0.478326	0.254742	1.23404	0.918333	1.38791	0.860266	0	0	0	0	NA	NA	NA	NA	0.293217	-0.132585	0.8284	0.878683	NA	NA
chr14:76166663|76180849	chr14	76166663	76180849	ENSG00000089916	GPATCH2L	exon	+	1.0417	82	33.3333	0	0	0	0	0	0	0.693707	1.31941	0.793872	0.943984	1.2808	1.78066	1.44795	2.0705	0	0	0	0	NA	NA	NA	NA	0.111063	-0.628502	0.900628	0.122008	0.993262	0.334713
chr14:76166663|76195972	chr14	76166663	76195972	ENSG00000089916	GPATCH2L	exon	+	0.782828	66	26.8293	0	0	0	0	0	0	0.4791	0.863942	0.740947	0.806116	1.0737	1.57612	1.48679	1.6297	0	0	0	0	NA	NA	NA	NA	0.541252	-0.199078	0.597075	0.677094	NA	0.823651
chr14:79697630|79805190	chr14	79697630	79805190	ENSG00000021645	NRXN3	exon	+	1.17259	50	20.3252	0	0	0	0	0	0	0.828714	1.96749	0.220121	0.769296	1.38558	5.32171	0.695567	2.44161	0	0	0	0	NA	NA	NA	NA	-1.68341	-1.35305	0.12177	0.0517329	NA	0.209812
chr14:80497469|80530886	chr14	80497469	80530886	ENSG00000100629	CEP128	exon	-	1.08925	87	35.3659	0	0	0	0	0	0	0.948654	1.15551	0.850568	1.13756	1.45918	2.03081	1.352	2.09749	0	0	0	0	NA	NA	NA	NA	-0.113533	-0.153221	0.883129	0.708164	0.992614	0.840144
chr14:80743075|80778046	chr14	80743075	80778046	ENSG00000100629	CEP128	exon	-	0.559737	41	16.6667	0	0	0	0	0	0	0.456036	0.400103	0.418265	0.793434	1.03465	1.31762	0.968149	2.23939	0	0	0	0	NA	NA	NA	NA	0.168754	0.779154	0.888871	0.256007	NA	NA
chr14:80831143|80840768	chr14	80831143	80840768	ENSG00000100629	CEP128	exon	-	0.234577	21	8.53659	0	0	0	0	0	0	0.256293	0.118795	0.361736	0.305385	0.686769	0.491658	1.04359	0.911517	0	0	0	0	NA	NA	NA	NA	-0.20045	0.615122	0.891569	0.544771	NA	NA
chr14:80862757|80906081	chr14	80862757	80906081	ENSG00000100629	CEP128	exon	-	0.383295	30	12.1951	0	0	0	0	0	0	0.222531	0.259174	0.126157	0.633658	0.635244	0.8048	0.381112	2.58848	0	0	0	0	NA	NA	NA	NA	-0.316064	0.386525	0.859305	0.616399	NA	NA
chr14:80895718|80906081	chr14	80895718	80906081	ENSG00000100629	CEP128	exon	-	1.11329	79	32.1138	0	0	0	0	0	0	1.60368	1.23718	0.955551	0.888917	2.41718	2.04689	1.5804	1.88548	0	0	0	0	NA	NA	NA	NA	-0.862276	-0.666475	0.215816	0.163914	0.90718	0.39081
chr14:88416711|88433212	chr14	88416711	88433212	ENSG00000042317	SPATA7	exon	+	0.386752	29	11.7886	0	0	0	0	0	0	0.110844	0.532988	0.266321	0.360243	0.596915	1.66539	0.901283	1.03569	0	0	0	0	NA	NA	NA	NA	0.380409	-0.16484	0.873372	0.823645	NA	NA
chr14:88416711|88437903	chr14	88416711	88437903	ENSG00000042317	SPATA7	exon	+	1.78288	98	39.8374	0	0	0	1.77962	0	0	1.5755	2.50016	0.986434	1.36884	2.2302	4.22919	1.67737	2.64043	0	2.63846	0	0	NA	NA	NA	NA	-0.65654	-0.835987	0.379395	0.0336152	0.95927	0.166973
chr14:88478920|88480352	chr14	88478920	88480352	ENSG00000070778	PTPN21	exon	-	0.344171	35	14.2276	0	0	0	0	0	0	0.465519	0.485125	0.0433877	0.257422	0.946947	1.16684	0.23365	0.764014	0	0	0	0	NA	1.4826	1.4826	1.4826	-1.67166	-0.730237	0.253505	0.294378	NA	NA
chr14:88574693|88578140	chr14	88574693	88578140	ENSG00000100722	ZC3H14	exon	+	0.686833	63	25.6098	0	0	0	0	0	0	1.06226	0.737296	0.719641	0.513046	1.66356	1.36342	1.2724	1.17759	0	0	0	0	NA	NA	NA	NA	-0.511689	-0.764235	0.518751	0.14867	0.967733	NA
chr14:89161701|89162969	chr14	89161701	89162969	ENSG00000053254	FOXN3	exon	-	1.58446	101	41.0569	1	0	1.35533	1.32285	0	0	1.66179	2.37849	0.87232	0.982198	1.76114	3.99329	1.63439	1.83623	2.00941	1.96125	0	0	1.4826	NA	NA	NA	-0.992904	-1.4366	0.123689	0.000193495	0.772922	0.00885128
chr14:89161701|89180806	chr14	89161701	89180806	ENSG00000053254	FOXN3	exon	-	0.347691	33	13.4146	0	0	0	0	0	0	0.539863	0.410922	0.2796	0.246978	1.00251	0.894916	0.969829	1.10262	0	0	0	0	NA	NA	NA	NA	-1.38596	-0.706008	0.261323	0.350264	NA	NA
chr14:89411934|89412490	chr14	89411934	89412490	ENSG00000053254	FOXN3	exon	-	0.321994	30	12.1951	0	0	0	0	0	0	0.334593	0.491121	0.300642	0.155511	0.872395	1.15022	1.04273	0.549762	0	0	0	0	NA	NA	NA	NA	0.0403173	-0.967335	0.97919	0.20069	NA	NA
chr14:90943078|90947550	chr14	90943078	90947550	ENSG00000100784	RPS6KA5	exon	-	0.38984	35	14.2276	0	0	0	0	0	0	0.181259	0.309048	0.604696	0.468735	0.548762	1.04455	1.11512	1.34275	0	0	0	0	NA	NA	NA	NA	1.05011	0.386661	0.384684	0.61175	NA	NA
chr14:90943078|91001159	chr14	90943078	91001159	ENSG00000100784	RPS6KA5	exon	-	0.426471	29	11.7886	0	0	0	0	0	0	0.03533	0.579599	0.0348097	0.509814	0.190258	1.73941	0.187456	1.44485	0	0	0	0	NA	NA	NA	NA	-0.0175691	-0.0822901	0.995223	0.910228	NA	NA
chr14:90978306|91001159	chr14	90978306	91001159	ENSG00000100784	RPS6KA5	exon	-	0.399053	34	13.8211	0	0	0	0	0	0	0.03533	0.6453	0.0836741	0.357953	0.190258	1.36645	0.450599	0.969532	0	0	0	0	NA	NA	NA	NA	-0.0175691	-0.61095	0.995223	0.346667	NA	NA
chr14:91481576|91485730	chr14	91481576	91485730	ENSG00000100796	PPP4R3A	exon	-	1.23798	92	37.3984	0	0	1.3352	0	0	0	1.32824	1.66266	1.11272	0.823882	1.51653	2.20869	1.86821	1.54014	1.97957	0	0	0	1.4826	NA	NA	NA	-0.455813	-1.05266	0.497007	0.00901373	0.95927	0.0777632
chr14:91481576|91490802	chr14	91481576	91490802	ENSG00000100796	PPP4R3A	exon	-	0.640108	49	19.9187	0	0	0	0	0	0	1.15507	0.798299	0.562362	0.349841	2.35724	1.79884	1.38811	1.01877	0	0	0	0	NA	NA	NA	NA	-0.770939	-0.908567	0.408361	0.154448	NA	NA
chr14:91719418|91729479	chr14	91719418	91729479	ENSG00000133962	CATSPERB	exon	-	0.371083	21	8.53659	0	0	0	0	0	0	0.044671	0.0779503	0.77041	0.642188	0.240561	0.439995	1.92261	2.72823	0	0	0	0	NA	NA	NA	NA	1.88313	1.7108	0.20972	0.1104	NA	NA
chr14:91792367|91802421	chr14	91792367	91802421	ENSG00000165929	TC2N	exon	-	0.230192	19	7.72358	0	0	0	0	0	0	0.183605	0.107255	0.26397	0.356997	0.700095	0.511197	0.762147	1.27784	0	0	0	0	NA	NA	NA	NA	0.479903	0.70617	0.803374	0.485656	NA	NA
chr14:91797785|91802421	chr14	91797785	91802421	ENSG00000165929	TC2N	exon	-	0.501554	49	19.9187	0	0	0	0	0	0	0.814896	0.288959	0.897658	0.499837	1.41278	0.706884	1.27546	1.27684	0	0	0	0	NA	0.731203	0.516852	1.4826	0.0808854	0.448362	0.915104	0.518354	0.993975	NA
chr14:92007640|92011072	chr14	92007640	92011072	ENSG00000100815	TRIP11	exon	-	0.166938	17	6.91057	0	0	0	0	0	0	0.0824745	0.160339	0.503359	0.0974239	0.314723	0.501961	1.19918	0.764194	0	0	0	0	NA	NA	NA	NA	1.20801	-0.245971	0.413341	0.84249	NA	NA
chr14:92014215|92033253	chr14	92014215	92033253	ENSG00000100815	TRIP11	exon	-	0.308692	29	11.7886	0	0	0	0	0	0	0.26353	0.499089	0.0348097	0.214672	0.858645	1.32362	0.187456	0.753221	0	0	0	0	NA	NA	NA	NA	-0.813539	-0.629528	0.710451	0.392907	NA	NA
chr14:92126122|92143294	chr14	92126122	92143294	ENSG00000165934	CPSF2	exon	+	0.210569	25	10.1626	0	0	0	0	0	0	0.280793	0.186748	0.118934	0.240859	0.774248	0.549962	0.479683	0.687585	0	0	0	0	NA	0.995145	1.4826	1.4826	-0.515054	0.200458	0.789791	0.810962	NA	NA
chr14:92809300|92816421	chr14	92809300	92816421	ENSG00000066455	GOLGA5	exon	+	0.228631	26	10.5691	0	0	0	0	0	0	0.224753	0.269991	0.195367	0.198491	0.731341	0.802786	0.515708	0.629515	0	0	0	0	NA	NA	NA	NA	-0.117072	-0.288426	0.945333	0.732195	NA	NA
chr14:92810254|92816421	chr14	92810254	92816421	ENSG00000066455	GOLGA5	exon	+	0.131706	13	5.28455	0	0	0	0	0	0	0.0445159	0.159354	0.0778233	0.146675	0.239726	0.499636	0.293063	0.741129	0	0	0	0	NA	NA	1.4826	NA	0.181421	-0.174708	0.950707	0.880361	NA	NA
chr14:93293858|93294937	chr14	93293858	93294937	ENSG00000011114	BTBD7	exon	-	0.390492	31	12.6016	0	0	0	0	0	0	0.185935	0.695549	0.152832	0.21902	0.52063	1.60956	0.483685	0.809481	0	0	0	0	NA	NA	NA	NA	-0.216568	-1.09588	0.902446	0.151606	NA	NA
chr14:93293858|93296157	chr14	93293858	93296157	ENSG00000011114	BTBD7	exon	-	1.57421	93	37.8049	0	0	0	0	0	0	0.861433	2.1716	1.08945	1.33856	1.19791	3.54951	1.51644	3.136	0	0	0	0	NA	NA	NA	NA	0.227089	-0.848088	0.74777	0.0503411	0.992429	0.206294
chr14:96341522|96347341	chr14	96341522	96347341	ENSG00000066739	ATG2B	exon	-	1.49352	105	42.6829	0	0	0	0	0	0	1.09177	1.31529	1.03387	1.93197	1.52038	2.35427	2.04098	3.23955	0	0	0	0	NA	NA	NA	NA	-0.510079	0.321316	0.506538	0.345186	0.964008	0.579514
chr14:96520055|96528006	chr14	96520055	96528006	ENSG00000090060	PAPOLA	exon	+	0.162692	21	8.53659	0	0	0	0	0	0	0.196564	0.21986	0.0707091	0.123078	0.525322	0.557571	0.264496	0.606014	0	0	0	0	NA	0.642811	0.817716	0.857527	-0.790389	-0.409335	0.681324	0.669996	NA	NA
chr14:96542243|96565214	chr14	96542243	96565214	ENSG00000090060	PAPOLA	exon	+	0.215938	20	8.13008	0	0	0	0	0	0	0.18444	0.192182	0.249006	0.23922	0.563512	0.627262	0.68119	0.853098	0	0	0	0	NA	NA	NA	NA	0.181415	0.0565548	0.915393	0.955954	NA	NA
chr14:96555847|96556413	chr14	96555847	96556413	ENSG00000090060	PAPOLA	exon	+	0.328915	34	13.8211	0	0	0	0	0	0	0.0710549	0.377511	0.551741	0.290902	0.279534	0.883497	1.17076	0.858798	0	0	0	0	NA	NA	NA	NA	0.878758	-0.273239	0.569588	0.705872	NA	NA
chr14:96560649|96562893	chr14	96560649	96562893	ENSG00000090060	PAPOLA	exon	+	0.851724	62	25.2033	0	0	0	0	0	0	1.06031	1.05756	0.8455	0.584753	1.60236	2.83134	2.24643	1.49056	0	0	0	0	NA	NA	NA	NA	-0.427398	-0.861904	0.649697	0.101679	0.992429	0.302119
chr14:96560649|96565214	chr14	96560649	96565214	ENSG00000090060	PAPOLA	exon	+	0.540966	46	18.6992	0	0	0	0	0	0	0.701293	0.636835	0.551384	0.393518	1.41091	1.69383	1.13131	1.02574	0	0	0	0	NA	NA	NA	NA	-0.447884	-0.58262	0.674108	0.355878	NA	NA
chr14:96833467|96860735	chr14	96833467	96860735	ENSG00000100749	VRK1	exon	+	13.3877	234	95.122	1	2	10.4928	9.03743	9.97149	14.2837	9.122	10.4771	12.7619	17.776	5.08925	8.05156	8.37189	15.3757	6.14605	5.20123	7.81796	11.0141	0.585738	NA	NA	NA	0.389798	0.524681	0.147671	0.000487435	0.813436	0.0160328
chr14:96833467|96876120	chr14	96833467	96876120	ENSG00000100749	VRK1	exon	+	0.140572	14	5.69106	0	0	0	0	0	0	0.044671	0.110223	0.294705	0.15333	0.240561	0.457088	0.927561	0.527091	0	0	0	0	NA	NA	NA	NA	0.778793	0.309218	0.740672	0.79285	NA	NA
chr14:96846095|96860735	chr14	96846095	96860735	ENSG00000100749	VRK1	exon	+	0.835091	55	22.3577	0	0	0	0	0	0	0.428996	0.620284	0.361037	1.31578	0.870632	1.68978	1.07484	3.28996	0	0	0	0	NA	NA	NA	NA	-0.409902	0.816402	0.73583	0.130102	NA	0.348653
chr14:99257471|99257836	chr14	99257471	99257836	ENSG00000127152	BCL11B	exon	-	0.384291	28	11.3821	0	0	0	0	0	0	0.0660281	0.356136	0.599712	0.443512	0.246899	0.936884	1.67891	1.45701	0	0	0	0	NA	0.683161	0.564225	0.636554	1.19942	0.0903582	0.480018	0.909567	NA	NA
chr14:99257471|99257839	chr14	99257471	99257839	ENSG00000127152	BCL11B	exon	-	1.88438	105	42.6829	0	0	0	0	1.25824	0	1.57607	1.39367	2.16322	2.384	2.14072	2.33376	2.78451	4.31688	0	0	1.86547	0	NA	NA	NA	NA	0.484911	0.388761	0.416262	0.327488	0.95927	0.564071
chr14:99458279|99465813	chr14	99458279	99465813	ENSG00000183576	SETD3	exon	-	15.0572	234	95.122	0	4	13.6696	14.8519	13.3921	15.4116	15.373	15.0037	13.2447	15.5629	8.42477	8.64194	6.62939	9.32293	9.7397	6.90428	6.48249	9.86697	0.712507	NA	NA	NA	-0.223245	-0.171722	0.307158	0.234996	0.957411	0.484525
chr15:100330889|100334180	chr15	100330889	100334180	ENSG00000140470	ADAMTS17	intron	-	1.27787	79	32.1138	0	0	0	0	0	0	1.33226	1.45128	1.08236	1.1471	2.76847	2.64314	2.22147	2.0864	0	0	0	0	NA	0.617808	0.867792	0.838337	-0.446813	-0.569561	0.577537	0.227326	0.992429	0.473675
chr15:100564692|100565265	chr15	100564692	100565265	ENSG00000140471	LINS1	exon	-	3.3693	147	59.7561	0	0	3.23307	3.20477	2.778	2.08324	3.1634	4.01882	3.53981	2.73046	3.2251	5.71697	3.56685	3.2601	3.75463	4.7514	4.11866	3.08861	1.16132	NA	NA	NA	0.0400715	-0.643829	0.929691	0.0301895	0.99614	0.157514
chr15:101008837|101029232	chr15	101008837	101029232	ENSG00000154237	LRRK1	exon	+	0.234796	22	8.94309	0	0	0	0	0	0	0.21548	0.286701	0.195727	0.200528	0.663522	0.806588	0.62611	0.813988	0	0	0	0	NA	NA	NA	NA	-0.21874	-0.375197	0.894217	0.69109	NA	NA
chr15:101235082|101235577	chr15	101235082	101235577	ENSG00000131873	CHSY1	exon	-	2.97433	117	47.561	0	0	0	0	0	1.65642	1.54427	2.60387	1.96966	4.08029	1.97794	4.62125	3.82296	10.9562	0	0	0	2.4558	NA	NA	NA	NA	-0.0973169	0.276531	0.880697	0.463337	0.992614	0.668557
chr15:101366196|101370523	chr15	101366196	101370523	ENSG00000140479	PCSK6	exon	-	0.471449	30	12.1951	0	0	0	0	0	0	0.470105	0.341455	0.512395	0.589479	1.30091	0.976528	1.26124	2.84498	0	0	0	0	NA	NA	NA	NA	0.402663	0.286914	0.762824	0.724602	NA	NA
chr15:101699331|101714963	chr15	101699331	101714963	ENSG00000185418	TARS3	exon	-	0.490807	43	17.4797	0	0	0	0	0	0	0.220629	0.383815	0.509628	0.673731	0.571175	0.934036	1.01493	1.88932	0	0	0	0	NA	NA	NA	NA	0.811251	0.271333	0.502303	0.668892	NA	NA
chr15:23023947|23037152	chr15	23023947	23037152	ENSG00000275835	TUBGCP5	exon	-	0.356266	35	14.2276	0	0	0	0	0	0	0.562742	0.406444	0.419748	0.224539	1.26902	1.13554	0.875106	0.736372	0	0	0	0	NA	1.45727	1.4826	1.4826	0.0619008	-0.372913	0.954714	0.635558	NA	NA
chr15:25354353|25411971	chr15	25354353	25411971	ENSG00000114062	UBE3A	exon	-	0.257974	25	10.1626	0	0	0	0	0	0	0.274807	0.236728	0.394614	0.232858	0.765529	0.678942	1.11598	0.776978	0	0	0	0	NA	0.69248	0.702686	1.24206	0.201194	-0.147238	0.889845	0.870593	NA	NA
chr15:25405461|25411971	chr15	25405461	25411971	ENSG00000114062	UBE3A	exon	-	28.1301	244	99.187	0	4	24.8539	26.3378	25.8622	26.2937	26.2737	30.3204	27.0734	26.8198	11.3197	27.0622	6.65267	11.3374	9.70371	8.89956	4.16824	10.276	0.39043	NA	NA	NA	0.0747918	-0.2353	0.648749	0.0195254	0.992429	0.121926
chr15:25405461|25415842	chr15	25405461	25415842	ENSG00000114062	UBE3A	exon	-	2.19757	129	52.439	0	0	1.53717	1.53389	2.23761	0	1.9186	2.32044	2.52655	2.0596	2.19645	2.96452	2.46041	2.75072	2.27902	2.27414	3.31748	0	1.4826	NA	NA	NA	0.339413	-0.116564	0.515197	0.715525	0.96646	0.841769
chr15:28143873|28146344	chr15	28143873	28146344	ENSG00000128731	HERC2	exon	-	0.268782	19	7.72358	0	0	0	0	0	0	0.124709	0.397825	0.0692453	0.243538	0.474824	1.84674	0.258931	0.775059	0	0	0	0	NA	NA	NA	NA	-0.0175715	-0.438853	0.994737	0.651786	NA	NA
chr15:28245881|28248736	chr15	28245881	28248736	ENSG00000128731	HERC2	exon	-	0.26905	25	10.1626	0	0	0	0	0	0	0.126541	0.35144	0.193116	0.252647	0.482922	1.15104	0.603858	0.735938	0	0	0	0	NA	NA	NA	NA	0.479904	-0.0374765	0.823918	0.963833	NA	NA
chr15:29761139|29773357	chr15	29761139	29773357	ENSG00000104067	TJP1	exon	-	1.28527	84	34.1463	0	0	0	0	0	0	1.16517	1.54897	1.36685	1.03322	2.5182	2.45793	1.91571	1.72399	0	0	0	0	NA	1.4826	1.4826	1.4826	0.57571	-0.639782	0.452228	0.147804	0.95927	0.372563
chr15:29761139|29800702	chr15	29761139	29800702	ENSG00000104067	TJP1	exon	-	0.245658	23	9.34959	0	0	0	0	0	0	0.0243194	0.274995	0.0836741	0.332116	0.130964	0.98156	0.450599	0.93677	0	0	0	0	NA	1.4826	NA	NA	-0.0175691	0.0625964	0.995223	0.938121	NA	NA
chr15:30974314|30976955	chr15	30974314	30976955	ENSG00000166912	MTMR10	exon	-	0.160551	15	6.09756	0	0	0	0	0	0	0.383033	0.138838	0.0842337	0.13811	1.20412	0.530114	0.453612	0.480466	0	0	0	0	NA	1.4826	NA	1.4826	-0.614547	0.0969749	0.791992	0.931623	NA	NA
chr15:32857015|32902040	chr15	32857015	32902040	ENSG00000248905	FMN1	exon	-	0.90854	75	30.4878	0	0	0	0	0	0	1.42762	0.695029	1.17815	0.883802	2.0911	1.53021	1.83343	1.75572	0	0	0	0	NA	NA	NA	NA	-0.272256	0.10581	0.685313	0.829595	0.992429	0.912137
chr15:32888172|32910535	chr15	32888172	32910535	ENSG00000248905	FMN1	exon	-	0.310008	29	11.7886	0	0	0	0	0	0	0.135515	0.402268	0.569217	0.192158	0.537792	1.15925	0.950977	0.66942	0	0	0	0	NA	NA	NA	NA	1.69178	-0.591543	0.150799	0.491513	NA	NA
chr15:32964107|32969477	chr15	32964107	32969477	ENSG00000248905	FMN1	exon	-	0.368228	35	14.2276	0	0	0	0	0	0	0.462772	0.463432	0.140574	0.313235	1.1869	1.02284	0.539855	0.860121	0	0	0	0	NA	NA	NA	NA	-0.616763	-0.560048	0.730328	0.401209	NA	NA
chr15:40628070|40650819	chr15	40628070	40650819	ENSG00000137812	KNL1	intron	+	0.140318	17	6.91057	0	0	0	0	0	0	0.210716	0.0929867	0.217503	0.143066	0.652244	0.337494	0.598438	0.580715	0	0	0	0	NA	NA	NA	NA	0.181796	0.127671	0.91388	0.913869	NA	NA
chr15:40744047|40745259	chr15	40744047	40745259	ENSG00000137824	RMDN3	exon	-	0.773968	67	27.2358	0	0	0	0	0	0	0.610288	0.776661	1.02205	0.74578	1.02356	1.28852	2.04522	1.48137	0	0	0	0	NA	NA	NA	NA	0.421861	-0.289958	0.624165	0.55857	NA	0.735413
chr15:41055247|41056706	chr15	41055247	41056706	ENSG00000128908	INO80	exon	-	0.296551	20	8.13008	0	0	0	0	0	0	0.34191	0.468211	0.256001	0.123439	1.48251	2.08984	1.01704	0.499643	0	0	0	0	NA	NA	NA	NA	-0.017574	-0.777509	0.993847	0.401034	NA	NA
chr15:41069570|41070547	chr15	41069570	41070547	ENSG00000128908	INO80	exon	-	0.417803	34	13.8211	0	0	0	0	0	0	0.0778944	0.379784	0.678973	0.479607	0.296413	1.41158	1.29576	1.49971	0	0	0	0	NA	NA	NA	NA	1.13843	0.0700938	0.423341	0.924235	NA	NA
chr15:41085369|41087682	chr15	41085369	41087682	ENSG00000128908	INO80	exon	-	0.358527	40	16.2602	0	0	0	0	0	0	0.406305	0.338742	0.675285	0.268192	0.868521	0.782546	1.52526	0.727172	0	0	0	0	NA	0.805582	0.472013	0.81176	0.701854	-0.184615	0.534119	0.78498	NA	NA
chr15:41356039|41377304	chr15	41356039	41377304	ENSG00000285920	ENSG00000285920	exon	+	0.489321	41	16.6667	0	0	0	0	0	0	0.278441	0.318525	0.50516	0.719035	0.860024	0.896228	0.97913	1.56496	0	0	0	0	NA	NA	NA	NA	0.689596	1.08483	0.584344	0.095504	NA	NA
chr15:41668828|41669958	chr15	41668828	41669958	ENSG00000174197	MGA	exon	+	11.2427	227	92.2764	1	1	9.52105	11.7836	7.83163	9.92118	8.92311	12.4455	8.17452	11.6674	4.93275	6.94894	5.13741	8.73205	3.93312	4.83581	3.46801	7.31191	0.413098	NA	NA	NA	-0.223261	-0.395629	0.381328	0.00303411	0.95927	0.0435628
chr15:41696075|41697023	chr15	41696075	41697023	ENSG00000174197	MGA	exon	+	0.22387	24	9.7561	0	0	0	0	0	0	0	0.259293	0.254856	0.246714	0	0.733859	0.696463	0.752166	0	0	0	0	NA	NA	NA	NA	0.877886	-0.143987	0.735703	0.859908	NA	NA
chr15:41696075|41699159	chr15	41696075	41699159	ENSG00000174197	MGA	exon	+	4.06037	195	79.2683	0	0	3.2274	3.47714	3.27988	4.39805	3.06161	3.99827	3.29505	4.65537	2.35928	3.48598	2.65834	3.88476	2.27605	2.91612	3.03688	3.08257	0.705225	NA	NA	NA	-0.0694677	0.000446856	0.84417	0.998068	0.992429	0.99871
chr15:41748637|41750615	chr15	41748637	41750615	ENSG00000174197	MGA	exon	+	0.697648	57	23.1707	0	0	0	0	0	0	0.608468	0.820774	0.63849	0.619333	1.44037	1.97143	1.23868	1.26423	0	0	0	0	NA	NA	NA	NA	0.106588	-0.324375	0.913019	0.55998	NA	0.736251
chr15:42260958|42268032	chr15	42260958	42268032	ENSG00000103978	TMEM87A	exon	-	2.09086	129	52.439	0	0	0	2.22299	1.99172	0	1.77189	2.53386	1.93934	1.78998	2.61058	3.32833	1.97881	2.56595	0	3.2958	2.95292	0	NA	NA	NA	NA	0.296896	-0.696976	0.593841	0.0220374	0.992429	0.131356
chr15:42810614|42840433	chr15	42810614	42840433	ENSG00000128881	TTBK2	exon	-	0.246549	22	8.94309	0	0	0	0	0	0	0.199645	0.31375	0.238648	0.195904	0.606984	0.884246	0.911625	0.817843	0	0	0	0	NA	NA	NA	NA	-0.415559	-0.468126	0.821155	0.612203	NA	NA
chr15:42827928|42840433	chr15	42827928	42840433	ENSG00000128881	TTBK2	exon	-	0.904932	61	24.7967	0	0	0	0	0	0	0.563912	1.3589	0.238636	0.755261	0.944818	2.30846	0.974544	1.74169	0	0	0	0	NA	NA	NA	NA	-0.915335	-0.872312	0.44511	0.0910439	NA	0.286076
chr15:42872611|42878684	chr15	42872611	42878684	ENSG00000128881	TTBK2	exon	-	0.642198	52	21.1382	0	0	0	0	0	0	0.321346	0.804452	0.457349	0.632708	0.733028	1.70449	1.47421	1.55644	0	0	0	0	NA	NA	NA	NA	-0.0846187	-0.458013	0.94802	0.399755	NA	NA
chr15:42950262|42966286	chr15	42950262	42966286	ENSG00000159459	UBR1	exon	-	1.12766	74	30.0813	0	0	0	0	0	0	0.908784	1.32052	0.849357	1.08499	1.65338	2.52964	1.72973	2.11907	0	0	0	0	NA	NA	NA	NA	-0.258348	-0.425629	0.790728	0.351981	0.992429	0.583497
chr15:43400044|43401850	chr15	43400044	43401850	ENSG00000137822	TUBGCP4	exon	+	0.26799	24	9.7561	0	0	0	0	0	0	0.188384	0.308534	0.33701	0.230644	0.591867	0.88857	0.79636	0.914627	0	0	0	0	NA	NA	NA	NA	0.166153	-0.367505	0.912628	0.688572	NA	NA
chr15:43753824|43756766	chr15	43753824	43756766	ENSG00000167004	PDIA3	exon	+	1.28802	75	30.4878	0	0	0	0	0	0	0.570888	1.5184	0.777116	1.42859	0.916445	6.39339	1.23078	3.39487	0	0	0	0	NA	1.4826	1.4826	1.4826	0.16862	-0.0799138	0.832371	0.872901	NA	0.936203
chr15:43756649|43763206	chr15	43756649	43763206	ENSG00000167004	PDIA3	exon	+	0.279032	29	11.7886	0	0	0	0	0	0	0.416671	0.234978	0.310931	0.271871	1.17702	0.656733	0.896541	0.814694	0	0	0	0	NA	0.693654	0.6488	1.04488	-0.112354	0.13175	0.938635	0.869257	NA	NA
chr15:43761424|43763206	chr15	43761424	43763206	ENSG00000167004	PDIA3	exon	+	0.320931	22	8.94309	0	0	0	0	0	0	0.633979	0.249588	0.368971	0.283194	1.57141	1.12441	0.927535	1.02815	0	0	0	0	NA	NA	NA	NA	-0.157602	0.0770575	0.901973	0.942336	NA	NA
chr15:43814501|43815074	chr15	43814501	43815074	ENSG00000140259	MFAP1	exon	-	0.219119	19	7.72358	0	0	0	0	0	0	0.233799	0.211377	0.453011	0.15177	0.743312	0.609634	2.14583	0.657174	0	0	0	0	NA	NA	NA	NA	0.284678	-0.09684	0.902146	0.921845	NA	NA
chr15:44328685|44338317	chr15	44328685	44338317	ENSG00000166734	GOLM2	exon	+	2.07338	127	51.626	0	0	1.29096	1.78389	1.30668	0	1.68669	2.75657	1.86252	1.57069	2.0224	3.63323	2.48662	2.47375	1.91398	2.64479	1.93728	0	1.4826	NA	NA	NA	0.0609309	-0.837779	0.912247	0.00785163	0.993975	0.0728173
chr15:44328685|44380976	chr15	44328685	44380976	ENSG00000166734	GOLM2	exon	+	0.482368	45	18.2927	0	0	0	0	0	0	0.262534	0.604825	0.922846	0.293259	0.708386	1.22929	1.63249	0.939439	0	0	0	0	NA	NA	NA	NA	1.4875	-1.03571	0.157927	0.0960886	NA	NA
chr15:44331988|44338317	chr15	44331988	44338317	ENSG00000166734	GOLM2	exon	+	3.48531	187	76.0163	1	0	3.88638	3.71845	3.35597	3.20563	3.72286	3.93805	3.18193	3.05246	2.81526	2.95792	2.08244	3.05148	3.57722	2.20805	2.22978	2.76649	0.920451	NA	NA	NA	-0.414106	-0.575616	0.234907	0.00212159	0.927729	0.0350686
chr15:44343241|44345204	chr15	44343241	44345204	ENSG00000166734	GOLM2	intron	+	0.127478	11	4.47154	0	0	0	0	0	0	0.191379	0.05132	0.324844	0.124711	0.632609	0.353716	0.983318	0.532108	0	0	0	0	NA	NA	NA	NA	0.181415	0.34104	0.916719	0.839416	NA	NA
chr15:44550876|44551522	chr15	44550876	44551522	ENSG00000104131	EIF3J	exon	+	0.598911	53	21.5447	0	0	0	0	0	0	0.412263	0.637883	0.754037	0.569461	0.979761	1.43605	1.59355	1.1397	0	0	0	0	NA	NA	NA	NA	0.238548	-0.0751729	0.833459	0.891796	NA	NA
chr15:44550876|44554667	chr15	44550876	44554667	ENSG00000104131	EIF3J	exon	+	0.14169	15	6.09756	0	0	0	0	0	0	0.156192	0.138713	0.0471189	0.168854	0.471066	0.598009	0.253743	0.660589	0	0	0	0	NA	NA	NA	NA	-0.515049	0.253122	0.838528	0.82395	NA	NA
chr15:44592331|44596943	chr15	44592331	44596943	ENSG00000104133	SPG11	exon	-	0.234887	24	9.7561	0	0	0	0	0	0	0.202864	0.227065	0.111126	0.289768	0.62458	0.694521	0.435883	0.838425	0	0	0	0	NA	NA	NA	NA	-0.316062	0.223751	0.879094	0.790387	NA	NA
chr15:44615363|44620403	chr15	44615363	44620403	ENSG00000104133	SPG11	exon	-	0.74148	49	19.9187	0	0	0	0	0	0	0.769122	0.854592	0.727549	0.624227	1.66015	1.91413	1.53272	2.17797	0	0	0	0	NA	NA	NA	NA	-0.0478541	-0.934068	0.96428	0.126249	NA	NA
chr15:44767231|44767595	chr15	44767231	44767595	ENSG00000185880	TRIM69	exon	+	0.263701	25	10.1626	0	0	0	0	0	0	0.59224	0.245518	0.202489	0.201127	1.58485	0.684093	0.625024	0.917088	0	0	0	0	NA	NA	NA	NA	-0.676417	-0.205525	0.630022	0.824326	NA	NA
chr15:45175219|45178306	chr15	45175219	45178306	ENSG00000138606	SHF	exon	-	0.319257	26	10.5691	0	0	0	0	0	0	0.114681	0.287968	0.601953	0.326947	0.428827	1.0624	1.22538	0.993777	0	0	0	0	NA	NA	NA	NA	1.78471	0.0400181	0.171496	0.965128	NA	NA
chr15:45476079|45476552	chr15	45476079	45476552	ENSG00000259354	ENSG00000259354	exon	+	0.274936	27	10.9756	0	0	0	0	0	0	0.246225	0.292019	0.358564	0.241264	0.637638	0.781961	0.912283	0.810607	0	0	0	0	NA	NA	NA	NA	0.189817	-0.253306	0.891792	0.76711	NA	NA
chr15:49225205|49292537	chr15	49225205	49292537	ENSG00000156958	GALK2	exon	+	1.34061	88	35.7724	0	0	0	0	0	0	0.837647	1.09955	1.64102	1.64287	2.0225	1.74706	2.33022	2.65425	0	0	0	0	NA	NA	NA	NA	0.985148	0.376018	0.197303	0.370806	0.889043	0.596871
chr15:49235851|49239367	chr15	49235851	49239367	ENSG00000156958	GALK2	exon	+	3.80026	160	65.0407	0	0	2.30576	2.52416	3.26669	2.71153	2.59494	4.14564	3.41873	3.93425	2.76102	11.6769	2.4352	4.62318	3.41852	3.74232	2.24745	4.02011	1.4826	NA	NA	NA	0.454838	-0.0932622	0.248665	0.734447	0.937767	0.854305
chr15:49235851|49283718	chr15	49235851	49283718	ENSG00000156958	GALK2	exon	+	0.363295	37	15.0407	0	0	0	0	0	0	0.427255	0.375495	0.429419	0.3118	1.20072	0.845427	0.899217	0.985056	0	0	0	0	NA	NA	NA	NA	0.0890137	-0.280918	0.940921	0.694232	NA	NA
chr15:49235851|49292537	chr15	49235851	49292537	ENSG00000156958	GALK2	exon	+	4.06168	181	73.5772	0	0	2.74728	3.07656	4.57337	3.87277	2.92467	3.71622	4.77169	4.53614	2.44398	3.66917	3.55665	4.06329	1.66883	4.09505	3.04546	5.71561	0.607447	NA	NA	NA	0.560341	0.0636836	0.107612	0.775388	0.741401	0.881225
chr15:49235851|49328130	chr15	49235851	49328130	ENSG00000156958	GALK2	exon	+	0.254246	23	9.34959	0	0	0	0	0	0	0.233368	0.193701	0.310817	0.304009	0.634287	0.763704	0.770843	1.00706	0	0	0	0	NA	NA	NA	1.4826	0.202882	0.135471	0.885149	0.890658	NA	NA
chr15:50300789|50301368	chr15	50300789	50301368	ENSG00000104064	GABPB1	exon	-	0.476205	43	17.4797	0	0	0	0	0	0	0.499999	0.638152	0.224831	0.383007	0.969317	1.4955	0.842779	1.28695	0	0	0	0	NA	NA	NA	NA	-1.37399	-0.617257	0.310356	0.317184	NA	NA
chr15:50300789|50309798	chr15	50300789	50309798	ENSG00000104064	GABPB1	exon	-	0.503981	43	17.4797	0	0	0	0	0	0	0.487989	0.495419	0.628404	0.479787	1.00337	1.13998	1.34698	1.41487	0	0	0	0	NA	NA	NA	NA	0.171086	-0.218951	0.879427	0.738554	NA	NA
chr15:50449400|50459162	chr15	50449400	50459162	ENSG00000138592	USP8	exon	+	0.461908	41	16.6667	0	0	0	0	0	0	0.36725	0.554371	0.594862	0.357876	0.978584	1.34628	1.18483	1.02223	0	0	0	0	NA	1.4826	1.4826	NA	0.632592	-0.477636	0.595927	0.46759	NA	NA
chr15:50465047|50471795	chr15	50465047	50471795	ENSG00000138592	USP8	exon	+	0.264841	24	9.7561	0	0	0	0	0	0	0.569694	0.252109	0.281273	0.180518	1.08349	0.893378	0.75054	0.700124	0	0	0	0	NA	NA	NA	NA	-0.869188	-0.190031	0.442593	0.858172	NA	NA
chr15:50583089|50592626	chr15	50583089	50592626	ENSG00000092439	TRPM7	exon	-	0.635437	58	23.5772	0	0	0	0	0	0	0.614563	0.741923	0.304013	0.635376	0.98244	1.19494	0.803404	1.70337	0	0	0	0	NA	NA	NA	NA	-1.04794	-0.663031	0.328496	0.203214	NA	NA
chr15:50586392|50592626	chr15	50586392	50592626	ENSG00000092439	TRPM7	exon	-	0.75024	72	29.2683	0	0	0	0	0	0	1.068	0.785579	0.958512	0.555997	1.57861	1.34359	1.48756	1.18727	0	0	0	0	NA	NA	NA	NA	-0.217172	-0.570468	0.759826	0.24113	0.992429	NA
chr15:50648687|50663046	chr15	50648687	50663046	ENSG00000092439	TRPM7	exon	-	0.403051	35	14.2276	0	0	0	0	0	0	0.284355	0.724776	0.129138	0.199925	0.753519	1.64367	0.510026	0.686487	0	0	0	0	NA	NA	NA	NA	-0.716273	-1.11986	0.699427	0.0946052	NA	NA
chr15:50747495|50748870	chr15	50747495	50748870	ENSG00000138600	SPPL2A	exon	-	0.488259	43	17.4797	0	0	0	0	0	0	0.409469	0.661685	0.428197	0.356779	0.822098	1.51113	1.16861	0.901758	0	0	0	0	NA	NA	NA	NA	0.0587216	-0.585979	0.961124	0.363887	NA	NA
chr15:51451645|51453641	chr15	51451645	51453641	ENSG00000104093	DMXL2	exon	-	0.739238	61	24.7967	0	0	0	0	0	0	0.923093	0.805886	0.592633	0.661338	1.92723	1.49027	1.17386	1.43844	0	0	0	0	NA	NA	NA	NA	-0.433221	-0.55752	0.656393	0.292968	NA	0.539516
chr15:51451645|51455228	chr15	51451645	51455228	ENSG00000104093	DMXL2	exon	-	0.247674	21	8.53659	0	0	0	0	0	0	0.34141	0.266933	0.0681304	0.254336	0.885877	0.894209	0.366894	0.888159	0	0	0	0	NA	NA	NA	NA	-0.614549	-0.114188	0.7703	0.902198	NA	NA
chr15:51535663|51547408	chr15	51535663	51547408	ENSG00000104093	DMXL2	exon	-	0.209624	20	8.13008	0	0	0	0	0	0	0.343157	0.290808	0.103153	0.120266	1.11932	1.011	0.555498	0.488284	0	0	0	0	NA	NA	NA	NA	-0.815789	-0.242739	0.676662	0.809326	NA	NA
chr15:51781044|51782828	chr15	51781044	51782828	ENSG00000128872	TMOD2	exon	+	0.377327	29	11.7886	0	0	0	0	0	0	0.158005	0.472583	0	0.462308	0.598096	1.18019	0	1.69127	0	0	0	0	NA	NA	NA	NA	-0.515045	-0.365488	0.860685	0.597636	NA	NA
chr15:51869217|51902036	chr15	51869217	51902036	ENSG00000138594	TMOD3	exon	+	1.43685	110	44.7154	0	0	0	0	0	0	1.4292	1.32532	1.6753	1.47866	1.89104	1.61784	2.60758	2.04468	0	0	0	0	NA	NA	NA	NA	-0.0662403	-0.0958226	0.91883	0.776252	0.994317	0.881225
chr15:52045830|52050137	chr15	52045830	52050137	ENSG00000069956	MAPK6	exon	+	0.340281	28	11.3821	0	0	0	0	0	0	0.214276	0.358614	0.13151	0.423078	0.642975	1.05274	0.39941	1.11613	0	0	0	0	NA	NA	NA	NA	-0.316063	0.134389	0.865955	0.865956	NA	NA
chr15:52269753|52282892	chr15	52269753	52282892	ENSG00000128833	MYO5C	exon	-	0.794048	70	28.4553	0	0	0	0	0	0	0.484258	0.694598	1.25965	0.846429	1.14862	1.41697	1.74307	1.74173	0	0	0	0	NA	NA	NA	NA	1.03343	0.0232878	0.224075	0.961453	0.922114	0.98341
[truncated: 3,380 more rows]

## Sheet: B_DE_circRNAs
DE circRNA annotations										Median				Average				Standard Deviation (SD)				Median Absolute Deviation (MAD)				Coefficient of Variation (CV)				DESeq2 analysis results						DE circRNA definition		Host-gene analysis
[truncated: 36 more rows]

[truncated: 2 more sheets: C_Comparison_with_other_dataset, D_Single-cell_data]
