# Supplementary material for: Multiple regulatory events contribute to a widespread circular RNA downregulation in precancer and early stage of colorectal cancer development
Source: Biomark Res. 2025 Feb 20;13:30. doi: 10.1186/s40364-025-00744-8 (PMC11844049; doi:10.1186/s40364-025-00744-8)
Supplement: Supplementary file 3 — Supplementary Material 3: Table S2. Excel file containing even more data too large to fit in a PDF, related to Figure 4. [file 40364_2025_744_MOESM3_ESM.xlsx]

## Sheet: A_RBP_expression_and_correlatio
Table S2. A) Results from the DE analysis of RBP levels between tumor/adenoma and matched adjacent mucosa. The results of the correlation analysis with the number of detected circRNAs in each sample is also reported. B) DE circRNAs-binding motifs of correlated RBPs.
	log2FC		p-value		adjusted p-value		Spearman correlation with the number of detected circRNAs
ID	Adenoma vs adjacent	Tumor vs adjacent	Adenoma vs adjacent	Tumor vs adjacent	Adenoma vs adjacent	Tumor vs adjacent	Rho	p-value	adj.p
PABPC1L	0.9	1.47	2.09e-09	1.91e-43	3.96e-08	7.49e-46	-0.3	1.13e-06	0.00065739
OAS3	0.56	0.98	0.00488	3.36e-18	0.016	1.77e-19	-0.31	5.67e-07	0.00065739
HELZ2	0.58	1.13	0.000233	6.45e-24	0.00115	1.92e-25	-0.3	1.46e-06	0.00065739
FTSJ1	0.49	1.05	6.06e-08	8.62e-41	7.81e-07	4.24e-43	-0.28	6.73e-06	0.00186011
DNMT3B	0.57	1.38	4.03e-05	7.09e-29	0.000247	1.26e-30	-0.27	1.51e-05	0.00186011
RAE1	0.46	1	4.88e-05	3.11e-41	0.000292	1.45e-43	-0.28	8.4e-06	0.00186011
EZH2	0.37	0.86	0.00042	1.56e-21	0.00194	5.82e-23	-0.27	1.43e-05	0.00186011
EIF2S2	0.59	1.19	1.09e-07	1.31e-47	1.32e-06	3.6e-50	-0.27	1.51e-05	0.00186011
PATL1	0.29	0.52	0.00138	1.44e-19	0.00544	6.62e-21	-0.28	8.66e-06	0.00186011
EIF6	0.32	0.92	0.000567	1.71e-25	0.00251	4.3e-27	-0.27	1.38e-05	0.00186011
POLR2J3	0.05	0.21	0.745	0.024	0.84	0.0117	-0.28	1e-05	0.00186011
TTF2	0.34	0.72	4.2e-05	1.92e-21	0.000255	7.25e-23	-0.26	2.22e-05	0.00192815
NOL11	0.4	0.52	2.38e-05	2.31e-17	0.000156	1.34e-18	-0.26	2.28e-05	0.00192815
NIP7	0.39	0.64	4.49e-05	1.47e-24	0.000271	4.11e-26	-0.27	2e-05	0.00192815
NOVA1	-1.81	-1.47	3.19e-15	9.39e-13	2.75e-13	9.23e-14	0.27	1.92e-05	0.00192815
SAP18	0.27	0.51	0.00091	2.33e-13	0.00379	2.12e-14	-0.26	2.28e-05	0.00192815
BRCA1	0.44	1.06	0.00226	2.93e-26	0.00834	6.87e-28	-0.26	2.43e-05	0.00193332
PTBP3	0.46	0.58	2.96e-05	3.52e-13	0.000188	3.28e-14	-0.26	2.92e-05	0.00219625
SF3B3	0.59	0.8	5.4e-16	9.6e-41	5.93e-14	4.77e-43	-0.26	3.31e-05	0.00225359
MEX3A	1.31	2.43	4.09e-12	2.56e-56	1.46e-10	3.34e-59	-0.26	3.33e-05	0.00225359
OAS1	-0.46	0.26	0.015	0.031	0.0416	0.0156	-0.26	3.63e-05	0.00226674
EXO1	0.59	1.39	0.0012	2.19e-25	0.00484	5.58e-27	-0.26	3.69e-05	0.00226674
XPO5	0.63	0.93	1.22e-14	1.33e-48	8.72e-13	3.37e-51	-0.26	4.08e-05	0.00239823
EIF3B	0.7	0.95	2.02e-10	1.03e-36	4.91e-09	8.34e-39	-0.25	5.6e-05	0.00315251
NOP56	0.76	1.18	1.57e-09	6.22e-38	3.05e-08	4.46e-40	-0.25	6.6e-05	0.00324064
NOP2	0.78	0.99	5.83e-08	1.61e-33	7.54e-07	1.75e-35	-0.25	6.08e-05	0.00324064
DKC1	0.93	1.25	8.44e-12	2.68e-49	2.81e-10	6.31e-52	-0.25	6.71e-05	0.00324064
TOP1	0.02	0.57	0.851	6.25e-19	0.91	3.06e-20	-0.25	6.34e-05	0.00324064
XPO6	0.04	0.34	0.745	4.05e-06	0.839	9.6e-07	-0.25	7.18e-05	0.00334846
YTHDF1	0.44	0.92	2.08e-05	4.91e-42	0.000138	2.16e-44	-0.25	8.22e-05	0.00370595
SNRPC	0.51	0.89	6.11e-07	2.59e-35	6.1e-06	2.33e-37	-0.25	8.8e-05	0.00383711
UTP18	0.62	0.78	7.27e-09	1.89e-38	1.19e-07	1.28e-40	-0.24	0.000103828	0.00416454
DDX27	0.44	0.97	1.9e-06	1.52e-34	1.66e-05	1.49e-36	-0.24	0.00010473	0.00416454
NKRF	0.66	1.03	9.69e-09	2.53e-48	1.54e-07	6.73e-51	-0.24	0.000103736	0.00416454
UBA1	0.07	0.33	0.509	5.28e-11	0.653	6.38e-12	-0.24	0.000120258	0.00464538
EIF2AK1	0.47	0.51	9.82e-10	5.96e-14	2.02e-08	5.04e-15	-0.24	0.000135434	0.0050863
RUVBL1	0.79	1.13	4.57e-13	1.23e-57	2.07e-11	1.52e-60	-0.24	0.000164802	0.00602195
TBRG4	0.63	0.78	1.02e-13	1.73e-28	5.63e-12	3.2e-30	-0.23	0.00018512	0.00641751
GNL3	0.73	0.83	6.32e-11	2.22e-38	1.72e-09	1.52e-40	-0.23	0.000181752	0.00641751
PUS7	1.06	1.47	1.33e-11	8.75e-50	4.25e-10	2e-52	-0.23	0.000204328	0.00667589
GTPBP4	0.54	0.9	5.13e-06	1.88e-37	3.99e-05	1.44e-39	-0.23	0.000212325	0.00667589
SMG7	0.28	0.45	0.00258	7.88e-19	0.00935	3.89e-20	-0.23	0.000197606	0.00667589
SPATS2	0.18	0.31	0.0249	6.76e-09	0.0636	1.08e-09	-0.23	0.000211038	0.00667589
PRPF40A	0.38	0.52	1.13e-06	7.07e-24	1.04e-05	2.12e-25	-0.23	0.000225909	0.00694158
RALY	-0.03	0.5	0.703	4.51e-11	0.809	5.41e-12	-0.23	0.000231097	0.00694317
CNOT11	0.18	0.39	0.0388	8.51e-11	0.0915	1.06e-11	-0.23	0.00024758	0.00727669
ZNF598	0.56	0.79	0.000831	5.06e-17	0.00351	3.04e-18	-0.23	0.000269075	0.0077402
POP1	0.55	1.13	2.01e-06	2.29e-32	1.74e-05	2.78e-34	-0.23	0.000286932	0.00808193
CSTF2	0.15	0.65	0.134	3.07e-16	0.245	2.01e-17	-0.23	0.000312037	0.00811738
APOBEC1	0.72	1.3	0.0217	3.86e-08	0.0567	6.83e-09	-0.23	0.000302681	0.00811738
AZGP1	1.87	2.4	3.51e-14	1.13e-29	2.19e-12	1.81e-31	-0.23	0.000312207	0.00811738
DDX21	0.8	1.02	8.01e-09	1.74e-33	1.29e-07	1.91e-35	-0.23	0.000304352	0.00811738
RNF113A	0.37	0.57	2.94e-06	2.02e-19	2.44e-05	9.4e-21	-0.23	0.000333322	0.00835952
BOP1	0.92	1.34	3.32e-09	1.77e-37	5.98e-08	1.35e-39	-0.23	0.000333886	0.00835952
XPO4	0.42	0.88	3.2e-05	3.34e-26	0.000202	7.87e-28	-0.22	0.000345053	0.00848203
CIRBP	0.04	-0.41	0.787	2.52e-07	0.869	5e-08	0.22	0.000405391	0.0097873
NUTF2	0.62	0.83	1.86e-12	8.69e-43	7.28e-11	3.59e-45	-0.22	0.000431423	0.00980534
CCDC86	0.89	1.22	2.87e-11	3.07e-35	8.45e-10	2.8e-37	-0.22	0.000456906	0.00980534
TRIM25	-0.13	0.2	0.136	0.00183	0.249	0.000693	-0.22	0.000429062	0.00980534
ZNFX1	0.06	0.41	0.544	2.02e-11	0.684	2.32e-12	-0.22	0.000450781	0.00980534
STAU1	0.28	0.67	0.000547	1.19e-27	0.00244	2.36e-29	-0.22	0.000417028	0.00980534
NOM1	0.44	0.72	6.16e-07	1.07e-35	6.13e-06	9.32e-38	-0.22	0.00044149	0.00980534
WDR4	0.73	0.98	6.55e-08	3.5e-31	8.36e-07	4.81e-33	-0.22	0.000446636	0.00980534
BZW1	0.23	0.42	0.0309	2.49e-10	0.076	3.31e-11	-0.22	0.000472719	0.0099862
RNASEH2A	0.71	1.32	1.84e-06	5.29e-38	1.61e-05	3.76e-40	-0.22	0.00058499	0.00999834
PTCD1	0.3	0.55	0.0388	5.01e-13	0.0915	4.78e-14	-0.22	0.000557928	0.00999834
GAR1	0.74	0.75	4.63e-08	6.52e-18	6.14e-07	3.54e-19	-0.22	0.000497088	0.00999834
RRP9	0.97	1.26	8.22e-12	6.49e-38	2.75e-10	4.67e-40	-0.22	0.000482166	0.00999834
PNO1	0.65	0.85	7.96e-07	8.9e-27	7.71e-06	1.98e-28	-0.22	0.000571936	0.00999834
GTF3A	0.85	1.34	2.84e-10	1.9e-47	6.66e-09	5.46e-50	-0.22	0.000591618	0.00999834
DDX39A	0.3	0.67	0.00795	4.07e-20	0.0243	1.76e-21	-0.22	0.000579859	0.00999834
URB2	0.76	1.02	6.69e-09	8.42e-35	1.11e-07	7.99e-37	-0.22	0.000508637	0.00999834
BZW2	0.58	0.76	5.54e-11	6.42e-26	1.53e-09	1.56e-27	-0.22	0.000533764	0.00999834
PTRH2	0.42	0.58	0.000434	8.44e-15	0.00199	6.46e-16	-0.22	0.000540565	0.00999834
INTS7	0.6	0.73	6.9e-07	6.01e-21	6.79e-06	2.38e-22	-0.22	0.000522956	0.00999834
ZC3H12A	0.5	0.89	0.00673	3.97e-14	0.021	3.29e-15	-0.22	0.000519305	0.00999834
NOL6	0.7	0.96	1.09e-09	7.34e-41	2.21e-08	3.58e-43	-0.22	0.000562605	0.00999834
SNRPD1	0.46	0.89	0.000228	1.14e-17	0.00113	6.37e-19	-0.22	0.000551925	0.00999834
PUS1	0.93	1.12	2.5e-09	1.09e-39	4.63e-08	6.4e-42	-0.22	0.000537791	0.00999834
XPOT	0.77	1.04	2.79e-08	3.28e-41	3.91e-07	1.54e-43	-0.22	0.000535977	0.00999834
RBMS3	-1.06	-1.02	1.59e-20	8.96e-16	7.64e-18	6.19e-17	0.22	0.000603451	0.0100724
DIS3	0.43	0.64	4.64e-05	2.36e-23	0.000279	7.45e-25	-0.21	0.000627464	0.010277
AIMP2	0.18	0.61	0.0697	7.06e-16	0.147	4.82e-17	-0.21	0.000653157	0.010277
SNRPB	0.68	0.96	1.86e-07	1.88e-27	2.12e-06	3.82e-29	-0.21	0.000645139	0.010277
CARHSP1	0.4	0.54	3.93e-07	5.04e-15	4.13e-06	3.76e-16	-0.21	0.000653716	0.010277
METTL2B	0.36	0.45	7e-05	3.45e-17	0.000401	2.04e-18	-0.21	0.000650461	0.010277
MARS2	0.43	0.8	3.42e-05	3.8e-23	0.000214	1.23e-24	-0.21	0.000666957	0.0103647
NOC4L	0.6	0.92	1.74e-06	1.53e-29	1.53e-05	2.48e-31	-0.21	0.000687444	0.0105616
RRP12	0.73	0.93	2.51e-05	3.59e-25	0.000163	9.43e-27	-0.21	0.0007165	0.0108844
EIF2S3	0.63	0.78	1.16e-07	5.3e-32	1.39e-06	6.64e-34	-0.21	0.000732063	0.0109305
ZFC3H1	0.25	0.25	0.00556	3.06e-08	0.0179	5.33e-09	-0.21	0.000751467	0.0109305
CNOT9	0.29	0.48	5.53e-07	9.61e-26	5.59e-06	2.36e-27	-0.21	0.000751876	0.0109305
RPL7L1	0.63	0.67	3.38e-17	4.35e-40	5.15e-15	2.47e-42	-0.21	0.000736624	0.0109305
RRP1	0.75	1.06	1.46e-10	2.73e-42	3.66e-09	1.19e-44	-0.21	0.000766204	0.0110203
NCBP2	0.34	0.53	3.36e-05	2.8e-18	0.000211	1.46e-19	-0.21	0.000789915	0.0112417
CSDE1	0.14	-0.11	0.182	0.167	0.312	0.106	0.21	0.0008454	0.0118035
NOP16	0.74	0.85	2.18e-07	6.38e-25	2.44e-06	1.7e-26	-0.21	0.000846852	0.0118035
LARP1	0.4	0.62	1.28e-11	4.71e-30	4.12e-10	7.21e-32	-0.21	0.000910289	0.0125583
STRAP	0.5	0.82	4.96e-07	1.67e-31	5.08e-06	2.22e-33	-0.21	0.000939187	0.0127887
MRPS10	0.23	0.4	0.0135	9.56e-11	0.038	1.2e-11	-0.21	0.000945913	0.0127887
EIF3C	0.44	0.47	7.25e-07	3.29e-13	7.11e-06	3.06e-14	-0.21	0.000964251	0.0129076
WDR3	0.94	0.94	1.55e-15	7.91e-38	1.46e-13	5.8e-40	-0.21	0.000986472	0.0130436
DROSHA	0.33	0.53	0.000297	6.24e-22	0.00143	2.25e-23	-0.21	0.00100106	0.0130436
THOC2	0.26	0.49	0.0286	7.73e-13	0.0714	7.54e-14	-0.21	0.001013	0.0130436
PRIM1	0.48	0.7	0.000382	8.78e-16	0.00178	6.06e-17	-0.21	0.00100796	0.0130436
RPUSD1	0.35	0.86	0.00826	2.13e-20	0.0251	8.95e-22	-0.21	0.00103919	0.0131864
NOP58	0.73	0.86	6.22e-07	1.03e-36	6.2e-06	8.34e-39	-0.21	0.00104729	0.0131864
GNL3L	0.49	0.71	4.07e-08	8.35e-35	5.47e-07	7.9e-37	-0.21	0.00105335	0.0131864
MRPL3	0.68	0.75	2.32e-14	5.42e-34	1.5e-12	5.6e-36	-0.21	0.0010842	0.013448
SLBP	0.45	0.71	0.000105	5.96e-24	0.000572	1.76e-25	-0.21	0.00111101	0.0135323
DCAF13	0.76	1.07	2.03e-12	1.79e-42	7.87e-11	7.7e-45	-0.21	0.00110887	0.0135323
NUFIP1	0.77	1.12	3.78e-13	2.88e-44	1.75e-11	1.05e-46	-0.2	0.00115904	0.0139913
EFTUD2	0.34	0.51	9.87e-05	7.28e-24	0.000544	2.18e-25	-0.2	0.0011831	0.0141553
NUFIP2	0.14	0.43	0.265	3.53e-10	0.412	4.79e-11	-0.2	0.00120702	0.0143148
PRKDC	0.53	0.94	7.38e-08	5.54e-37	9.3e-07	4.35e-39	-0.2	0.00122175	0.0143636
CSTF1	0.5	0.88	5.23e-07	2.14e-37	5.31e-06	1.65e-39	-0.2	0.00124384	0.0143733
RAVER1	0.08	0.51	0.505	8.65e-10	0.65	1.23e-10	-0.2	0.00123951	0.0143733
ZGPAT	0.08	0.64	0.624	3.3e-12	0.749	3.46e-13	-0.2	0.00134797	0.0154446
PARP4	0.12	0.28	0.194	0.000368	0.327	0.000122	-0.2	0.00137674	0.0155602
PTGES3	0.36	0.57	9.17e-06	1.87e-20	6.64e-05	7.83e-22	-0.2	0.00138108	0.0155602
TSEN54	0.28	0.54	0.00244	5.35e-12	0.00892	5.75e-13	-0.2	0.00139832	0.0156242
EARS2	0.6	0.72	8.34e-10	3.78e-25	1.75e-08	9.92e-27	-0.2	0.00146018	0.0156377
ZC3HAV1L	1.34	1.28	1.42e-19	2.64e-52	4.72e-17	4.61e-55	-0.2	0.00143773	0.0156377
POLR2H	-0.03	0.17	0.637	0.00462	0.76	0.0019	-0.2	0.00146266	0.0156377
RBPMS2	-1.81	-1.89	3.9e-16	2.86e-13	4.45e-14	2.64e-14	0.2	0.00146893	0.0156377
RPP25	0.31	0.89	0.0461	2.41e-13	0.105	2.2e-14	-0.2	0.00144429	0.0156377
EXOSC6	0.49	0.4	3.98e-05	1.91e-10	0.000244	2.49e-11	-0.2	0.00144177	0.0156377
NXT2	0.23	0.34	0.0836	0.000227	0.17	7.26e-05	-0.2	0.00153001	0.0159785
MRM2	0.41	0.68	3.98e-06	4.24e-26	3.21e-05	1.01e-27	-0.2	0.00153639	0.0159785
AFF3	-1.77	-1.71	3.87e-09	3.78e-25	6.83e-08	9.94e-27	0.2	0.00151692	0.0159785
EIF2AK2	0.17	0.38	0.0481	4.34e-08	0.109	7.72e-09	-0.2	0.00157578	0.016262
MCTS1	0.39	0.62	0.00177	1.47e-12	0.00675	1.48e-13	-0.2	0.00158771	0.016262
LSM14B	0.31	0.67	0.00226	3.63e-22	0.00834	1.28e-23	-0.2	0.00163462	0.0166165
MRPL17	0.86	1.11	2.28e-13	4.37e-55	1.13e-11	6.51e-58	-0.2	0.00166398	0.0167888
IPO4	1.02	0.95	8.87e-13	5.99e-28	3.77e-11	1.17e-29	-0.2	0.00171251	0.0171505
FAM98A	0.21	0.53	0.0349	3.3e-27	0.0839	6.88e-29	-0.2	0.0017367	0.0172648
RRP36	0.14	0.47	0.102	2.14e-17	0.199	1.23e-18	-0.2	0.00177207	0.0174879
MRPL30	0.52	0.46	4.07e-07	1.34e-13	4.26e-06	1.18e-14	-0.2	0.00180602	0.0176937
DHX34	0.81	0.98	3.22e-11	4.37e-32	9.36e-10	5.4e-34	-0.2	0.00186249	0.0181157
NONO	0.66	0.75	9.1e-12	3.78e-28	3.02e-10	7.27e-30	-0.2	0.00189218	0.0181434
INTS1	0.31	0.51	0.00732	3.36e-12	0.0226	3.53e-13	-0.2	0.00188287	0.0181434
LARS2	0.54	0.53	1.36e-08	8.29e-14	2.08e-07	7.11e-15	-0.19	0.00211565	0.0192275
NSUN2	0.41	0.58	1.88e-05	1.56e-27	0.000126	3.13e-29	-0.19	0.0020851	0.0192275
METTL1	1.06	1.11	3.08e-15	1.86e-45	2.68e-13	6.34e-48	-0.19	0.00208968	0.0192275
THOC3	0.69	0.73	9.14e-05	1.29e-14	0.000508	1.01e-15	-0.19	0.00208901	0.0192275
PARP12	-0.28	0.08	0.0224	0.354	0.0581	0.259	-0.19	0.00212084	0.0192275
TRMT6	0.55	0.86	9.25e-06	1.62e-26	6.69e-05	3.68e-28	-0.19	0.00213679	0.0192275
MRPS2	0.62	0.82	4.04e-08	2.87e-23	5.43e-07	9.12e-25	-0.19	0.00203711	0.0192275
CPSF4	0.24	0.49	2.87e-05	8.18e-20	0.000184	3.68e-21	-0.19	0.00214745	0.0192275
PUSL1	0.26	0.54	0.0964	3.79e-11	0.191	4.5e-12	-0.19	0.00202418	0.0192275
CSDC2	-0.76	-0.66	4.8e-06	0.000153	3.77e-05	4.73e-05	0.19	0.00210362	0.0192275
ADAT1	0.33	0.42	0.000219	1.38e-14	0.00109	1.09e-15	-0.19	0.00228351	0.0193049
XPO1	0.31	0.47	0.00122	5.85e-13	0.0049	5.62e-14	-0.19	0.0022337	0.0193049
CDK5RAP1	0.35	0.71	0.000229	6.87e-27	0.00114	1.51e-28	-0.19	0.00218456	0.0193049
DARS2	0.12	0.3	0.0833	3.58e-06	0.17	8.43e-07	-0.19	0.00225602	0.0193049
FASTKD3	0.07	0.12	0.564	0.197	0.701	0.129	-0.19	0.00219061	0.0193049
DAP3	0.43	0.55	1.57e-07	8.26e-30	1.82e-06	1.31e-31	-0.19	0.00220356	0.0193049
LRPPRC	0.32	0.44	0.000456	2.88e-11	0.00208	3.37e-12	-0.19	0.0022846	0.0193049
DHX37	0.71	0.71	3.89e-08	4.62e-19	5.25e-07	2.22e-20	-0.19	0.00224007	0.0193049
ALYREF	0.46	0.83	0.00224	1.29e-24	0.00827	3.58e-26	-0.19	0.00227746	0.0193049
BRIX1	0.71	0.88	2.63e-09	1.93e-37	4.84e-08	1.48e-39	-0.19	0.00230981	0.0193966
PUS10	-0.3	-0.14	0.0225	0.069	0.0585	0.0383	-0.19	0.00234407	0.0195629
SMAD9	1.15	0.15	2.51e-08	0.382	3.55e-07	0.284	0.19	0.00236964	0.0196549
GRWD1	0.63	0.74	8.56e-05	4.12e-18	0.000479	2.19e-19	-0.19	0.00243278	0.0196659
OAS2	0.62	0.87	0.012	2.48e-09	0.0345	3.73e-10	-0.19	0.00242402	0.0196659
POLR2J2	-0.11	0.11	0.488	0.204	0.635	0.134	-0.19	0.00240583	0.0196659
MRPS17	0.66	0.93	4.11e-13	8.23e-37	1.89e-11	6.58e-39	-0.19	0.00242697	0.0196659
RBM12	0.28	0.57	0.00202	4.71e-26	0.00758	1.13e-27	-0.19	0.00244369	0.0196659
PTBP1	0.33	0.56	1.05e-05	1.71e-20	7.48e-05	7.13e-22	-0.19	0.00250375	0.0199122
NIFK	0.61	0.93	6.31e-06	2.74e-33	4.8e-05	3.06e-35	-0.19	0.0025007	0.0199122
NOC2L	0.53	0.67	1.79e-05	2.04e-22	0.000121	7.05e-24	-0.19	0.00253352	0.0200311
IGF2BP2	0.2	0.26	0.0623	0.0108	0.134	0.00486	-0.19	0.00258676	0.0203331
RRP1B	0.61	0.85	8.71e-14	2.81e-44	4.88e-12	1.02e-46	-0.19	0.00265483	0.0206933
CMTR2	0.33	0.25	0.00155	8.87e-05	0.00603	2.63e-05	-0.19	0.00266319	0.0206933
MRPL36	0.66	0.96	1.31e-08	2.53e-37	2.01e-07	1.96e-39	-0.19	0.00274522	0.0212088
EEF1E1	0.93	1.13	1.05e-11	1.18e-36	3.42e-10	9.59e-39	-0.19	0.00288785	0.0221839
AEN	0.95	1.13	1.12e-07	2.03e-33	1.35e-06	2.25e-35	-0.19	0.00292829	0.0223675
LSM8	0.5	0.58	4.55e-10	5.19e-22	1.02e-08	1.85e-23	-0.19	0.00303074	0.0229797
TBL3	0.38	0.61	0.002	1.08e-14	0.00751	8.33e-16	-0.19	0.00304243	0.0229797
POLR2J	0.16	0.47	0.154	8.96e-12	0.274	9.89e-13	-0.19	0.00309995	0.0231554
PUM3	0.69	0.82	4.69e-10	3.06e-37	1.05e-08	2.39e-39	-0.19	0.00309804	0.0231554
FIP1L1	0.21	0.18	0.0156	0.000105	0.0429	3.16e-05	-0.19	0.00321901	0.0238158
PAN3	0.21	0.37	0.000387	2.93e-10	0.0018	3.92e-11	-0.19	0.00326224	0.0238158
INTS8	0.33	0.44	0.0218	1.51e-10	0.0569	1.95e-11	-0.19	0.00324194	0.0238158
SUZ12	0.34	0.47	0.00066	3.24e-13	0.00287	3.01e-14	-0.19	0.00323854	0.0238158
ADAT3	0.15	0.23	0.459	0.041	0.61	0.0213	-0.19	0.00327643	0.0238158
TRNT1	0.29	0.28	0.000111	1.5e-08	0.000605	2.5e-09	-0.18	0.00340658	0.0244984
DDX56	0.5	0.65	2.47e-11	1.62e-29	7.36e-10	2.65e-31	-0.18	0.00339793	0.0244984
NOLC1	0.79	1.07	4.58e-10	6.56e-39	1.03e-08	4.19e-41	-0.18	0.00346022	0.0247525
DHX33	0.58	0.67	2.89e-15	9.02e-29	2.52e-13	1.62e-30	-0.18	0.00353413	0.0247573
USP39	0.33	0.42	0.0331	1.26e-10	0.0804	1.61e-11	-0.18	0.0035163	0.0247573
MRPL48	0.25	0.47	0.00773	1.2e-10	0.0237	1.53e-11	-0.18	0.00352284	0.0247573
TRMT2B	0.31	0.17	0.0029	0.00271	0.0103	0.00106	-0.18	0.00350682	0.0247573
QTRT2	0.48	0.55	3.99e-07	2.35e-25	4.18e-06	6.02e-27	-0.18	0.00356862	0.02487
MRPL4	0.61	0.86	3.65e-08	7.54e-25	4.96e-07	2.04e-26	-0.18	0.00360992	0.0250287
DDX28	0.52	0.59	1.85e-09	1.34e-17	3.56e-08	7.51e-19	-0.18	0.00364663	0.0251543
MRPL14	0.32	0.52	0.000283	2.72e-12	0.00137	2.82e-13	-0.18	0.00370528	0.0254291
PNPT1	0.53	0.89	6.6e-06	7.45e-26	4.99e-05	1.82e-27	-0.18	0.00376972	0.0256174
TSN	0.37	0.47	1.15e-07	2.43e-20	1.38e-06	1.03e-21	-0.18	0.00377061	0.0256174
PPRC1	0.43	0.62	0.000535	3.99e-12	0.00239	4.22e-13	-0.18	0.00382587	0.0258629
MPHOSPH6	-0.04	0.2	0.701	0.0102	0.808	0.00453	-0.18	0.00385965	0.0259614
MTRF1	0.11	0.33	0.376	0.000171	0.53	5.31e-05	-0.18	0.00399105	0.0267124
TCOF1	0.55	0.96	1.87e-06	8.71e-33	1.63e-05	1.01e-34	-0.18	0.00412008	0.0270405
ISG20L2	0.24	0.55	0.0237	2.19e-17	0.0611	1.26e-18	-0.18	0.0041031	0.0270405
TFB2M	0.55	0.58	7.3e-08	7.29e-16	9.21e-07	4.99e-17	-0.18	0.00407315	0.0270405
ATXN2L	0.12	0.39	0.0943	4.7e-15	0.187	3.5e-16	-0.18	0.00409406	0.0270405
LSM5	0.52	0.77	0.000209	8.91e-14	0.00105	7.66e-15	-0.18	0.00415884	0.0271631
PHF5A	0.21	0.46	0.0184	5.39e-14	0.0494	4.53e-15	-0.18	0.00421994	0.027328
WDR43	0.79	0.95	4.32e-09	4.18e-37	7.53e-08	3.27e-39	-0.18	0.00422452	0.027328
SRSF5	-0.33	-0.4	0.00218	8.22e-08	0.00809	1.52e-08	0.18	0.00430532	0.0277181
TARBP1	0.7	0.62	1.39e-12	1.08e-17	5.61e-11	6e-19	-0.18	0.00434299	0.0278281
CPSF3	0.52	0.67	7.22e-08	3.06e-31	9.13e-07	4.17e-33	-0.18	0.0043671	0.0278506
UTP14A	0.89	1.23	7.47e-12	2.16e-46	2.51e-10	6.91e-49	-0.18	0.00440151	0.0279382
TRUB1	0.41	0.35	2.58e-06	9.56e-08	2.18e-05	1.78e-08	-0.18	0.00446575	0.0282135
MTIF3	0.23	0.44	0.0297	1.57e-09	0.0736	2.3e-10	-0.18	0.00455475	0.0285584
DDX31	0.94	0.97	5.43e-21	2.05e-52	3.1e-18	3.54e-55	-0.18	0.00456258	0.0285584
MRPS15	0.33	0.58	7.3e-05	4.06e-17	0.000416	2.41e-18	-0.18	0.00486378	0.0301644
CAPRIN1	0.53	0.51	3.35e-14	4.87e-26	2.1e-12	1.17e-27	-0.18	0.00486153	0.0301644
DDX10	0.73	0.74	1.61e-14	4.08e-31	1.11e-12	5.66e-33	-0.18	0.00489834	0.03024
AAR2	0.39	0.64	5.21e-05	1.71e-21	0.000309	6.41e-23	-0.18	0.00504438	0.0307944
MRPL57	0.48	0.75	2.08e-08	2.31e-23	3.01e-07	7.28e-25	-0.18	0.00501316	0.0307944
NOL7	0.38	0.43	2.64e-06	9.01e-15	2.23e-05	6.92e-16	-0.18	0.00505647	0.0307944
ILF2	0.5	0.69	1.13e-08	5.01e-31	1.76e-07	7.02e-33	-0.18	0.00513725	0.0310252
IFIT5	-0.06	0.18	0.715	0.0489	0.818	0.026	-0.18	0.00514027	0.0310252
WRAP53	0.3	0.53	0.00956	1.41e-10	0.0284	1.81e-11	-0.18	0.00527905	0.0317212
MRTO4	0.5	0.65	8.82e-06	3.01e-20	6.43e-05	1.29e-21	-0.18	0.00538318	0.0320799
MRPS35	0.61	0.51	1.94e-07	1.08e-09	2.2e-06	1.55e-10	-0.18	0.00540992	0.0320799
MRPL37	0.54	0.6	7.74e-08	1.86e-18	9.69e-07	9.53e-20	-0.18	0.00540264	0.0320799
MRPS12	0.69	0.85	7.37e-10	7.87e-25	1.58e-08	2.13e-26	-0.18	0.00545976	0.0322091
TRIM56	0.17	0.22	0.215	0.00621	0.353	0.00263	-0.18	0.00550318	0.0322091
TUFM	0.11	0.26	0.487	0.00115	0.635	0.000417	-0.18	0.00548131	0.0322091
HEATR1	0.63	0.69	1.09e-09	2.68e-28	2.21e-08	5.08e-30	-0.17	0.00557833	0.0324706
DENR	0.45	0.51	3.22e-08	3.33e-27	4.44e-07	6.94e-29	-0.17	0.00559589	0.0324706
GSPT1	0.5	0.52	4.13e-09	8.08e-24	7.24e-08	2.42e-25	-0.17	0.00566467	0.0327292
EBNA1BP2	0.7	0.8	8.52e-05	5.36e-22	0.000478	1.92e-23	-0.17	0.005949	0.0339369
POLR2D	0.49	0.71	2.15e-09	1.63e-39	4.06e-08	9.74e-42	-0.17	0.00593442	0.0339369
YRDC	0.39	0.67	9.32e-05	1.86e-20	0.000517	7.78e-22	-0.17	0.00592468	0.0339369
ZNF473	0.6	0.76	4.61e-08	4.51e-36	6.12e-07	3.86e-38	-0.17	0.00598284	0.0339865
HENMT1	0.91	0.89	2.53e-06	1.23e-19	2.14e-05	5.59e-21	-0.17	0.0060506	0.0342277
ANGEL1	0.39	0.48	2.52e-07	6.67e-21	2.78e-06	2.65e-22	-0.17	0.00612399	0.0343124
PTBP2	0.23	-0.25	0.0327	0.0235	0.0796	0.0115	0.17	0.00611318	0.0343124
ABCE1	0.83	0.82	1.37e-12	5.39e-32	5.53e-11	6.77e-34	-0.17	0.00614172	0.0343124
RBM26	0.2	0.44	0.029	2.13e-14	0.0721	1.72e-15	-0.17	0.00621185	0.0345614
UTP15	0.46	0.51	9.57e-06	1.45e-16	6.89e-05	9.14e-18	-0.17	0.00624416	0.0345988
LSG1	0.23	0.36	0.00518	3.01e-09	0.0168	4.59e-10	-0.17	0.00628174	0.034665
CALR	0.21	0.54	0.107	6.87e-12	0.207	7.48e-13	-0.17	0.00632315	0.0347085
MRPS18B	0.31	0.24	5.97e-05	0.000101	0.000348	3.01e-05	-0.17	0.00634098	0.0347085
ADAR	0.08	0.3	0.346	2.55e-12	0.5	2.65e-13	-0.17	0.00654096	0.0356588
PES1	0.68	0.77	2.38e-06	1.43e-20	2.03e-05	5.9e-22	-0.17	0.00662989	0.0359985
CCAR1	0.26	0.28	0.00101	4.53e-10	0.00416	6.23e-11	-0.17	0.00671597	0.0361704
NOP14	0.73	0.82	1.48e-11	3.12e-32	4.7e-10	3.81e-34	-0.17	0.00675044	0.0361704
RRBP1	-0.22	0.19	0.113	0.0382	0.216	0.0197	-0.17	0.00676857	0.0361704
GNL2	0.43	0.52	1.47e-05	2.42e-20	0.000101	1.02e-21	-0.17	0.00675081	0.0361704
TARS2	0.54	0.56	5.04e-14	7.13e-23	3e-12	2.37e-24	-0.17	0.00682952	0.0363524
DHX9	0.31	0.46	3.58e-05	1.18e-24	0.000223	3.26e-26	-0.17	0.00685726	0.0363569
ZC3H3	0.08	0.35	0.523	5.61e-07	0.665	1.17e-07	-0.17	0.00691498	0.0365197
RAN	0.76	0.98	2.97e-10	1.06e-39	6.92e-09	6.17e-42	-0.17	0.0069448	0.0365345
ZC3HAV1	0.07	0.11	0.301	0.0143	0.453	0.00661	-0.17	0.00699657	0.0366169
LSM7	0.77	0.87	1.13e-10	2.84e-28	2.9e-09	5.39e-30	-0.17	0.00704172	0.0366169
FASTKD5	0.15	0.26	0.144	0.000147	0.26	4.53e-05	-0.17	0.00701782	0.0366169
RPL22	0.35	0.21	0.00289	0.00259	0.0103	0.00101	0.17	0.00708678	0.03671
GTPBP3	0.43	0.53	0.000632	4.94e-12	0.00276	5.28e-13	-0.17	0.00716267	0.036821
CARS2	0.35	0.56	2.27e-06	5.03e-23	1.94e-05	1.64e-24	-0.17	0.00714276	0.036821
NARS2	0.55	0.47	9.67e-05	2.15e-12	0.000534	2.21e-13	-0.17	0.00726245	0.0370848
MSI2	0.62	0.71	1.08e-09	1.71e-28	2.2e-08	3.17e-30	-0.17	0.00726885	0.0370848
DDX20	0.43	0.47	3.6e-07	3.84e-22	3.82e-06	1.36e-23	-0.17	0.00747814	0.0375966
NAT10	0.61	0.8	1.49e-08	2.71e-38	2.25e-07	1.88e-40	-0.17	0.00741217	0.0375966
RRS1	0.84	1.18	6.98e-09	1.83e-35	1.15e-07	1.63e-37	-0.17	0.00744295	0.0375966
SND1	0.53	0.78	3.85e-08	1.9e-34	5.2e-07	1.89e-36	-0.17	0.00748039	0.0375966
RBM10	0.12	0.3	0.0861	6.62e-09	0.174	1.05e-09	-0.17	0.00758244	0.0379684
POP7	0.44	0.87	1.2e-06	1.3e-29	1.1e-05	2.11e-31	-0.17	0.00772626	0.0385458
GAPDH	0.58	0.84	4.74e-08	6.5e-28	6.27e-07	1.27e-29	-0.17	0.00783456	0.0387997
NOB1	1.11	0.96	2.16e-25	8.23e-51	5.98e-22	1.69e-53	-0.17	0.0078104	0.0387997
RNPS1	0.42	0.6	6.84e-11	5.46e-33	1.85e-09	6.26e-35	-0.17	0.00791695	0.0390647
LSM4	0.25	0.63	0.0152	1.04e-16	0.0421	6.43e-18	-0.17	0.00797573	0.0392116
DDX55	0.55	0.61	1.11e-07	3.7e-33	1.34e-06	4.17e-35	-0.17	0.00806941	0.03948
NOL10	0.31	0.43	9.28e-06	4.76e-20	6.71e-05	2.08e-21	-0.17	0.00808872	0.03948
RBM41	0.42	0.41	6.53e-06	1.41e-13	4.94e-05	1.25e-14	-0.17	0.00817813	0.0397728
IFIH1	0.09	0.15	0.382	0.0424	0.535	0.0222	-0.17	0.00829094	0.0400394
WDR46	0.43	0.52	2.55e-05	1.12e-15	0.000165	7.79e-17	-0.17	0.00829219	0.0400394
RIDA	0.26	0.41	0.0447	6.26e-06	0.103	1.53e-06	-0.17	0.00850576	0.0407794
MRPL52	0.48	0.68	2.02e-08	2.53e-24	2.94e-07	7.24e-26	-0.17	0.00848031	0.0407794
TNRC6B	-0.21	-0.33	0.000461	1.22e-14	0.0021	9.49e-16	0.17	0.00863903	0.0411266
TCERG1	0.43	0.4	2.14e-07	2.77e-16	2.4e-06	1.81e-17	-0.17	0.00861077	0.0411266
DNMT1	0.22	0.7	0.141	2.34e-16	0.256	1.51e-17	-0.17	0.00867239	0.0411406
WDR5	0.51	0.74	4.82e-06	6.35e-27	3.78e-05	1.38e-28	-0.17	0.00870718	0.0411612
ERAL1	0.26	0.4	0.000219	2.98e-11	0.00109	3.49e-12	-0.17	0.00874439	0.0411931
XRN2	0.57	0.65	1.97e-07	5.9e-23	2.23e-06	1.94e-24	-0.16	0.00898252	0.042022
GEMIN6	0.65	0.68	5.28e-08	1.03e-20	6.91e-07	4.18e-22	-0.16	0.00897758	0.042022
PRPF19	0.51	0.74	5.05e-16	6.39e-29	5.57e-14	1.12e-30	-0.16	0.00913292	0.0425783
USB1	-0.11	0.24	0.436	0.00125	0.589	0.000457	-0.16	0.00928259	0.0429797
DUS2	0.25	0.17	0.00755	0.000554	0.0232	0.000189	-0.16	0.00926004	0.0429797
NPM3	0.97	1.37	1.32e-06	6.4e-37	1.2e-05	5.05e-39	-0.16	0.00932583	0.0430271
NOL8	0.45	0.58	3.22e-05	3.77e-26	0.000203	8.93e-28	-0.16	0.00935648	0.0430271
AIMP1	0.36	0.3	3.86e-05	9.18e-08	0.000237	1.71e-08	-0.16	0.00952136	0.0436369
EXOSC4	0.74	1.02	6.27e-06	2.03e-26	4.78e-05	4.67e-28	-0.16	0.00971637	0.0443802
EXOSC2	0.66	0.77	2.21e-08	3.65e-33	3.18e-07	4.11e-35	-0.16	0.0098395	0.0447912
NXT1	0.66	1.12	2.83e-09	4.66e-28	5.19e-08	9.04e-30	-0.16	0.00989308	0.0448674
YARS2	0.54	0.45	1.1e-09	6.36e-16	2.22e-08	4.32e-17	-0.16	0.00992259	0.0448674
EXOSC8	0.32	0.69	0.00043	6.46e-18	0.00198	3.5e-19	-0.16	0.00996001	0.0448865
BYSL	0.93	1.15	1.75e-08	1.85e-31	2.59e-07	2.47e-33	-0.16	0.0100102	0.044963
NCL	0.49	0.77	6.75e-06	2.85e-28	5.08e-05	5.42e-30	-0.16	0.010276	0.0457013
ZC3H8	0.55	0.6	3.99e-05	8.3e-15	0.000245	6.35e-16	-0.16	0.0102305	0.0457013
AGFG1	0.37	0.45	0.00338	4.91e-10	0.0117	6.79e-11	-0.16	0.0102604	0.0457013
RPS4Y1	0.58	0.11	0.54	0.866	0.681	0.814	0.16	0.0104393	0.0462751
RBM22	0.13	0.16	0.0376	0.000326	0.0892	0.000107	-0.16	0.0105402	0.0463083
FMR1	-0.08	0.28	0.373	7.68e-07	0.527	1.64e-07	-0.16	0.0105383	0.0463083
NCBP1	0.04	0.22	0.637	2.87e-05	0.76	7.81e-06	-0.16	0.0105495	0.0463083
GLE1	0.02	0.19	0.807	0.000293	0.882	9.52e-05	-0.16	0.0106256	0.0463965
MBNL1	-0.37	-0.47	3.92e-06	1.36e-14	3.16e-05	1.06e-15	0.16	0.0106383	0.0463965
PTRH1	1.41	1.25	2.25e-08	2.37e-24	3.24e-07	6.76e-26	-0.16	0.0107643	0.0467955
U2AF2	0.33	0.43	8.1e-06	5.19e-17	5.96e-05	3.12e-18	-0.16	0.0109562	0.0474769
SAMD4B	0.12	0.34	0.144	2.88e-09	0.259	4.38e-10	-0.16	0.0111678	0.0482392
CNOT1	0.03	0.19	0.555	7.59e-05	0.693	2.22e-05	-0.16	0.0112795	0.0485664
PTCD3	0.38	0.41	0.000213	1.4e-10	0.00107	1.8e-11	-0.16	0.0113667	0.0487866
PUS7L	0.48	0.57	0.000108	4.68e-13	0.000589	4.45e-14	-0.16	0.011466	0.0490572
LONP1	0.54	0.74	0.000312	9.49e-20	0.00149	4.29e-21	-0.16	0.0116964	0.049885
EXOSC7	0.68	0.75	3.44e-08	8.02e-27	4.7e-07	1.78e-28	-0.16	0.0117795	0.0499121
TSEN2	0.52	0.61	2.32e-06	6.43e-12	1.98e-05	6.98e-13	-0.16	0.0117761	0.0499121
PA2G4	0.73	0.78	2.67e-12	2.25e-31	1.01e-10	3.04e-33	-0.16	0.0118135	0.0499121
DUS1L	0.54	0.62	7.77e-06	6.27e-15	5.74e-05	4.71e-16	-0.16	0.012089	0.0509169
SRRT	0.24	0.51	0.0245	2.12e-14	0.0628	1.7e-15	-0.16	0.0122574	0.0513067
RBM24	-1.51	-1.37	2.95e-05	1.5e-09	0.000188	2.19e-10	0.16	0.0122442	0.0513067
MEPCE	0.25	0.43	0.000188	2.57e-11	0.000951	2.99e-12	-0.16	0.0123935	0.0516077
MRPL55	0.35	0.56	0.00025	5.41e-24	0.00123	1.59e-25	-0.16	0.0124057	0.0516077
NSUN5	0.63	0.79	3.31e-08	7.3e-25	4.55e-07	1.97e-26	-0.16	0.0126532	0.0524759
SNRNP48	0.21	0.24	0.0125	0.000339	0.0355	0.000112	-0.16	0.0133077	0.0550214
RPL26L1	0.35	0.71	0.00557	5.51e-18	0.0179	2.96e-19	-0.16	0.0138136	0.0569392
GPATCH4	0.56	0.84	5.55e-07	1.98e-27	5.6e-06	4.03e-29	-0.16	0.0140621	0.0577873
METTL2A	0.14	0.37	0.0386	1.58e-10	0.0913	2.05e-11	-0.15	0.0142469	0.0581928
SPOUT1	0.49	0.73	0.0003	3.12e-16	0.00144	2.04e-17	-0.15	0.01423	0.0581928
PABPC1	0.66	0.83	1.75e-09	3.02e-25	3.38e-08	7.86e-27	-0.15	0.0143352	0.0583487
UTP20	1	0.82	1.1e-14	6.32e-30	7.92e-13	9.88e-32	-0.15	0.0143714	0.0583487
PSMA1	0.38	0.48	3.82e-07	3.24e-17	4.03e-06	1.9e-18	-0.15	0.0144664	0.0585584
MEX3D	0.95	1	3.33e-07	1.62e-19	3.57e-06	7.44e-21	-0.15	0.0145337	0.0586555
ESRP2	0.13	0.02	0.135	0.915	0.248	0.881	-0.15	0.0146175	0.0587369
SRP19	0.13	0.25	0.405	0.00127	0.558	0.000465	-0.15	0.0146408	0.0587369
SUB1	0.23	0.4	0.0221	1.78e-11	0.0575	2.03e-12	-0.15	0.0147404	0.0589615
DUS4L	0.64	0.57	6.36e-09	2.26e-13	1.06e-07	2.05e-14	-0.15	0.014862	0.0591922
TSEN15	0.56	0.67	8.36e-07	8.75e-25	8.03e-06	2.38e-26	-0.15	0.0148856	0.0591922
PSPC1	0.19	0.42	0.00132	5.42e-19	0.00523	2.63e-20	-0.15	0.0150143	0.0594283
SMG8	0.33	0.43	2.39e-06	6.71e-16	2.03e-05	4.57e-17	-0.15	0.0150605	0.0594283
CSTF3	0.38	0.42	7.53e-06	2.51e-12	5.59e-05	2.6e-13	-0.15	0.0150769	0.0594283
RPF2	0.91	0.92	1.36e-13	1.2e-34	7.18e-12	1.16e-36	-0.15	0.0152716	0.0600211
DDX51	0.6	0.65	8.13e-05	1.25e-17	0.000458	7e-19	-0.15	0.0156419	0.0612982
EIF4G1	0.31	0.38	0.0657	3.69e-06	0.14	8.73e-07	-0.15	0.0159601	0.0621847
THUMPD3	0.41	0.33	1.78e-05	4.01e-08	0.00012	7.1e-09	-0.15	0.0159409	0.0621847
DEK	0.59	0.79	9.21e-10	1.65e-29	1.91e-08	2.69e-31	-0.15	0.0161065	0.0625749
SNRPA	0.35	0.5	2.25e-06	2.07e-15	1.93e-05	1.48e-16	-0.15	0.0162234	0.0625839
QKI	-0.97	-0.43	4.36e-16	0.000793	4.91e-14	0.000279	0.15	0.0162477	0.0625839
SCAF4	-0.08	0.08	0.326	0.0811	0.479	0.0461	-0.15	0.0161644	0.0625839
UBAP2	0.49	0.58	2.39e-13	4.6e-34	1.18e-11	4.72e-36	-0.15	0.0163857	0.0629361
POLR2J3	0.07	0.17	0.695	0.165	0.803	0.104	-0.15	0.0164893	0.0631545
FARSA	0.61	0.77	0.00129	1.23e-15	0.00515	8.63e-17	-0.15	0.0165556	0.0632293
SYMPK	0.56	0.38	9.81e-08	3.67e-10	1.2e-06	4.99e-11	-0.15	0.0166583	0.0632639
SNRPN	-0.46	-0.45	0.0309	0.000533	0.0761	0.000182	0.15	0.0166443	0.0632639
MRPL15	0.47	0.49	2.83e-07	4.21e-13	3.08e-06	3.96e-14	-0.15	0.0167194	0.0633183
EIF1AX	0.76	0.89	1.83e-05	3.14e-23	0.000123	1e-24	-0.15	0.0167804	0.0633718
SRP72	0.39	0.44	0.000193	8.28e-16	0.000976	5.7e-17	-0.15	0.0168998	0.063645
ZC3H6	0.06	-0.38	0.631	3.74e-05	0.755	1.04e-05	0.15	0.0171274	0.0643228
DDX18	0.42	0.6	4.85e-06	2.5e-30	3.8e-05	3.74e-32	-0.15	0.0172863	0.0647399
ZC3H18	0.17	0.35	0.079	9.69e-09	0.163	1.57e-09	-0.15	0.0174658	0.0652312
DUS3L	0.49	0.56	0.000201	1.88e-12	0.00101	1.92e-13	-0.15	0.0176041	0.0655667
EIF5A	0.38	0.52	2.17e-06	2.74e-13	1.87e-05	2.52e-14	-0.15	0.0177349	0.0657065
DZIP1	-1.11	-0.52	5.68e-13	0.000489	2.51e-11	0.000166	0.15	0.0177388	0.0657065
ago-03	0.02	0.03	0.775	0.656	0.861	0.558	0.15	0.0182265	0.0673283
RBMX2	0.38	0.49	1.24e-05	1.56e-16	8.7e-05	9.9e-18	-0.15	0.0183635	0.0676497
EIF4E	0.23	0.32	0.0201	5.02e-08	0.0532	9.02e-09	-0.15	0.0185018	0.067974
SNRPG	0.39	0.81	0.00542	5.19e-21	0.0175	2.04e-22	-0.15	0.0190385	0.0697561
CNOT2	0.14	0	0.189	0.971	0.32	0.959	-0.15	0.0191812	0.0700785
G3BP2	0.3	0.24	0.027	0.000449	0.068	0.000151	-0.15	0.0192301	0.0700785
TNPO3	0.3	0.4	2.55e-07	9.55e-20	2.81e-06	4.32e-21	-0.15	0.019643	0.071009
MAGOHB	0.59	0.75	1.47e-06	2.98e-27	1.32e-05	6.18e-29	-0.15	0.0195663	0.071009
RPP38	0.19	0.21	0.0111	4.8e-05	0.0323	1.36e-05	-0.15	0.0196232	0.071009
EXOSC5	1.16	1.07	2.78e-10	3.94e-27	6.53e-09	8.29e-29	-0.15	0.0197099	0.0710609
REXO4	0.47	0.6	0.00268	1.51e-12	0.00966	1.53e-13	-0.15	0.0199337	0.0716767
SMG5	0.08	0.33	0.386	8.22e-09	0.54	1.32e-09	-0.15	0.0200808	0.072014
SRSF6	0.32	0.43	0.000499	5.41e-16	0.00225	3.65e-17	-0.15	0.0203044	0.0724315
MAK16	0.53	0.56	2.72e-07	1.53e-14	2.97e-06	1.21e-15	-0.15	0.0202965	0.0724315
PAIP2B	-0.44	-0.76	6.73e-07	1.99e-21	6.64e-06	7.53e-23	0.15	0.0204183	0.072646
ILF3	0.47	0.6	1.04e-07	4.48e-29	1.26e-06	7.63e-31	-0.15	0.0205372	0.0728773
POP4	0.31	0.3	0.00118	1.56e-08	0.00476	2.61e-09	-0.15	0.0206925	0.0729271
GEMIN7	0.43	0.43	0.000405	5.9e-09	0.00187	9.31e-10	-0.15	0.0206102	0.0729271
MRPL58	0.5	0.63	9.4e-09	2.53e-19	1.5e-07	1.19e-20	-0.15	0.020767	0.0729271
AKAP17A	0.13	0.21	0.328	0.00539	0.482	0.00225	-0.15	0.0207225	0.0729271
MTIF2	0.09	0.15	0.22	0.026	0.358	0.0128	-0.15	0.0212141	0.0739896
SNRNP200	0.21	0.4	8.85e-05	1.01e-24	0.000494	2.77e-26	-0.15	0.0212337	0.0739896
TYW5	0.26	0.16	0.00574	0.0119	0.0184	0.00537	-0.15	0.0211834	0.0739896
TNPO2	0.4	0.5	1.2e-05	2.43e-20	8.46e-05	1.03e-21	-0.15	0.0215548	0.074749
EIF4A1	0.62	0.62	5.1e-11	5.85e-19	1.43e-09	2.85e-20	-0.15	0.0215622	0.074749
ENOX2	0.31	0.62	0.000477	1.53e-18	0.00216	7.77e-20	-0.14	0.0221082	0.0764457
IGHMBP2	0.1	0.06	0.432	0.536	0.585	0.432	-0.14	0.0222386	0.0765053
EIF3M	0.63	0.65	9.86e-10	7.28e-28	2.03e-08	1.44e-29	-0.14	0.0221951	0.0765053
GEMIN4	0.7	0.63	1.97e-15	1.43e-18	1.79e-13	7.22e-20	-0.14	0.0225938	0.0775299
PRDX1	0.23	0.67	0.0209	3.17e-23	0.055	1.01e-24	-0.14	0.0228329	0.0781521
PAIP1	0.66	0.58	5.27e-17	2.75e-25	7.52e-15	7.11e-27	-0.14	0.0235888	0.0805355
ISG20	-0.7	-0.05	0.000149	0.791	0.000777	0.719	-0.14	0.0236494	0.0805391
NUP153	0.22	0.33	0.0184	2.17e-09	0.0493	3.23e-10	-0.14	0.0238163	0.0809036
RPP40	1.09	1.36	1.18e-10	5.65e-32	3.02e-09	7.12e-34	-0.14	0.0240237	0.0812982
PUF60	0.26	0.55	0.00181	4.11e-18	0.00689	2.18e-19	-0.14	0.0240527	0.0812982
SRP9	0.28	0.3	0.000347	1.22e-07	0.00163	2.32e-08	-0.14	0.0245286	0.0827001
IFIT3	0.37	0.57	0.0457	0.000728	0.105	0.000255	-0.14	0.02462	0.0828017
RPS2	0.92	0.75	3.55e-15	1.05e-20	2.99e-13	4.29e-22	-0.14	0.0249754	0.0837885
REPIN1	0.6	0.58	2.14e-05	2.17e-10	0.000142	2.86e-11	-0.14	0.0250727	0.0839068
TGS1	0.75	0.69	6.07e-11	4.86e-27	1.66e-09	1.04e-28	-0.14	0.0252446	0.0842732
IPO5	0.62	0.88	8.52e-11	2.68e-33	2.26e-09	2.99e-35	-0.14	0.0254601	0.0843679
MRPL50	0.6	0.64	1.17e-06	5.86e-16	1.08e-05	3.96e-17	-0.14	0.0253695	0.0843679
PDCD11	0.67	0.72	3.14e-09	1.09e-29	5.69e-08	1.74e-31	-0.14	0.0254386	0.0843679
RIOK1	0.5	0.64	1.07e-06	1.45e-23	9.98e-06	4.47e-25	-0.14	0.0260311	0.0860489
EXOSC9	0.38	0.45	0.0021	9.85e-11	0.00782	1.24e-11	-0.14	0.0261886	0.0863587
TOP3B	0.28	0.29	0.00147	1.94e-07	0.00576	3.78e-08	-0.14	0.0264291	0.0867626
ETF1	0.25	0.35	0.00319	1.79e-08	0.0112	3e-09	-0.14	0.0265036	0.0867626
SPATS2L	-0.56	-0.2	2.01e-06	0.0119	1.74e-05	0.00539	-0.14	0.0264847	0.0867626
SRSF2	0.26	0.45	0.00175	3.55e-14	0.00669	2.93e-15	-0.14	0.0266441	0.0870117
INTS12	0.29	0.21	2.46e-05	4.63e-06	0.00016	1.11e-06	-0.14	0.0268732	0.0875482
MRPS30	0.41	0.35	4.65e-07	6.21e-10	4.79e-06	8.66e-11	-0.14	0.0271474	0.088229
SARS2	0.51	0.46	1.44e-07	8.58e-12	1.69e-06	9.44e-13	-0.14	0.0276242	0.0895633
RPUSD4	0.58	0.54	1.81e-12	1.45e-23	7.1e-11	4.47e-25	-0.14	0.0278949	0.0902246
DDX3Y	0.23	-0.1	0.804	0.877	0.88	0.829	0.14	0.0281597	0.0908638
DCPS	0.48	0.5	6.81e-06	1.07e-13	5.12e-05	9.32e-15	-0.14	0.0282338	0.0908859
OASL	-1.43	-0.23	4.98e-06	0.262	3.89e-05	0.18	-0.14	0.0286946	0.0915929
RNF113B	0.37	0.77	0.0164	1.2e-12	0.0447	1.2e-13	-0.14	0.0287686	0.0915929
RSL1D1	0.81	0.83	2.86e-11	1.32e-39	8.42e-10	7.81e-42	-0.14	0.0287922	0.0915929
GTPBP2	-0.12	0.19	0.267	0.0186	0.415	0.00884	-0.14	0.0286708	0.0915929
PDE12	0.12	0.27	0.239	6.63e-07	0.381	1.4e-07	-0.14	0.0287152	0.0915929
SMG9	0.5	0.65	4.92e-06	3.47e-22	3.85e-05	1.22e-23	-0.14	0.0297519	0.0941775
KHDRBS1	0.32	0.3	1.91e-09	4.03e-16	3.66e-08	2.68e-17	-0.14	0.0297405	0.0941775
IPO9	0.36	0.54	5.88e-06	1.68e-23	4.5e-05	5.19e-25	-0.14	0.0298136	0.0941775
RBM12B	0.4	0.36	5.8e-11	8.87e-14	1.6e-09	7.63e-15	-0.14	0.030058	0.0947046
SNRNP35	0.17	0.03	0.0165	0.662	0.045	0.566	-0.14	0.0301206	0.0947046
FAM120A	-0.07	0.13	0.219	0.0182	0.357	0.00859	-0.14	0.0302133	0.0947757
EDC4	-0.2	0	0.00244	0.966	0.0089	0.951	-0.14	0.0312313	0.097048
INTS6	-0.07	0.28	0.468	1.17e-05	0.617	2.98e-06	-0.14	0.031284	0.097048
GRSF1	0.37	0.3	2.29e-06	1.31e-07	1.96e-05	2.49e-08	-0.14	0.0310644	0.097048
PARS2	0.17	0.18	0.0308	0.011	0.0758	0.00496	-0.14	0.0312966	0.097048
RUVBL2	0.74	0.86	1.58e-07	6.94e-26	1.83e-06	1.69e-27	-0.14	0.0310983	0.097048
LSM12	0.37	0.56	0.00022	3.59e-25	0.00109	9.44e-27	-0.14	0.0317509	0.0982317
PPIH	0.47	0.62	2.74e-08	1.7e-20	3.85e-07	7.09e-22	-0.14	0.0318555	0.0983303
G3BP1	0.48	0.63	1.28e-06	4.13e-26	1.17e-05	9.83e-28	-0.13	0.0332179	0.102029
RPP30	0.12	0.16	0.221	0.016	0.36	0.00747	-0.13	0.0331639	0.102029
NOL9	0.15	0.13	0.0705	0.0289	0.148	0.0144	-0.13	0.0332802	0.102029
ZC3HC1	0.28	0.35	0.000254	2.98e-10	0.00124	4e-11	-0.13	0.0336275	0.102516
SF3B6	0.39	0.46	0.00879	1.09e-07	0.0265	2.06e-08	-0.13	0.0336834	0.102516
IPO13	-0.01	0.12	0.936	0.0727	0.962	0.0407	-0.13	0.033894	0.102516
CTU2	0.45	0.61	0.00467	6.69e-13	0.0154	6.48e-14	-0.13	0.0338292	0.102516
ERN1	-0.59	-0.07	3.38e-06	0.501	2.77e-05	0.396	-0.13	0.0336798	0.102516
RPS23	0.49	0.23	0.000103	0.00148	0.000566	0.000548	0.13	0.0338289	0.102516
RBM28	0.53	0.73	6.55e-07	1.84e-28	6.49e-06	3.42e-30	-0.13	0.0339998	0.102607
MRPL35	-0.3	-0.17	0.0121	0.0377	0.0348	0.0194	-0.13	0.0342869	0.103243
SART3	0.16	0.29	0.0779	2.47e-10	0.161	3.28e-11	-0.13	0.0344463	0.103379
EWSR1	0.13	0.2	0.0191	6.28e-05	0.0509	1.81e-05	-0.13	0.0344851	0.103379
WDR12	0.72	0.9	4.38e-09	3.4e-27	7.62e-08	7.1e-29	-0.13	0.0346494	0.103463
RNASE2	-0.11	-0.67	0.743	0.00144	0.838	0.000535	0.13	0.0346661	0.103463
TRMT61B	0.43	0.45	7.45e-08	6.24e-19	9.38e-07	3.05e-20	-0.13	0.0354032	0.10543
UTP3	0.37	0.4	0.000103	1.03e-12	0.000563	1.02e-13	-0.13	0.0360227	0.107039
MRRF	0.3	0.36	0.0013	2.93e-07	0.00516	5.86e-08	-0.13	0.0366832	0.108762
CPSF1	0.31	0.45	0.0222	8.28e-08	0.0577	1.53e-08	-0.13	0.0369375	0.109277
METTL5	0.64	0.62	8.36e-14	3.3e-23	4.7e-12	1.06e-24	-0.13	0.0372186	0.109868
ZC3H12D	-0.71	-0.21	8.34e-06	0.0711	6.11e-05	0.0396	-0.13	0.0374776	0.110392
RP9	0.59	0.58	1.75e-10	8.81e-20	4.31e-09	3.97e-21	-0.13	0.0378906	0.111365
ZNF326	0.01	-0.06	0.912	0.385	0.948	0.286	-0.13	0.0385272	0.112991
TRMT1	0.75	0.71	6.59e-11	6.45e-24	1.79e-09	1.91e-25	-0.13	0.0391966	0.113348
KPNB1	0.34	0.47	7.46e-06	6.86e-21	5.54e-05	2.73e-22	-0.13	0.039117	0.113348
SRSF11	0.21	0.14	0.0504	0.0201	0.114	0.00962	-0.13	0.0390911	0.113348
TSFM	0.54	0.48	5.82e-09	1.16e-13	9.8e-08	1.01e-14	-0.13	0.0387976	0.113348
PIWIL4	0.46	0.27	0.00282	0.0147	0.0101	0.0068	-0.13	0.0392899	0.113348
EEF1A1	0.53	0.18	8.3e-07	0.00215	7.98e-06	0.000828	0.13	0.0389209	0.113348
YTHDF3	-0.03	0.05	0.775	0.346	0.86	0.251	-0.13	0.0389376	0.113348
NOP9	0.29	0.34	0.00059	4.69e-12	0.00261	5.01e-13	-0.13	0.0393197	0.113348
SNRPB2	0.36	0.67	0.000246	1.11e-16	0.00121	6.92e-18	-0.13	0.0397812	0.114211
HNRNPAB	0.05	0.19	0.574	0.00591	0.708	0.00249	-0.13	0.0397881	0.114211
WDR36	0.53	0.52	2.41e-08	1.53e-17	3.44e-07	8.69e-19	-0.13	0.040198	0.1149
RNASEH1	0.26	0.4	0.00202	7.41e-15	0.00757	5.63e-16	-0.13	0.0401975	0.1149
NOCT	-0.3	-0.01	0.0315	0.941	0.0773	0.916	-0.13	0.0415971	0.118566
NPM1	0.93	1	3.09e-17	5.2e-39	4.78e-15	3.25e-41	-0.13	0.0416558	0.118566
HNRNPM	0.34	0.33	0.0211	1.41e-07	0.0554	2.69e-08	-0.13	0.0429472	0.121984
GATC	0.4	0.32	0.00394	4.94e-09	0.0134	7.71e-10	-0.13	0.0432134	0.122483
TRMT12	0.23	0.29	0.0809	0.00048	0.166	0.000162	-0.13	0.0434008	0.122757
TEFM	0.07	0.14	0.53	0.0417	0.672	0.0217	-0.13	0.0438188	0.123681
SNRPF	0.82	1.01	2.85e-10	1.9e-32	6.67e-09	2.29e-34	-0.13	0.0440186	0.123986
PHRF1	0.08	0.23	0.556	0.00109	0.693	0.000395	-0.13	0.0442675	0.124428
DDX60L	-0.12	-0.16	0.327	0.114	0.48	0.0682	-0.13	0.0447168	0.12543
HNRNPU	0.32	0.38	0.000813	1.33e-09	0.00345	1.93e-10	-0.13	0.0453261	0.126352
FAM120C	0.39	0.5	0.00558	4.33e-08	0.018	7.7e-09	-0.13	0.045256	0.126352
TYW1	0.39	0.27	2.02e-08	1.08e-09	2.94e-07	1.56e-10	-0.13	0.0453165	0.126352
MRPL44	0.15	0.22	0.0452	0.000216	0.104	6.86e-05	-0.13	0.0455165	0.126622
RNASE1	-1.01	-0.88	3.75e-08	8.37e-13	5.08e-07	8.19e-14	0.13	0.0456133	0.126631
LARP4B	0.14	0.16	0.135	0.00173	0.248	0.000651	-0.13	0.0459721	0.127365
SF3B2	0.08	0.29	0.335	8.92e-07	0.488	1.92e-07	-0.13	0.0462396	0.127584
HNRNPF	0.35	0.39	1.83e-06	1.19e-12	1.6e-05	1.19e-13	-0.13	0.0461518	0.127584
IMP4	0.52	0.57	4.17e-05	4.49e-16	0.000254	3e-17	-0.13	0.0465409	0.128153
MAZ	0.01	0.16	0.925	0.0292	0.955	0.0146	-0.13	0.0467968	0.128208
DDX19A	0.28	0.34	5.68e-06	2.3e-14	4.36e-05	1.86e-15	-0.13	0.0468453	0.128208
LSM2	0.63	0.77	1.1e-16	3.12e-31	1.46e-14	4.28e-33	-0.13	0.0467686	0.128208
EIF5B	0.41	0.47	9.58e-06	6.07e-21	6.9e-05	2.4e-22	-0.13	0.0469975	0.128365
SIDT2	-0.37	-0.58	0.00109	2.83e-21	0.00444	1.09e-22	0.13	0.0476579	0.129906
MRPS24	0.39	0.6	6.51e-06	2.27e-19	4.93e-05	1.06e-20	-0.13	0.048184	0.131076
RCL1	0.57	0.55	4.91e-10	2.29e-16	1.1e-08	1.47e-17	-0.12	0.0486564	0.132095
MRPL2	0.09	0.28	0.207	1.27e-05	0.344	3.27e-06	-0.12	0.0496014	0.134122
ago-02	0.33	0.69	0.000596	4.27e-21	0.00263	1.67e-22	-0.12	0.0495218	0.134122
TDRKH	0.35	0.57	0.00358	1.78e-13	0.0123	1.59e-14	-0.12	0.0497492	0.134253
ZC3H15	0.35	0.5	0.000319	4.76e-15	0.00151	3.55e-16	-0.12	0.0498992	0.13439
EED	-0.06	-0.02	0.522	0.757	0.665	0.678	-0.12	0.0501585	0.13482
ADAT2	0.84	0.63	1.55e-11	7.92e-14	4.88e-10	6.76e-15	-0.12	0.0503994	0.135198
U2SURP	0.36	0.52	3.81e-06	6.79e-25	3.09e-05	1.82e-26	-0.12	0.0507699	0.135923
SYNCRIP	0.49	0.59	1.16e-08	1.59e-26	1.81e-07	3.62e-28	-0.12	0.051159	0.136424
DALRD3	0.33	0.31	0.000235	5.21e-07	0.00116	1.08e-07	-0.12	0.0511258	0.136424
UHMK1	0.04	0.04	0.58	0.526	0.713	0.421	-0.12	0.0514156	0.136838
PRPF6	0.35	0.71	0.002	1.3e-19	0.00751	5.92e-21	-0.12	0.0516005	0.136888
ESRP1	0.08	0	0.349	0.999	0.503	0.998	-0.12	0.0516366	0.136888
SNRPE	0.64	0.86	8.44e-08	2.59e-20	1.05e-06	1.1e-21	-0.12	0.0519024	0.137323
SMAD6	1.07	0.81	6.13e-10	5.85e-11	1.33e-08	7.12e-12	-0.12	0.0527459	0.139282
DHX15	0.41	0.32	7.15e-08	1.88e-08	9.04e-07	3.18e-09	-0.12	0.0529287	0.139492
SLIRP	0.24	0.34	0.0467	0.000104	0.107	3.13e-05	-0.12	0.053342	0.140308
RBM39	0.2	0.51	0.0316	8.71e-17	0.0773	5.35e-18	-0.12	0.05356	0.140608
EEFSEC	0.53	0.56	9.51e-10	2.13e-22	1.96e-08	7.34e-24	-0.12	0.0540846	0.14171
THOC6	0.33	0.37	0.0157	1.86e-07	0.0431	3.61e-08	-0.12	0.05473	0.143124
DHX8	0.14	0.32	0.0281	4.23e-17	0.0704	2.52e-18	-0.12	0.0549899	0.143526
PARN	0.18	0.21	0.016	5.13e-07	0.0439	1.06e-07	-0.12	0.055286	0.144021
INTS2	0.34	0.4	0.00013	4.04e-12	0.000691	4.28e-13	-0.12	0.0555476	0.144424
SLC4A1AP	0.1	0.18	0.0491	3.44e-08	0.111	6.05e-09	-0.12	0.0560206	0.145374
MYEF2	0.29	-0.18	0.242	0.299	0.385	0.21	0.12	0.0564333	0.146164
URB1	0.85	0.9	7.52e-12	5.33e-34	2.52e-10	5.51e-36	-0.12	0.0567862	0.146797
BMS1	0.52	0.54	3.45e-08	5.38e-27	4.71e-07	1.16e-28	-0.12	0.0568989	0.146808
MRPL13	0.26	0.46	0.0237	6.15e-08	0.061	1.11e-08	-0.12	0.0571066	0.146999
NOP10	0.2	0.35	0.106	1.38e-06	0.206	3.05e-07	-0.12	0.0571905	0.146999
TRUB2	0.42	0.55	8.35e-08	6.99e-18	1.04e-06	3.8e-19	-0.12	0.0577363	0.14812
THUMPD2	0.49	0.45	2.64e-06	9.59e-11	2.23e-05	1.2e-11	-0.12	0.0581482	0.148895
SUPV3L1	0.15	0.23	0.0376	0.000262	0.0893	8.44e-05	-0.12	0.0584634	0.149419
CMSS1	0.88	1.21	1.02e-09	4.35e-40	2.09e-08	2.47e-42	-0.12	0.0586959	0.14973
DIMT1	0.63	0.61	4.57e-11	4.05e-21	1.29e-09	1.58e-22	-0.12	0.0589226	0.150025
GEMIN5	0.73	0.83	3.91e-15	4.31e-29	3.23e-13	7.31e-31	-0.12	0.05921	0.150281
APTX	0.29	0.42	6.35e-06	2.7e-21	4.83e-05	1.04e-22	-0.12	0.0592453	0.150281
CHERP	0.4	0.51	0.000864	7.32e-14	0.00362	6.23e-15	-0.12	0.0596165	0.150708
LARP4	0.29	0.32	0.00483	2.22e-09	0.0159	3.32e-10	-0.12	0.0596882	0.150708
ABCF1	0.15	0.42	0.106	7.56e-13	0.205	7.37e-14	-0.12	0.0597483	0.150708
DAZAP1	0.31	0.37	0.00629	5.89e-09	0.0198	9.29e-10	-0.12	0.0601982	0.15156
ELAVL1	0.42	0.55	3.05e-08	3.42e-30	4.23e-07	5.17e-32	-0.12	0.0610015	0.153013
CTU1	0.85	0.79	0.000157	9.81e-13	0.000814	9.67e-14	-0.12	0.0609693	0.153013
ZNF106	-0.05	-0.25	0.401	4.21e-05	0.554	1.18e-05	0.12	0.0623356	0.15607
FBL	0.76	0.85	3.31e-07	1.62e-22	3.54e-06	5.53e-24	-0.12	0.063566	0.158856
EIF3I	0.49	0.57	4.07e-10	2.27e-24	9.24e-09	6.45e-26	-0.12	0.0647411	0.161197
RBM3	0.45	0.48	7.49e-06	1.82e-13	5.56e-05	1.63e-14	-0.12	0.0646877	0.161197
MRPL19	0.29	0.45	2.67e-06	4.4e-15	2.25e-05	3.27e-16	-0.12	0.0649645	0.161456
FAU	0.23	0.19	0.0263	0.00213	0.0667	0.000819	0.12	0.0651613	0.161648
GEMIN8	0.54	0.43	2.37e-07	1.53e-11	2.63e-06	1.74e-12	-0.12	0.065301	0.161698
IPO11	0.49	0.49	6.03e-06	2.24e-15	4.61e-05	1.61e-16	-0.12	0.0660352	0.162327
DDX39B	0.3	0.34	1.85e-07	7.53e-13	2.1e-06	7.34e-14	-0.12	0.0657118	0.162327
EIF1AY	0.22	-0.14	0.808	0.82	0.883	0.756	0.12	0.0659656	0.162327
RBMXL1	0.22	0.1	0.00724	0.0451	0.0224	0.0237	-0.12	0.0659053	0.162327
ZFR	0.36	0.29	1.15e-08	1.43e-12	1.79e-07	1.43e-13	-0.12	0.0685144	0.168115
URM1	0.29	0.39	0.000593	1.1e-10	0.00262	1.4e-11	-0.12	0.0689502	0.168878
TIA1	0.25	0.12	0.000844	0.0257	0.00355	0.0127	-0.12	0.0691782	0.16913
UPF3B	0.08	0.35	0.411	8.47e-07	0.564	1.82e-07	-0.11	0.0697038	0.170107
FARSB	0.38	0.37	0.000535	1.02e-06	0.00239	2.23e-07	-0.11	0.0706519	0.171801
MRPS22	0.12	0.17	0.179	0.0111	0.307	0.00497	-0.11	0.0706499	0.171801
DDX24	0.12	0.06	0.178	0.335	0.306	0.242	0.11	0.0712396	0.172919
MRPS16	0.18	0.31	0.014	3.56e-07	0.0393	7.21e-08	-0.11	0.0713926	0.17298
TRMU	0.34	0.32	0.000217	2.47e-09	0.00108	3.7e-10	-0.11	0.0718401	0.173065
EIF4G2	0.07	0.19	0.323	0.000607	0.475	0.000209	-0.11	0.0717182	0.173065
MPHOSPH10	0.35	0.37	0.000316	1.82e-14	0.0015	1.45e-15	-0.11	0.0720641	0.173065
BUD13	0.09	0.2	0.132	3.34e-05	0.243	9.19e-06	-0.11	0.0718137	0.173065
INTS5	0.43	0.47	4.85e-09	2.34e-15	8.33e-08	1.69e-16	-0.11	0.0720678	0.173065
PAPOLA	0.18	0.1	0.0221	0.0943	0.0575	0.0548	-0.11	0.0723423	0.173357
EIF2B5	0.17	0.27	0.000565	2.3e-10	0.00251	3.04e-11	-0.11	0.072446	0.173357
SNRPA1	0.3	0.55	0.000616	2.62e-17	0.0027	1.53e-18	-0.11	0.0735311	0.175636
RPS4X	0.77	0.63	2.09e-06	5.63e-10	1.8e-05	7.82e-11	-0.11	0.073658	0.175636
U2AF1	0.14	0.24	0.45	0.0392	0.602	0.0203	-0.11	0.0739334	0.175982
R3HDM1	0.45	0.53	4.78e-05	1.02e-16	0.000286	6.32e-18	-0.11	0.0746447	0.177052
EIF4E3	-0.86	-0.91	5.83e-11	2.2e-23	1.6e-09	6.93e-25	0.11	0.0745497	0.177052
HNRNPK	0.3	0.3	3e-05	1.79e-14	0.000191	1.43e-15	-0.11	0.0749527	0.177471
RPL9	0.5	0.14	3.15e-06	0.104	2.6e-05	0.0612	0.11	0.0751464	0.177619
MRPL49	-0.01	0.26	0.916	9.66e-06	0.95	2.43e-06	-0.11	0.0759633	0.179236
POLR2G	0.28	0.45	4.74e-05	3.26e-18	0.000284	1.71e-19	-0.11	0.076779	0.180845
SSB	0.61	0.73	2.66e-08	3.26e-27	3.74e-07	6.78e-29	-0.11	0.0769586	0.180953
RPL34	0.54	0.17	3.46e-09	0.0363	6.2e-08	0.0186	0.11	0.0774298	0.181745
NSUN7	0.77	0.07	3.53e-13	0.537	1.65e-11	0.433	-0.11	0.0786062	0.184186
PPAN	0.75	0.78	9.1e-06	3.55e-17	6.6e-05	2.1e-18	-0.11	0.0795423	0.186057
TNPO1	0.35	0.24	6.94e-06	1.53e-08	5.21e-05	2.55e-09	-0.11	0.0798271	0.186401
KHSRP	0.43	0.6	0.000379	8.55e-17	0.00177	5.24e-18	-0.11	0.081271	0.189445
RBM42	0.24	0.4	0.0826	8.86e-07	0.169	1.91e-07	-0.11	0.0815722	0.18982
USP10	0.2	0.29	0.00948	5.33e-11	0.0282	6.44e-12	-0.11	0.0820631	0.190313
MOV10	-0.04	0.04	0.563	0.538	0.699	0.434	-0.11	0.0820656	0.190313
DDX46	0.19	0.27	0.00554	4.82e-10	0.0178	6.65e-11	-0.11	0.08278	0.191641
SRRM1	0.04	0.13	0.57	0.00845	0.705	0.0037	-0.11	0.083159	0.19219
CPEB3	-0.72	-0.8	1.31e-12	3.12e-30	5.35e-11	4.7e-32	0.11	0.0833598	0.192325
TRMT10C	0.66	0.76	2.75e-07	4.27e-24	3e-06	1.24e-25	-0.11	0.0837636	0.192927
TRMT11	0.49	0.44	1.81e-08	3.22e-12	2.67e-07	3.37e-13	-0.11	0.0840166	0.193181
VARS2	0.27	0.29	0.0502	0.00238	0.113	0.000922	-0.11	0.0842192	0.193318
DHX32	0.3	0.03	0.000612	0.759	0.00269	0.679	-0.11	0.0858154	0.196648
FASTK	0.03	0.15	0.825	0.104	0.893	0.0616	-0.11	0.0864197	0.197698
PRPF4	0.6	0.8	6.21e-09	2.08e-41	1.04e-07	9.49e-44	-0.11	0.0870844	0.198882
SRPRA	-0.04	0.13	0.574	0.0013	0.708	0.000476	-0.11	0.0874868	0.199464
ERI1	0.73	0.56	6.33e-08	1.19e-12	8.13e-07	1.19e-13	-0.11	0.0878282	0.199905
PSMA6	0.3	0.32	0.00138	8.05e-08	0.00544	1.48e-08	-0.11	0.088345	0.200592
PUS3	0.39	0.46	0.00487	4.45e-12	0.016	4.74e-13	-0.11	0.0884999	0.200592
NHP2	0.79	0.85	4.73e-14	1.7e-28	2.85e-12	3.14e-30	-0.11	0.0885752	0.200592
SLU7	0.12	0.03	0.211	0.722	0.349	0.635	0.11	0.0887697	0.200697
SETD1A	0.18	0.33	0.0661	1.11e-06	0.141	2.42e-07	-0.11	0.0894345	0.201526
LSM11	0.07	-0.03	0.393	0.771	0.547	0.695	0.11	0.0893632	0.201526
QRSL1	0.24	0.18	0.0132	0.00776	0.0372	0.00337	-0.11	0.0896799	0.201565
MRPS23	0.78	0.95	2.93e-08	4.58e-31	4.09e-07	6.39e-33	-0.11	0.0898993	0.201565
SUPT4H1	0.66	0.65	2.12e-11	1.41e-22	6.45e-10	4.78e-24	-0.11	0.0897693	0.201565
MTO1	0.11	0.04	0.0666	0.506	0.142	0.402	-0.11	0.0903554	0.202094
NOL3	0.89	0.43	1.16e-06	4.04e-06	1.08e-05	9.6e-07	-0.11	0.090434	0.202094
SF3B4	-0.04	0.2	0.599	0.000597	0.729	0.000205	-0.11	0.0910115	0.203049
RANBP6	0.32	0.48	0.00231	1.16e-14	0.00848	8.99e-16	-0.11	0.0912966	0.203349
NELFE	0.32	0.4	0.0122	1.58e-07	0.035	3.05e-08	-0.11	0.09218	0.204979
SNU13	0.49	0.54	6.72e-16	1.67e-23	7.13e-14	5.17e-25	-0.11	0.09307	0.206618
RPS7	0.68	0.66	6.05e-10	2.12e-17	1.32e-08	1.22e-18	-0.11	0.0934364	0.207092
RBM43	-0.11	-0.31	0.329	0.000564	0.483	0.000193	0.11	0.094078	0.208173
SMAD1	-0.11	-0.06	0.159	0.365	0.281	0.268	-0.11	0.0950355	0.209948
TRMT10A	0.37	0.08	0.00756	0.413	0.0232	0.312	-0.11	0.0958845	0.211478
MRPS34	0.41	0.58	0.00226	2.05e-11	0.00832	2.36e-12	-0.11	0.0967518	0.212351
REXO1	0	0.07	0.99	0.374	0.994	0.277	-0.11	0.0966421	0.212351
N4BP1	-0.13	-0.02	0.0314	0.717	0.077	0.63	-0.11	0.0966022	0.212351
DDX60	-0.77	-0.6	0.00141	6.98e-06	0.00554	1.72e-06	-0.11	0.0975141	0.212989
CPSF2	0.23	0.35	0.0107	1.83e-12	0.0312	1.86e-13	-0.11	0.0972505	0.212989
MRPL42	0.49	0.39	1.63e-05	7.92e-07	0.000111	1.69e-07	-0.11	0.097515	0.212989
TRIT1	0.51	0.41	3.37e-08	5.61e-14	4.62e-07	4.72e-15	-0.1	0.0984486	0.214681
SMG1	0.08	0.1	0.184	0.0149	0.314	0.00691	-0.1	0.0992145	0.216003
ZC3H4	0.21	0.23	0.00643	0.000176	0.0202	5.51e-05	-0.1	0.0994315	0.216128
ESF1	0.41	0.46	0.00019	5.6e-11	0.000961	6.8e-12	-0.1	0.0996726	0.216304
EMG1	0.52	0.64	4.34e-06	1.61e-24	3.45e-05	4.53e-26	-0.1	0.100235	0.216829
TARBP2	0.66	0.58	5.97e-11	2.18e-19	1.63e-09	1.02e-20	-0.1	0.100208	0.216829
RPL37A	0.57	0.42	2.3e-06	4.14e-10	1.97e-05	5.67e-11	0.1	0.101001	0.218135
EIF3D	0.56	0.45	3.85e-13	1.3e-17	1.78e-11	7.31e-19	-0.1	0.101687	0.219267
EIF4A3	0.32	0.6	0.00473	8.6e-19	0.0156	4.26e-20	-0.1	0.103176	0.222124
RBMX	0.56	0.42	8.87e-12	6.29e-19	2.94e-10	3.07e-20	-0.1	0.10404	0.223414
RPP21	0.62	0.56	3.27e-13	7.29e-16	1.55e-11	4.99e-17	-0.1	0.104106	0.223414
PABPC4	0.25	0.34	0.031	2.7e-06	0.0762	6.25e-07	-0.1	0.104654	0.224235
PRPF38A	0.04	0.09	0.594	0.0667	0.724	0.0369	-0.1	0.105057	0.224742
FTSJ3	0.17	0.23	0.155	0.00112	0.275	0.000405	-0.1	0.105342	0.224995
RBBP6	0.23	0.03	0.0245	0.621	0.0627	0.52	-0.1	0.105544	0.225072
TSNAX	0.08	0.17	0.438	0.0039	0.59	0.00158	-0.1	0.10689	0.226868
SMAD4	-0.12	-0.39	0.218	9.67e-08	0.356	1.81e-08	0.1	0.106836	0.226868
GUF1	0.48	0.34	3.51e-10	2.76e-07	8.07e-09	5.49e-08	-0.1	0.106561	0.226868
GPKOW	0.08	0.26	0.371	4.34e-06	0.525	1.03e-06	-0.1	0.108303	0.229269
PRPF4B	0.1	0.11	0.194	0.0271	0.327	0.0134	-0.1	0.10836	0.229269
SNRNP25	0.01	0.36	0.965	2.51e-05	0.979	6.76e-06	-0.1	0.108625	0.229471
RBFOX1	-0.42	-0.89	0.0845	4.16e-05	0.172	1.16e-05	0.1	0.11024	0.231844
MRPL47	0.23	0.39	0.00463	2.19e-08	0.0153	3.74e-09	-0.1	0.11037	0.231844
MRPL9	0.52	0.64	0.00452	3.28e-11	0.0151	3.87e-12	-0.1	0.110434	0.231844
DCP1B	0.46	0.1	5.11e-07	0.174	5.21e-06	0.111	0.1	0.110075	0.231844
YTHDF2	0.21	0.21	0.00557	8.39e-06	0.0179	2.09e-06	-0.1	0.11126	0.233214
CNOT10	0.18	0.17	0.00465	0.000275	0.0154	8.88e-05	-0.1	0.111528	0.233415
SMAD2	0.27	-0.1	0.0368	0.0855	0.0878	0.049	0.1	0.111846	0.233718
HTATSF1	0.32	0.29	2.43e-05	2e-06	0.000158	4.53e-07	-0.1	0.112405	0.234525
EIF2AK3	-0.41	-0.25	2.49e-06	0.00111	2.11e-05	0.000403	-0.1	0.113169	0.235755
MRPS33	0.26	0.22	0.016	0.012	0.0438	0.00544	-0.1	0.115423	0.24008
MRPL38	0.25	0.28	0.0402	6.46e-05	0.0943	1.87e-05	-0.1	0.11573	0.240348
SRSF9	0.24	0.35	0.0324	5.34e-10	0.0789	7.39e-11	-0.1	0.115957	0.240452
TSR3	0.21	0.3	0.177	0.00035	0.305	0.000116	-0.1	0.116196	0.240578
FUS	0.27	0.34	0.00985	1.71e-07	0.0291	3.32e-08	-0.1	0.116896	0.241499
UTP6	0.37	0.49	0.000152	1.58e-14	0.000792	1.25e-15	-0.1	0.116998	0.241499
SON	-0.09	-0.09	0.278	0.14	0.426	0.0862	0.1	0.118023	0.243242
SERBP1	0.45	0.46	7.88e-08	2.24e-18	9.86e-07	1.16e-19	-0.1	0.118546	0.243578
SMN2	0.1	0.32	0.534	0.000259	0.675	8.35e-05	-0.1	0.118431	0.243578
NOC3L	0.58	0.52	4.82e-06	6.72e-12	3.78e-05	7.3e-13	-0.1	0.119309	0.244774
CCDC59	0.65	0.55	5.2e-08	1.59e-17	6.82e-07	9.01e-19	-0.1	0.119531	0.244858
SRSF3	0.29	0.38	0.0137	4.67e-10	0.0386	6.42e-11	-0.1	0.120175	0.245804
TRMT2A	0.35	0.33	0.000126	2.33e-07	0.000671	4.59e-08	-0.1	0.121081	0.24602
DHX30	0.41	0.37	3.69e-09	2.46e-12	6.54e-08	2.55e-13	-0.1	0.121176	0.24602
RARS2	0.14	0.04	0.113	0.532	0.216	0.427	-0.1	0.120501	0.24602
UPF3A	0.31	0.45	0.00028	5.26e-13	0.00135	5.03e-14	-0.1	0.12119	0.24602
DDX47	0.44	0.48	4.19e-07	7.49e-23	4.36e-06	2.49e-24	-0.1	0.120902	0.24602
RBM45	-0.02	-0.1	0.835	0.146	0.9	0.0906	-0.1	0.121841	0.24697
UTP23	0.4	0.52	1.54e-05	8.65e-14	0.000106	7.42e-15	-0.1	0.122233	0.247136
EXOSC1	0.17	0.27	0.0178	1.09e-12	0.0479	1.08e-13	-0.1	0.122289	0.247136
IPO7	0.79	0.68	1.65e-10	3.78e-23	4.1e-09	1.22e-24	-0.1	0.122633	0.247463
LAS1L	0.48	0.6	1.66e-06	7.76e-17	1.47e-05	4.74e-18	-0.1	0.124116	0.250008
BCLAF1	0.23	0.15	0.0114	0.000582	0.0329	0.0002	-0.1	0.124264	0.250008
CELF2	0.1	-0.19	0.303	0.00952	0.454	0.00422	0.1	0.124695	0.250241
MRPL20	0.23	0.22	0.0109	0.000162	0.0318	5.01e-05	-0.1	0.12475	0.250241
SNRNP40	0.2	0.32	0.00575	1.38e-11	0.0184	1.55e-12	-0.1	0.125252	0.250504
CWF19L2	-0.08	-0.2	0.317	0.00013	0.469	3.94e-05	0.1	0.125204	0.250504
MTHFSD	0.14	0.11	0.0331	0.0151	0.0803	0.007	-0.1	0.126967	0.253558
MRPL32	0.42	0.43	2.67e-05	3.5e-13	0.000172	3.27e-14	-0.1	0.127971	0.254741
HNRNPA1	0.64	0.53	1.75e-10	7.12e-17	4.32e-09	4.34e-18	-0.1	0.127809	0.254741
QTRT1	0.73	0.49	4.98e-13	2.51e-12	2.24e-11	2.6e-13	-0.1	0.128124	0.254741
RPL22L1	1.73	1.69	3.22e-15	1.08e-29	2.76e-13	1.73e-31	-0.1	0.128468	0.25505
RPL36	0.87	0.73	9.89e-15	4.51e-21	7.25e-13	1.77e-22	-0.1	0.129559	0.256838
DXO	0.25	0.43	0.000909	2.14e-12	0.00379	2.2e-13	-0.1	0.131134	0.259575
SKIV2L	0.23	0.29	0.0142	1.33e-05	0.0397	3.44e-06	-0.1	0.131323	0.259575
TDRD7	-0.38	-0.22	0.000204	0.000926	0.00102	0.000331	-0.1	0.131859	0.260254
SRP54	0.03	0.04	0.744	0.601	0.839	0.499	-0.1	0.132537	0.261209
RBM34	0.38	0.32	1.29e-06	6.66e-09	1.18e-05	1.06e-09	-0.1	0.133159	0.262055
IARS2	0.13	0.19	0.0919	0.00373	0.183	0.00151	-0.09	0.137305	0.26982
HNRNPC	0.43	0.39	2.19e-06	1.17e-14	1.88e-05	9.08e-16	-0.09	0.138006	0.270434
EIF1AD	0.03	0.18	0.619	0.000191	0.746	5.98e-05	-0.09	0.138018	0.270434
THOC7	0.4	0.45	6.92e-06	2.66e-13	5.19e-05	2.44e-14	-0.09	0.139058	0.272079
GTPBP10	0.59	0.63	1.39e-06	7.2e-18	1.25e-05	3.92e-19	-0.09	0.139497	0.272543
PQBP1	0.17	0.37	0.0772	2.31e-09	0.16	3.46e-10	-0.09	0.141455	0.275797
CACTIN	0.28	0.22	0.0567	0.00303	0.125	0.0012	-0.09	0.141791	0.275797
RBM15	0.14	0.25	0.00869	1.14e-09	0.0262	1.64e-10	-0.09	0.141593	0.275797
CNBP	0.16	0.09	0.00723	0.0254	0.0223	0.0125	0.09	0.142116	0.275797
HEXIM1	-0.28	-0.29	0.000323	7.98e-07	0.00153	1.71e-07	0.09	0.142182	0.275797
UBAP2L	0.34	0.42	4.77e-05	1.48e-18	0.000286	7.51e-20	-0.09	0.143024	0.277031
DNAAF2	0.35	0.07	0.00492	0.356	0.0161	0.261	-0.09	0.144126	0.278767
RPL37	0.77	0.54	2.24e-07	1e-09	2.49e-06	1.44e-10	-0.09	0.144963	0.279985
RPLP1	0.52	0.38	1.24e-06	1.35e-06	1.14e-05	2.99e-07	0.09	0.146274	0.282114
CWF19L1	0.23	0.25	0.00358	2.32e-08	0.0123	3.97e-09	-0.09	0.146855	0.28243
BICC1	-0.41	0.16	0.00733	0.25	0.0226	0.17	0.09	0.146705	0.28243
MRPS18C	0.16	0.24	0.148	0.000838	0.265	0.000297	-0.09	0.147849	0.283937
EIF2B2	0.18	0.26	0.0165	1.26e-06	0.0451	2.77e-07	-0.09	0.148638	0.284919
BAZ2B	0.33	-0.1	0.000101	0.0893	0.000555	0.0515	0.09	0.148782	0.284919
TRMT61A	0.53	0.48	0.000296	5.31e-07	0.00142	1.1e-07	-0.09	0.149307	0.285521
SAMD4A	-0.1	-0.54	0.6	0.00379	0.73	0.00153	0.09	0.150205	0.285621
RBM27	0.18	0.14	0.137	0.0716	0.25	0.04	-0.09	0.149795	0.285621
PPP1R8	0.2	0.25	0.0127	1.03e-07	0.0362	1.93e-08	-0.09	0.15001	0.285621
ARHGEF28	1.15	0.48	1.55e-12	9.6e-07	6.14e-11	2.08e-07	-0.09	0.149614	0.285621
AARS2	0.16	0.21	0.13	0.0013	0.24	0.000477	-0.09	0.15059	0.285951
BARD1	0.16	0.5	0.247	1.71e-09	0.39	2.52e-10	-0.09	0.151889	0.288013
EIF3A	0.33	0.29	0.000142	1.56e-09	0.000744	2.28e-10	-0.09	0.153551	0.290757
RNASEK	0	0.18	0.985	0.00738	0.991	0.00319	-0.09	0.154218	0.291613
PRPF40B	0.48	0.37	0.000617	2.32e-05	0.0027	6.21e-06	-0.09	0.154697	0.292109
HNRNPH2	0.06	0.2	0.493	0.000593	0.639	0.000204	-0.09	0.155635	0.293471
MRPL23	0.26	0.48	0.00845	7.56e-10	0.0256	1.07e-10	-0.09	0.156228	0.294179
ENDOG	-0.05	0.13	0.824	0.296	0.893	0.208	-0.09	0.157676	0.296492
ANKHD1	-0.1	-0.05	0.0426	0.318	0.0989	0.227	-0.09	0.157982	0.296655
RBM48	0.28	0.22	0.00249	7.93e-05	0.00909	2.33e-05	-0.09	0.158806	0.296965
PCBP1	0.09	0.23	0.227	1.11e-06	0.367	2.42e-07	-0.09	0.15847	0.296965
SART1	0.09	0.24	0.387	0.000913	0.541	0.000326	-0.09	0.158707	0.296965
KHDRBS3	0.15	0.57	0.326	1.43e-08	0.479	2.38e-09	-0.09	0.160143	0.29864
RPL10A	0.63	0.34	4.93e-12	1.73e-08	1.75e-10	2.9e-09	0.09	0.159935	0.29864
RBFOX2	0.32	-0.02	6.47e-06	0.867	4.9e-05	0.815	0.09	0.16075	0.299359
PDCD4	-1.1	-1.16	1.27e-14	2.41e-26	9.03e-13	5.58e-28	0.09	0.161321	0.300008
RPS21	0.9	1.11	1.42e-11	4.39e-27	4.51e-10	9.32e-29	-0.09	0.163283	0.30324
DHX57	0.31	0.28	0.00345	6.54e-07	0.0119	1.38e-07	-0.09	0.163616	0.303441
IMP3	0.3	0.29	0.00126	7.45e-06	0.00504	1.84e-06	-0.09	0.164799	0.305217
SREK1	0.06	0.11	0.409	0.0244	0.562	0.012	-0.09	0.165434	0.305974
RNGTT	0.07	0.21	0.394	1.34e-05	0.547	3.45e-06	-0.09	0.165927	0.306263
RPL36AL	0.05	-0.1	0.635	0.239	0.758	0.162	0.09	0.166043	0.306263
DDX54	0.6	0.5	0.00141	9.64e-07	0.00554	2.09e-07	-0.09	0.167225	0.308022
IFIT2	-0.41	0.02	0.0308	0.904	0.0758	0.866	-0.09	0.167941	0.30892
MRPL46	0.19	0.21	0.0307	0.00121	0.0756	0.000443	-0.09	0.168551	0.309621
DDX49	0.33	0.43	0.0444	1.72e-07	0.102	3.34e-08	-0.09	0.170226	0.312274
POLR2K	0.32	0.51	0.000849	3.89e-13	0.00357	3.65e-14	-0.09	0.17201	0.315119
TXNL4A	0.11	0.21	0.272	0.00166	0.42	0.000621	-0.09	0.173131	0.316743
MRPS5	-0.01	0.08	0.856	0.132	0.913	0.0804	-0.09	0.173744	0.317435
EIF2AK4	0.06	0.04	0.457	0.544	0.608	0.44	-0.09	0.173986	0.317447
MRPS31	0.18	0.32	0.0451	1.63e-06	0.103	3.64e-07	-0.09	0.174855	0.317899
CCNT1	0.27	0.23	0.0359	0.000981	0.0861	0.000352	-0.09	0.174755	0.317899
LARP1B	0.24	0.18	0.0032	0.0122	0.0112	0.00556	-0.09	0.174938	0.317899
EIF4A2	0.28	0.08	0.00533	0.236	0.0173	0.159	0.09	0.176215	0.319789
PIN4	0.27	0.28	0.00529	7.46e-05	0.0171	2.18e-05	-0.09	0.176904	0.319926
MTPAP	0.43	0.34	4.99e-05	1.77e-07	0.000298	3.45e-08	-0.09	0.177	0.319926
EIF2A	0.55	0.47	2.47e-06	9.23e-14	2.09e-05	7.96e-15	-0.09	0.176606	0.319926
EIF3H	0.65	0.6	6.47e-10	1.65e-19	1.4e-08	7.58e-21	-0.09	0.178888	0.322906
POLDIP3	0.04	-0.01	0.589	0.857	0.721	0.802	0.09	0.179587	0.323736
HDLBP	0.18	0.26	0.0108	2.53e-09	0.0316	3.81e-10	-0.08	0.180676	0.325265
SRSF7	0.22	0.28	0.0356	2.05e-07	0.0855	4e-08	-0.08	0.181589	0.32604
RPF1	0.26	0.21	0.00477	0.000635	0.0157	0.00022	-0.08	0.181366	0.32604
MVP	-0.49	-0.32	1.43e-07	3.34e-05	1.68e-06	9.18e-06	-0.08	0.183014	0.327728
RBM33	0.05	0.18	0.6	0.00126	0.73	0.000462	-0.08	0.182903	0.327728
UPF1	0.12	0.2	0.287	0.000292	0.436	9.5e-05	-0.08	0.186039	0.332705
CANX	0.26	0.43	0.0766	9.73e-07	0.159	2.11e-07	-0.08	0.186667	0.333387
SCAF1	0.26	0.28	0.0994	0.000552	0.195	0.000189	-0.08	0.188026	0.334049
ZC3H10	0.04	-0.26	0.754	0.00493	0.846	0.00205	0.08	0.187594	0.334049
LSM1	0.25	0.36	0.0124	5.89e-08	0.0353	1.06e-08	-0.08	0.187946	0.334049
DZIP3	0.3	-0.05	0.0353	0.578	0.0849	0.475	0.08	0.187325	0.334049
CHTOP	0.2	0.23	7.68e-07	4.54e-09	7.46e-06	7.05e-10	-0.08	0.188717	0.334836
PAPOLG	0.07	0.06	0.59	0.42	0.721	0.319	-0.08	0.189245	0.335332
PNN	0.23	0.23	0.0161	0.000425	0.0441	0.000142	-0.08	0.19076	0.337135
RBPMS	0.02	-0.37	0.901	0.0156	0.942	0.00726	0.08	0.190636	0.337135
TAF15	0.34	0.31	4.14e-05	5.75e-08	0.000253	1.04e-08	-0.08	0.191657	0.338277
UNKL	0.16	0.04	0.305	0.671	0.457	0.576	-0.08	0.192231	0.338848
STRBP	0.06	0.03	0.456	0.704	0.607	0.614	-0.08	0.19387	0.341292
C1QBP	0.51	0.6	1.83e-08	5.54e-11	2.7e-07	6.72e-12	-0.08	0.195509	0.34373
AKAP8	0.14	0.18	0.136	0.000377	0.249	0.000125	-0.08	0.196649	0.344375
RPP25L	0.16	0.23	0.0698	0.00116	0.147	0.000422	-0.08	0.196391	0.344375
MRPL40	0.38	0.34	6.01e-05	7.3e-07	0.000351	1.55e-07	-0.08	0.196895	0.344375
SECISBP2	0.07	0.02	0.275	0.717	0.424	0.63	-0.08	0.196137	0.344375
SAFB	0.15	0.23	0.0616	2.3e-07	0.133	4.54e-08	-0.08	0.197607	0.345174
HNRNPA2B1	0.16	0.38	0.142	1.12e-08	0.256	1.83e-09	-0.08	0.198154	0.345683
EIF4G3	-0.46	-0.23	2.02e-06	2e-05	1.75e-05	5.29e-06	-0.08	0.200439	0.347504
FASTKD2	0.41	0.35	0.000163	4.02e-07	0.00084	8.19e-08	-0.08	0.199744	0.347504
RNASEH2B	0.3	0.4	0.000843	2.35e-09	0.00355	3.53e-10	-0.08	0.200483	0.347504
TRPT1	0.09	0.01	0.386	0.875	0.54	0.826	-0.08	0.200479	0.347504
CNP	-0.01	0.13	0.912	0.0411	0.948	0.0214	-0.08	0.20047	0.347504
MRPS27	0.44	0.39	2.76e-06	4.67e-12	2.31e-05	4.98e-13	-0.08	0.202414	0.350402
HNRNPL	0.21	0.29	0.00147	3.67e-14	0.00576	3.03e-15	-0.08	0.20297	0.350915
RANBP17	0.74	0.55	9.47e-09	3.98e-07	1.51e-07	8.12e-08	-0.08	0.204858	0.353726
TFB1M	0.48	0.47	7.99e-07	9.54e-13	7.73e-06	9.39e-14	-0.08	0.205381	0.354178
AFF1	-0.22	-0.39	0.00678	2.11e-14	0.0212	1.7e-15	0.08	0.205962	0.354728
CPEB2	-0.17	-0.45	0.0467	6.36e-09	0.107	1.01e-09	0.08	0.20738	0.356262
RPL36A	0.75	0.76	3.6e-12	1.8e-17	1.31e-10	1.03e-18	-0.08	0.20715	0.356262
SF3B5	0.32	0.37	2.67e-05	9.01e-09	0.000172	1.46e-09	-0.08	0.208441	0.357629
SRFBP1	0.46	0.48	0.000158	4.96e-13	0.000819	4.73e-14	-0.08	0.209007	0.357693
NUDT16L1	-0.03	-0.02	0.862	0.826	0.917	0.762	-0.08	0.208923	0.357693
RPL35A	0.65	0.51	2.44e-07	4.61e-16	2.7e-06	3.09e-17	0.08	0.210631	0.360017
DHX58	0.27	-0.04	0.0412	0.663	0.0963	0.567	0.08	0.214019	0.364885
ERI2	0.26	0.1	0.000259	0.133	0.00126	0.0814	-0.08	0.213756	0.364885
RBM7	0.22	0.11	0.199	0.368	0.332	0.272	-0.08	0.215546	0.365671
DDX58	-0.24	-0.08	0.124	0.506	0.232	0.402	-0.08	0.215832	0.365671
RBM18	0.07	0.24	0.515	0.000265	0.658	8.56e-05	-0.08	0.214752	0.365671
WDR83	0.21	0.28	0.15	0.000346	0.269	0.000114	-0.08	0.21564	0.365671
MRPL10	0.24	0.32	0.0182	1.68e-07	0.0488	3.25e-08	-0.08	0.215713	0.365671
RBM4B	-0.05	-0.15	0.461	0.000619	0.611	0.000214	0.08	0.216143	0.365739
MTRF1L	-0.08	0.04	0.35	0.557	0.504	0.453	-0.08	0.216907	0.366115
RPS26	0.36	0.2	0.0913	0.0766	0.183	0.0432	-0.08	0.216835	0.366115
CLP1	0.25	0.33	0.00167	3.67e-10	0.00642	4.98e-11	-0.08	0.217716	0.367023
CSTF2T	0.15	0.04	0.0126	0.47	0.0359	0.366	0.08	0.218435	0.367776
SMAD3	-0.25	-0.04	0.00388	0.608	0.0132	0.507	-0.08	0.21947	0.36906
RBMS1	-0.75	-0.16	4e-08	0.261	5.38e-07	0.179	0.08	0.219746	0.369064
TSEN34	0.5	0.42	0.000175	1.81e-10	0.000891	2.36e-11	-0.08	0.220706	0.370216
RPP14	-0.03	0.04	0.716	0.419	0.819	0.318	-0.08	0.222951	0.37352
TSR1	0.65	0.6	1.9e-09	7.1e-20	3.64e-08	3.16e-21	-0.08	0.223493	0.373964
PIH1D1	0.26	0.29	0.0652	5.66e-05	0.139	1.62e-05	-0.08	0.224266	0.374331
MRPS9	0.15	0.08	0.0644	0.227	0.138	0.151	-0.08	0.224141	0.374331
CNOT3	0.02	0.21	0.774	1.31e-05	0.86	3.36e-06	-0.08	0.2268	0.377632
RTCA	0.1	0.08	0.203	0.161	0.338	0.102	-0.08	0.226803	0.377632
EIF3G	0.59	0.56	2.09e-10	2.57e-24	5.05e-09	7.36e-26	-0.08	0.227655	0.378585
EIF4E2	-0.03	0.05	0.626	0.349	0.751	0.254	-0.08	0.23128	0.384141
TRA2A	0.09	0.13	0.237	0.00343	0.378	0.00138	-0.08	0.233062	0.386626
POLRMT	0.21	0.21	0.197	0.0114	0.33	0.00513	-0.08	0.233991	0.387216
ABT1	0.34	0.45	7.63e-05	2.77e-11	0.000433	3.24e-12	-0.08	0.233758	0.387216
TPR	0.31	0.23	8.23e-06	6.13e-09	6.04e-05	9.69e-10	-0.08	0.234477	0.387371
FUBP1	0.28	0.18	0.000563	6.2e-05	0.0025	1.79e-05	-0.08	0.234657	0.387371
BAZ2A	-0.25	-0.05	0.00026	0.379	0.00127	0.281	-0.08	0.235045	0.387538
SF3A2	0.46	0.54	0.000114	4.12e-14	0.000614	3.42e-15	-0.08	0.235484	0.387788
YBX2	-0.84	-0.59	0.000476	0.000184	0.00216	5.75e-05	-0.08	0.237148	0.390054
SUGP2	0.24	0.17	0.000227	0.000159	0.00113	4.92e-05	-0.07	0.237996	0.390973
CRYZ	0.63	0.36	0.000157	0.000445	0.000812	0.000149	0.07	0.23954	0.392937
HNRNPR	0.25	0.31	0.00131	3.87e-11	0.00521	4.6e-12	-0.07	0.240041	0.392937
CWC27	0.15	0.11	0.0696	0.0645	0.147	0.0355	0.07	0.240064	0.392937
PCF11	0.01	-0.1	0.883	0.006	0.93	0.00253	-0.07	0.242154	0.39588
ago-01	-0.01	-0.11	0.859	0.0113	0.915	0.00511	0.07	0.244357	0.396603
HARS2	0.11	-0.02	0.133	0.684	0.244	0.592	-0.07	0.243036	0.396603
RBM19	0.35	0.24	0.00022	1.76e-07	0.00109	3.42e-08	-0.07	0.244163	0.396603
GFM2	0.24	0.07	0.00547	0.369	0.0177	0.273	-0.07	0.244161	0.396603
DDX23	0.2	0.23	0.119	0.000379	0.224	0.000126	-0.07	0.244018	0.396603
MRPL12	0.23	0.43	0.151	1.77e-05	0.269	4.65e-06	-0.07	0.243745	0.396603
PWP2	0.31	0.35	0.162	0.00982	0.284	0.00436	-0.07	0.245055	0.397259
AQR	0.13	0.06	0.222	0.413	0.361	0.312	-0.07	0.246546	0.399198
EIF3L	0.25	-0.02	0.0281	0.828	0.0704	0.765	0.07	0.247245	0.39985
HINT3	0.37	0.11	4.78e-05	0.0985	0.000286	0.0576	-0.07	0.247592	0.399933
GTPBP1	-0.07	0.08	0.478	0.317	0.626	0.226	-0.07	0.248543	0.400554
SECISBP2L	-0.35	-0.47	4.82e-06	5.09e-19	3.78e-05	2.46e-20	0.07	0.248569	0.400554
ANKRD17	0.25	0.12	0.00266	0.0168	0.00959	0.00789	-0.07	0.249598	0.401734
ZNF579	0.72	0.62	4.14e-05	4.66e-11	0.000253	5.6e-12	-0.07	0.250034	0.401958
ZC3H11A	0.18	0.19	0.00142	3.15e-07	0.0056	6.33e-08	-0.07	0.250596	0.402294
APEX1	0.66	0.46	1.38e-08	3.5e-13	2.1e-07	3.27e-14	-0.07	0.251401	0.402294
RNMT	0.29	0.37	0.00772	3.15e-06	0.0237	7.38e-07	-0.07	0.251398	0.402294
DDX3X	0.01	0.07	0.941	0.318	0.965	0.227	-0.07	0.251434	0.402294
RC3H2	0.07	0.16	0.307	5.49e-06	0.459	1.33e-06	-0.07	0.252227	0.403086
TUT1	0.29	0.15	0.0119	0.0153	0.0342	0.00711	-0.07	0.253304	0.40433
GCFC2	0.34	0.21	0.000768	0.000246	0.00328	7.88e-05	-0.07	0.253937	0.404863
DUSP11	0.09	0.02	0.257	0.729	0.403	0.644	-0.07	0.254345	0.405034
LSM6	0.28	0.28	0.00755	0.00012	0.0232	3.63e-05	-0.07	0.254884	0.405416
ZCCHC24	-1.04	-0.42	6.55e-14	0.0403	3.79e-12	0.0209	0.07	0.255351	0.405681
MRPS18A	0.17	0.23	0.0181	0.000622	0.0487	0.000214	-0.07	0.257878	0.406827
RTCB	0.08	-0.03	0.387	0.716	0.54	0.628	-0.07	0.257832	0.406827
CPSF6	0.39	0.34	8.95e-08	2.53e-14	1.11e-06	2.06e-15	-0.07	0.257171	0.406827
UNK	0.26	0.04	0.000249	0.487	0.00122	0.383	-0.07	0.256698	0.406827
HNRNPH1	0.08	0.09	0.322	0.0835	0.475	0.0477	-0.07	0.256494	0.406827
NMD3	0.63	0.51	4.26e-10	2.2e-19	9.63e-09	1.03e-20	-0.07	0.25772	0.406827
EIF4B	0.5	0.23	2.23e-05	0.000524	0.000147	0.000178	0.07	0.260028	0.409741
DDX42	0.22	0.19	0.000563	6.22e-07	0.0025	1.31e-07	-0.07	0.260616	0.41019
TNRC6A	-0.19	-0.11	0.0122	0.0362	0.0349	0.0185	0.07	0.261568	0.411209
RPS29	0.52	0.07	0.00397	0.688	0.0135	0.596	0.07	0.262548	0.412271
KRR1	0.49	0.47	0.000106	2.93e-16	0.000577	1.92e-17	-0.07	0.264178	0.414349
RRP8	0.27	0.18	0.00119	0.00462	0.00481	0.0019	0.07	0.265613	0.416117
NAF1	0.43	0.24	5.13e-05	6.76e-05	0.000305	1.96e-05	-0.07	0.265947	0.416158
ZNF239	1.42	1.29	1.34e-14	1.48e-30	9.49e-13	2.17e-32	-0.07	0.270304	0.422487
MRPS28	0.17	0.21	0.154	0.00425	0.273	0.00174	-0.07	0.270879	0.422897
CEBPZ	0.46	0.47	0.000203	9.13e-14	0.00102	7.87e-15	-0.07	0.271582	0.423505
MRPL28	0.08	0.32	0.327	5.79e-07	0.48	1.21e-07	-0.07	0.275271	0.428764
API5	0.29	0.28	0.0033	4.35e-06	0.0115	1.04e-06	-0.07	0.27568	0.428906
DNAJC17	-0.01	-0.1	0.91	0.139	0.946	0.0859	0.07	0.277386	0.430727
HNRNPUL2	-0.14	-0.12	0.0298	0.00591	0.0739	0.00249	0.07	0.277488	0.430727
NSRP1	0.07	0.16	0.263	0.000421	0.41	0.000141	-0.07	0.277959	0.430964
SUGP1	0.24	0.2	0.00306	8.33e-05	0.0108	2.46e-05	-0.07	0.279605	0.43203
FASTKD1	-0.1	-0.22	0.33	0.0228	0.483	0.0111	-0.07	0.279488	0.43203
RNASE4	0.36	-0.14	0.00124	0.269	0.00497	0.185	0.07	0.278982	0.43203
TRA2B	0.07	0.26	0.361	1.34e-09	0.515	1.94e-10	-0.07	0.280029	0.432191
RPL41	0.54	0.27	7.39e-06	0.00024	5.49e-05	7.71e-05	0.07	0.280696	0.432727
CDC5L	0.35	0.3	2e-05	3.93e-10	0.000133	5.36e-11	-0.07	0.281638	0.433634
AKAP1	0.11	0.12	0.409	0.279	0.563	0.194	-0.07	0.282385	0.433634
RSRC1	0.42	0.43	1.65e-06	6.55e-15	1.46e-05	4.94e-16	-0.07	0.282178	0.433634
NSUN6	0.32	0.03	0.000136	0.648	0.000719	0.55	-0.07	0.282568	0.433634
DHX16	-0.04	0	0.721	0.968	0.823	0.955	-0.07	0.28328	0.434234
NUDT21	0.44	0.52	1.12e-08	5.95e-19	1.75e-07	2.9e-20	-0.07	0.284729	0.435962
MEX3C	0.15	0.03	0.0496	0.67	0.112	0.575	-0.07	0.285156	0.436122
ZNF346	0.07	-0.01	0.414	0.817	0.567	0.751	0.07	0.285742	0.436524
PPARGC1A	-0.74	-1.31	0.000112	3.86e-16	0.000606	2.55e-17	0.07	0.286247	0.436801
SFPQ	0.27	0.15	0.00016	8.51e-05	0.000826	2.52e-05	-0.07	0.288417	0.439616
PPWD1	0.26	0.02	0.006	0.743	0.0191	0.661	-0.07	0.289698	0.440576
PURB	0.2	0.26	0.0173	3.32e-06	0.0469	7.79e-07	-0.07	0.289449	0.440576
DHX29	0.11	0.09	0.196	0.0991	0.329	0.058	-0.07	0.290816	0.441779
DDX41	0.19	0.21	0.383	0.111	0.537	0.0657	-0.07	0.292548	0.443911
SMN1	0.11	0.2	0.308	0.00426	0.46	0.00175	-0.07	0.293008	0.444111
SNRPD2	0.86	0.87	4.01e-14	2.72e-35	2.46e-12	2.46e-37	-0.07	0.294066	0.444717
DQX1	-0.04	-0.65	0.826	8.1e-05	0.894	2.38e-05	-0.07	0.293924	0.444717
SHQ1	0.22	0.28	0.197	0.000412	0.331	0.000137	-0.07	0.295648	0.446112
SURF6	0.44	0.45	0.0416	3.61e-05	0.097	9.99e-06	-0.07	0.295588	0.446112
SMAD5	0.32	0.19	0.00038	0.000212	0.00177	6.71e-05	0.07	0.297898	0.446707
ACO1	0.23	-0.01	0.00541	0.906	0.0175	0.869	0.07	0.297949	0.446707
MKRN1	-0.12	-0.22	0.203	0.000678	0.338	0.000235	-0.07	0.297726	0.446707
ELAC1	-0.17	-0.29	0.101	1.84e-05	0.198	4.85e-06	0.07	0.29733	0.446707
RPL8	0.65	0.73	1.52e-08	1.44e-22	2.29e-07	4.89e-24	-0.07	0.297357	0.446707
RPSA	0.62	0.49	1.48e-08	1.94e-12	2.23e-07	1.98e-13	-0.07	0.298355	0.446707
RPS9	0.68	0.34	0.000124	1.34e-05	0.000663	3.46e-06	0.07	0.298069	0.446707
SCAF8	0.06	-0.06	0.281	0.0696	0.429	0.0387	0.07	0.298766	0.446826
ZC3H7B	0.34	0.2	1.04e-06	0.000234	9.72e-06	7.47e-05	-0.07	0.30056	0.449014
PELO	0.1	0.06	0.573	0.703	0.707	0.613	0.07	0.303707	0.452714
PURA	-0.11	-0.28	0.162	3.14e-07	0.284	6.32e-08	0.07	0.303705	0.452714
DYNLL1	0.13	0.21	0.228	0.00211	0.368	0.00081	-0.07	0.304616	0.452842
RSL24D1	0.61	0.38	1.14e-07	2.13e-08	1.37e-06	3.62e-09	0.07	0.305132	0.452842
RNASEH2C	0.21	0.2	0.279	0.0932	0.427	0.0542	0.07	0.304233	0.452842
RPS27	0.48	0.31	0.043	0.0338	0.0997	0.0171	-0.07	0.304973	0.452842
MATR3	1.05	0.67	0.000321	1.26e-05	0.00152	3.25e-06	-0.06	0.306246	0.453996
RPL10L	-0.97	-1.37	7.33e-07	3.78e-09	7.17e-06	5.8e-10	0.06	0.30667	0.454127
MRPL51	0.41	0.49	0.000344	7.32e-14	0.00162	6.24e-15	-0.06	0.309834	0.457229
CPEB4	-0.69	-0.22	4e-09	0.0178	7.04e-08	0.00843	-0.06	0.310178	0.457229
RPS8	0.56	0.35	8.09e-10	3.7e-08	1.71e-08	6.53e-09	0.06	0.309325	0.457229
CD2BP2	0.12	0.2	0.387	0.00646	0.54	0.00275	-0.06	0.310456	0.457229
MRPL41	-0.12	-0.08	0.592	0.47	0.723	0.366	-0.06	0.310325	0.457229
EEF1D	0.36	0.57	0.0043	3.83e-13	0.0144	3.59e-14	-0.06	0.311033	0.457546
RPL35	0.66	0.75	5.62e-13	1.84e-26	2.49e-11	4.21e-28	-0.06	0.311348	0.457546
WARS2	0.56	0.24	9.95e-08	6.66e-05	1.21e-06	1.93e-05	-0.06	0.313189	0.459751
PRPF38B	0.16	0.1	0.0214	0.0561	0.056	0.0303	-0.06	0.314795	0.461204
NUDT16	-0.28	-0.45	0.011	1.72e-12	0.0321	1.75e-13	0.06	0.314861	0.461204
RPL13A	0.7	0.31	8.05e-06	5.55e-05	5.93e-05	1.59e-05	0.06	0.315698	0.46193
GTF2F1	0.12	0.22	0.265	0.000459	0.413	0.000154	-0.06	0.316769	0.462997
NSA2	0.37	0.34	0.101	0.0222	0.197	0.0108	-0.06	0.317887	0.464129
RPL24	0.59	0.45	7.34e-08	3.45e-13	9.25e-07	3.22e-14	0.06	0.318753	0.464891
CNOT6	0.13	0.24	0.0588	4.9e-05	0.128	1.39e-05	-0.06	0.321178	0.467923
DBR1	0.44	0.31	0.00293	8.92e-06	0.0104	2.23e-06	-0.06	0.321636	0.468086
DGCR8	0.09	0.08	0.348	0.184	0.502	0.119	-0.06	0.32225	0.468475
ZNHIT6	0.33	0.32	4.58e-05	1.1e-10	0.000275	1.39e-11	-0.06	0.323342	0.469054
TIAL1	0.11	0.16	0.136	0.000568	0.249	0.000195	-0.06	0.323229	0.469054
HNRNPUL1	0.23	0.16	0.0125	0.00136	0.0356	0.000501	-0.06	0.324031	0.469158
DNAJC21	0.18	0.28	0.045	2.79e-06	0.103	6.47e-07	-0.06	0.324108	0.469158
RPL3	0.61	0.32	1.7e-08	2.63e-07	2.53e-07	5.23e-08	0.06	0.32461	0.469382
DDX17	0.12	-0.14	0.336	0.0185	0.49	0.00875	0.06	0.325023	0.469478
ASH1L	-0.1	-0.11	0.11	0.00682	0.211	0.00292	0.06	0.331075	0.477709
PYM1	0.02	-0.1	0.765	0.125	0.854	0.0759	-0.06	0.332382	0.479083
LUC7L3	0.2	0.07	0.274	0.495	0.422	0.391	-0.06	0.332972	0.479423
SRPK2	0.26	0.24	0.00014	2.43e-07	0.000735	4.81e-08	-0.06	0.333959	0.479822
R3HDM2	0.33	0.23	0.000198	6.81e-06	0.000999	1.68e-06	-0.06	0.333825	0.479822
GNL1	0.11	0.19	0.19	0.00229	0.321	0.000886	-0.06	0.335289	0.481222
RPS3A	0.56	0.25	1.83e-07	0.00294	2.08e-06	0.00116	0.06	0.337828	0.484352
POP5	0.24	0.16	0.00174	0.00185	0.00664	0.000702	-0.06	0.338608	0.484956
INTS9	0.3	0.09	1.62e-06	0.0746	1.44e-05	0.0419	-0.06	0.339809	0.485735
MRPL16	0.39	0.26	1.77e-07	4.04e-05	2.02e-06	1.13e-05	-0.06	0.339871	0.485735
TRMT5	0.48	0.4	7.17e-05	1.08e-09	0.00041	1.54e-10	-0.06	0.343556	0.490483
TRMT1L	0.2	0.01	0.0567	0.899	0.125	0.86	-0.06	0.345546	0.492804
FXR1	0.21	0.2	0.0108	0.00061	0.0316	0.00021	0.06	0.347037	0.494409
RPL21	0.37	0.56	0.00081	1.15e-10	0.00344	1.46e-11	-0.06	0.347951	0.495189
RPL38	0.64	0.56	3.42e-08	3.11e-15	4.68e-07	2.27e-16	0.06	0.350228	0.497756
PINX1	0.59	0.45	3.34e-08	9.93e-10	4.58e-07	1.42e-10	-0.06	0.350491	0.497756
EIF4H	0.07	0.18	0.197	2.03e-05	0.331	5.38e-06	-0.06	0.353675	0.501751
ASCC1	0.15	0.19	0.0123	2.81e-05	0.0351	7.62e-06	-0.06	0.354931	0.503005
RPS25	0.5	0.32	5.5e-07	3.48e-06	5.57e-06	8.18e-07	0.06	0.357136	0.5056
ZC3H7A	0	-0.01	0.942	0.761	0.966	0.682	-0.06	0.358014	0.506303
ZNF385A	-1.07	-0.53	1.36e-12	0.000216	5.52e-11	6.86e-05	0.06	0.358382	0.506303
SAMHD1	-0.64	-0.49	2.04e-07	3.62e-13	2.3e-06	3.38e-14	0.06	0.360511	0.506686
TRMT13	0.35	-0.03	0.00209	0.695	0.00781	0.603	-0.06	0.35947	0.506686
RPL7A	0.69	0.64	3.46e-13	7.87e-21	1.62e-11	3.15e-22	-0.06	0.35917	0.506686
PPARGC1B	-0.75	-0.84	3.27e-07	1.01e-20	3.51e-06	4.12e-22	0.06	0.360527	0.506686
AARSD1	0.39	0.33	0.000717	2.84e-08	0.00309	4.91e-09	-0.06	0.360087	0.506686
RPS12	0.83	0.46	2.07e-11	3.13e-08	6.29e-10	5.46e-09	0.06	0.364043	0.511097
TXNL4B	0.4	0.25	0.00596	3.08e-05	0.019	8.43e-06	-0.06	0.365064	0.511999
MBNL2	0.3	0.15	0.0153	0.0755	0.0424	0.0425	-0.06	0.365591	0.512207
ZCCHC14	-0.24	0.09	0.018	0.17	0.0485	0.109	-0.06	0.366858	0.513373
ZFP36L2	-0.06	0.08	0.678	0.463	0.791	0.36	-0.06	0.367183	0.513373
PRPF18	-0.09	-0.11	0.139	0.00728	0.253	0.00314	0.06	0.368156	0.514202
GFM1	0.13	0.13	0.0561	0.0185	0.124	0.00877	-0.06	0.370711	0.516993
RPL17	0.59	0.25	1.84e-05	0.00225	0.000124	0.000869	0.06	0.37092	0.516993
RPL28	0.79	0.61	1.08e-06	2.47e-10	1.01e-05	3.28e-11	-0.06	0.372078	0.517541
CELF1	0.05	0.17	0.266	7.14e-09	0.414	1.14e-09	-0.06	0.371704	0.517541
TOE1	0.04	0.07	0.566	0.27	0.702	0.187	-0.06	0.376199	0.522199
PARP1	0.33	0.35	0.00374	6.87e-07	0.0128	1.46e-07	-0.06	0.376015	0.522199
TRIM21	0.16	0.14	0.0693	0.0386	0.146	0.0199	-0.06	0.377012	0.522789
DHX35	-0.11	0.23	0.27	0.000154	0.418	4.74e-05	-0.06	0.37805	0.523692
ALKBH5	-0.06	-0.13	0.532	0.0307	0.674	0.0154	0.06	0.378677	0.524024
SNRPD3	0.32	0.33	0.000461	5.61e-07	0.0021	1.17e-07	-0.06	0.379873	0.525141
ZNF638	0.18	-0.01	0.00565	0.811	0.0181	0.744	0.06	0.381153	0.52632
RBM23	-0.08	-0.17	0.37	0.00197	0.524	0.000751	0.06	0.381505	0.52632
RRP7A	0.38	0.53	0.00909	1.93e-08	0.0272	3.26e-09	-0.06	0.382286	0.526862
POLR1E	0.67	0.68	1.61e-11	1.26e-22	5.03e-10	4.26e-24	-0.06	0.382945	0.527231
ELAC2	0.37	0.19	3.38e-08	0.000456	4.63e-07	0.000154	-0.06	0.383819	0.527897
RNH1	0.25	0.13	0.064	0.0882	0.137	0.0508	-0.06	0.385471	0.528021
POLR2B	0.37	0.26	3.36e-05	9.88e-08	0.000211	1.85e-08	-0.06	0.384716	0.528021
RPL19	0.51	0.53	2.56e-08	4.09e-16	3.62e-07	2.72e-17	-0.06	0.384445	0.528021
SNIP1	0.01	-0.01	0.965	0.896	0.979	0.855	-0.06	0.385224	0.528021
MRPS26	0.57	0.59	0.000448	6.42e-11	0.00205	7.85e-12	-0.05	0.386673	0.529132
ZCCHC8	0.07	0.02	0.368	0.704	0.523	0.615	-0.05	0.389024	0.529629
INTS10	0.54	0.21	2.61e-13	0.000155	1.28e-11	4.77e-05	-0.05	0.389387	0.529629
CMTR1	0.25	0.28	0.00176	3.9e-05	0.00673	1.09e-05	-0.05	0.38807	0.529629
SSU72	0.14	0.16	0.0347	8.17e-05	0.0836	2.41e-05	-0.05	0.388774	0.529629
RPUSD2	0.41	0.45	0.00337	3.39e-07	0.0117	6.84e-08	-0.05	0.387755	0.529629
LARP6	-0.28	-0.04	0.28	0.88	0.429	0.832	0.05	0.388801	0.529629
RBM5	-0.05	-0.22	0.335	9.26e-07	0.488	2e-07	0.05	0.390417	0.529661
TEP1	-0.44	-0.4	3.11e-06	2.26e-09	2.58e-05	3.38e-10	-0.05	0.390586	0.529661
U2AF1L4	-0.34	-0.35	0.0124	0.000107	0.0355	3.23e-05	0.05	0.38994	0.529661
MRPL54	0.2	0.11	0.0611	0.133	0.132	0.0817	0.05	0.391237	0.530012
DNTTIP2	0.44	0.39	1.42e-05	8.27e-11	9.81e-05	1.03e-11	-0.05	0.392039	0.530567
RPUSD3	0.4	0.32	9.19e-07	6.08e-10	8.73e-06	8.47e-11	-0.05	0.392661	0.530878
NAA38	0.03	-0.04	0.737	0.707	0.835	0.617	0.05	0.396263	0.534908
RNPC3	0.17	-0.35	0.113	2.91e-06	0.215	6.76e-07	0.05	0.396433	0.534908
POLR2I	0.65	0.59	8.79e-09	9.62e-16	1.41e-07	6.66e-17	-0.05	0.397132	0.535317
CLK1	-0.12	-0.1	0.161	0.137	0.283	0.0846	0.05	0.399149	0.535428
GPATCH1	0.1	0.06	0.27	0.255	0.418	0.174	-0.05	0.39768	0.535428
HNRNPH3	0.02	0.04	0.777	0.621	0.862	0.52	0.05	0.398991	0.535428
DRG2	0.14	0.13	0.0275	0.00774	0.0692	0.00336	-0.05	0.399195	0.535428
ALKBH8	0.15	0.13	0.108	0.0318	0.208	0.016	0.05	0.399031	0.535428
ZCCHC7	0.4	0.31	1.12e-05	1.92e-08	7.92e-05	3.25e-09	-0.05	0.400989	0.536973
EIF3K	0.09	0.03	0.432	0.721	0.585	0.634	0.05	0.401141	0.536973
EIF3E	0.74	0.62	1.64e-09	1.23e-16	3.19e-08	7.66e-18	-0.05	0.40261	0.537343
HNRNPD	0.24	0.31	0.00933	4.15e-08	0.0278	7.36e-09	-0.05	0.402402	0.537343
EFL1	0.24	-0.11	0.0155	0.22	0.0428	0.147	-0.05	0.402111	0.537343
WBP4	0.09	0.22	0.352	0.00248	0.506	0.000964	-0.05	0.403079	0.537439
NOA1	0.61	0.3	1.27e-12	4.14e-06	5.2e-11	9.85e-07	-0.05	0.404869	0.539294
SRP68	0.22	0.2	0.000157	1.26e-06	0.000812	2.77e-07	-0.05	0.406163	0.540484
THOC1	0.15	0.02	0.135	0.774	0.247	0.698	-0.05	0.407045	0.541125
XPO7	0.29	0.21	0.00402	0.00138	0.0136	0.000508	-0.05	0.408284	0.54224
GSPT2	0.7	0.55	0.000912	2.88e-06	0.0038	6.71e-07	-0.05	0.410518	0.544672
AUH	0	-0.12	0.961	0.0318	0.977	0.016	-0.05	0.412475	0.546731
TFAM	0.35	0.36	0.00339	1.87e-07	0.0118	3.64e-08	-0.05	0.414055	0.548289
PPIL4	0.11	0.07	0.229	0.209	0.37	0.138	-0.05	0.41713	0.55182
RPL27A	0.57	0.51	7.42e-07	2.76e-11	7.25e-06	3.22e-12	-0.05	0.41945	0.554347
LSM3	0.23	0.36	0.015	6.01e-08	0.0416	1.09e-08	-0.05	0.424148	0.560008
MSL3	0.15	0.23	0.109	2.56e-05	0.21	6.92e-06	-0.05	0.424961	0.560534
UPF2	0.03	0.1	0.666	0.0372	0.781	0.0191	-0.05	0.426917	0.562565
EIF3J	0.48	0.51	6.87e-06	3.87e-15	5.16e-05	2.85e-16	-0.05	0.428041	0.563092
TRNAU1AP	-0.1	-0.11	0.206	0.0268	0.342	0.0133	0.05	0.42815	0.563092
MTFMT	0.14	0.11	0.192	0.0889	0.324	0.0512	-0.05	0.429888	0.564829
MRM3	0.3	0.12	0.0179	0.11	0.0483	0.0655	0.05	0.430702	0.565349
PPIE	0.22	0.14	0.0115	0.00326	0.0333	0.0013	-0.05	0.431637	0.566027
RPL15	0.46	0.3	1.95e-10	1.1e-06	4.76e-09	2.4e-07	0.05	0.434557	0.569303
SMNDC1	0.04	0.29	0.648	4.08e-09	0.768	6.3e-10	-0.05	0.436403	0.571168
MRPL11	0.24	0.5	0.0069	9.6e-12	0.0215	1.06e-12	-0.05	0.438819	0.573775
ZCCHC9	0.24	0.26	0.00108	9.29e-08	0.00442	1.73e-08	-0.05	0.440861	0.575887
EIF2S1	0.44	0.56	0.00184	1.11e-11	0.00699	1.24e-12	-0.05	0.443929	0.579336
SRSF1	0.26	0.34	0.0627	2.48e-07	0.135	4.92e-08	-0.05	0.444738	0.579831
TIPARP	-0.03	-0.17	0.836	0.113	0.9	0.0674	0.05	0.446246	0.581237
XRN1	-0.37	-0.16	0.000708	0.0243	0.00305	0.0119	-0.05	0.447539	0.582115
ZNF768	-0.06	-0.03	0.544	0.756	0.684	0.676	-0.05	0.447781	0.582115
SAFB2	-0.08	-0.1	0.45	0.0496	0.602	0.0265	0.05	0.448461	0.582439
DZIP1L	-0.65	-0.07	1.19e-06	0.682	1.1e-05	0.589	0.05	0.449785	0.583599
IREB2	-0.06	-0.04	0.439	0.413	0.592	0.312	-0.05	0.451423	0.585162
RIOK2	0.34	0.17	0.000347	0.00267	0.00163	0.00105	-0.05	0.452009	0.585361
TRMT112	0.49	0.78	0.00011	1.44e-19	0.000596	6.63e-21	-0.05	0.453116	0.586232
TSR2	0.02	0.27	0.801	0.000147	0.878	4.53e-05	-0.05	0.454358	0.587278
ZNF622	0.18	0.2	0.16	0.00581	0.282	0.00245	-0.05	0.458302	0.59181
TYW3	0.27	0.16	0.0131	0.0305	0.0371	0.0153	0.05	0.45904	0.592197
RPS14	0.56	0.37	0.000103	1.34e-06	0.000564	2.95e-07	0.05	0.459764	0.592565
SNUPN	0.1	0.15	0.164	0.00526	0.287	0.00219	0.05	0.461331	0.593788
LARP7	0.02	-0.16	0.828	0.00494	0.896	0.00205	0.05	0.461591	0.593788
SYF2	0.1	-0.12	0.321	0.0794	0.474	0.045	0.05	0.464507	0.596221
IPO8	0.05	-0.06	0.48	0.225	0.628	0.15	0.05	0.464806	0.596221
RPLP2	0.38	0.39	1.12e-07	1.37e-09	1.35e-06	2e-10	-0.05	0.464524	0.596221
CAPRIN2	0.47	0.35	0.000502	1.71e-06	0.00226	3.83e-07	-0.05	0.466881	0.598316
LUC7L	0.28	0.12	0.00334	0.0596	0.0116	0.0325	-0.05	0.467367	0.598372
DRG1	0.4	0.29	0.000302	9.92e-06	0.00145	2.5e-06	-0.05	0.468693	0.599501
ZRSR2	0.19	0.16	0.118	0.0486	0.222	0.0258	-0.05	0.469717	0.600243
CLK4	-0.13	-0.31	0.0573	8.15e-09	0.126	1.31e-09	0.05	0.471265	0.601653
RPL18A	0.66	0.55	4.84e-08	8.72e-15	6.39e-07	6.68e-16	0.05	0.473098	0.603423
RRP15	0.59	0.64	0.000292	4.02e-14	0.00141	3.33e-15	-0.05	0.475087	0.605389
RNASET2	0.53	0.13	0.00212	0.181	0.0079	0.116	-0.05	0.476012	0.605997
EIF2B4	0.14	0.17	0.0249	1.22e-05	0.0637	3.13e-06	-0.04	0.480817	0.610963
ERI3	0.46	0.46	8.53e-08	3.08e-12	1.06e-06	3.21e-13	-0.04	0.48039	0.610963
DDX1	0.29	0.32	0.000102	2.54e-10	0.00056	3.38e-11	-0.04	0.482346	0.612331
RPLP0	0.72	0.57	2.44e-11	4.87e-16	7.28e-10	3.27e-17	-0.04	0.483566	0.612729
SUPT6H	-0.02	0.06	0.792	0.201	0.872	0.132	-0.04	0.483324	0.612729
TNRC6C	-0.16	-0.18	0.0681	0.00824	0.144	0.0036	0.04	0.484174	0.612924
MRPS7	0.1	0.18	0.223	0.00133	0.363	0.000488	-0.04	0.484871	0.613232
RPL31	0.74	0.49	3.19e-08	2.72e-11	4.41e-07	3.17e-12	0.04	0.4859	0.613959
RPS19	0.9	0.74	1.36e-13	1.43e-23	7.19e-12	4.41e-25	-0.04	0.487127	0.614936
FUBP3	0.16	0.34	0.0733	2.43e-09	0.153	3.64e-10	-0.04	0.488242	0.615768
MRPS36	-0.16	-0.21	0.183	0.0132	0.313	0.00602	-0.04	0.489703	0.617035
RBM47	-0.51	-0.43	4.32e-05	1.45e-05	0.000262	3.75e-06	-0.04	0.490348	0.617273
MRPL18	0.19	0.36	0.0221	6.75e-09	0.0575	1.07e-09	-0.04	0.493326	0.620443
THUMPD1	0.13	-0.05	0.0866	0.403	0.175	0.303	0.04	0.494702	0.621596
CCAR2	0.19	0.03	0.12	0.717	0.226	0.63	0.04	0.496032	0.62211
C11orf68	0.21	0.04	0.012	0.606	0.0344	0.505	0.04	0.495885	0.62211
CWC22	0.12	0.1	0.255	0.109	0.4	0.0644	-0.04	0.499754	0.625617
SUPT5H	0.11	0.16	0.199	0.00774	0.333	0.00336	-0.04	0.499338	0.625617
ZC3H12C	-0.78	-0.42	1.75e-05	4.92e-05	0.000118	1.4e-05	0.04	0.505104	0.631731
HNRNPA3	0.23	0.33	0.0659	3.16e-05	0.14	8.64e-06	-0.04	0.50583	0.632054
R3HCC1	0.26	-0.01	0.0056	0.919	0.018	0.885	0.04	0.508063	0.634086
RPL5	0.49	0.26	5.7e-06	1.25e-05	4.38e-05	3.21e-06	0.04	0.508395	0.634086
SRRM2	0.04	-0.07	0.62	0.34	0.746	0.246	-0.04	0.509963	0.635456
LRRFIP2	-0.66	-0.49	2.73e-12	1.76e-13	1.03e-10	1.57e-14	0.04	0.511103	0.635747
EXOSC10	0.15	0.1	0.0167	0.0139	0.0455	0.00642	-0.04	0.511137	0.635747
SF3B1	0.08	0.01	0.276	0.883	0.425	0.837	-0.04	0.516857	0.641681
RPL26	0.64	0.34	0.000123	0.00204	0.000659	0.000779	0.04	0.51655	0.641681
HABP4	0.29	0.25	0.0181	0.0449	0.0486	0.0236	-0.04	0.518542	0.643182
XRCC6	0.3	0.32	1.82e-06	6.26e-10	1.59e-05	8.73e-11	-0.04	0.519071	0.643249
TFIP11	-0.04	0.04	0.521	0.363	0.664	0.266	-0.04	0.520107	0.643942
CDK9	-0.06	-0.09	0.321	0.0837	0.474	0.0478	0.04	0.522453	0.645665
DIS3L	0.26	0.06	0.00607	0.311	0.0193	0.221	0.04	0.522235	0.645665
CTIF	0.34	-0.18	0.0191	0.165	0.0509	0.105	0.04	0.524605	0.647732
SIDT1	0.14	-0.46	0.313	0.00145	0.465	0.000536	0.04	0.526893	0.648755
DHX40	0.42	0.21	4.23e-07	6.06e-05	4.4e-06	1.75e-05	-0.04	0.526291	0.648755
POLR2L	0.12	0.44	0.309	6.4e-08	0.462	1.16e-08	-0.04	0.527353	0.648755
HNRNPA0	0.45	0.25	3.66e-05	1.09e-07	0.000227	2.06e-08	-0.04	0.527135	0.648755
PAN2	0.29	0.13	0.00228	0.023	0.0084	0.0112	-0.04	0.528346	0.649385
CRNKL1	0.07	0.18	0.436	0.00397	0.589	0.00161	-0.04	0.52933	0.650004
MBNL3	-0.31	-0.38	0.0249	0.000288	0.0636	9.33e-05	-0.04	0.532187	0.652919
SF3A1	0.14	0.14	0.0338	0.00991	0.0819	0.0044	-0.04	0.532937	0.653246
SPEN	-0.21	-0.02	0.00132	0.642	0.00525	0.543	-0.04	0.535432	0.653576
CCNT2	-0.08	-0.09	0.355	0.113	0.509	0.0674	-0.04	0.534005	0.653576
RPS10	0.6	0.59	2.76e-12	2.82e-18	1.04e-10	1.47e-19	-0.04	0.535623	0.653576
RPL23	0.54	0.49	4.87e-05	5.56e-10	0.000291	7.71e-11	-0.04	0.535033	0.653576
ZMAT3	0.57	0.3	1.11e-05	0.00105	7.87e-05	0.000377	0.04	0.535134	0.653576
DHX38	0.06	0.01	0.594	0.875	0.725	0.826	-0.04	0.536405	0.65394
MECP2	-0.19	-0.02	0.011	0.837	0.032	0.776	-0.04	0.538266	0.655618
YTHDC2	0.05	-0.15	0.522	0.00533	0.664	0.00223	0.04	0.540483	0.657726
CLK3	-0.29	-0.26	2.09e-05	4.03e-09	0.000139	6.21e-10	0.04	0.541111	0.657898
BCDIN3D	0.47	0.22	9.12e-07	0.000832	8.69e-06	0.000294	0.04	0.542743	0.659289
CNOT8	0.24	0.04	0.0311	0.614	0.0765	0.513	-0.04	0.543301	0.659375
RNASE6	-0.69	-0.59	0.000114	4.23e-07	0.000618	8.67e-08	0.04	0.544011	0.659644
EIF4ENIF1	-0.1	-0.12	0.139	0.00959	0.253	0.00425	0.04	0.545863	0.661296
C1D	-0.08	-0.03	0.385	0.727	0.538	0.641	0.04	0.549319	0.664887
HNRNPLL	0.23	0.2	0.0014	1.76e-05	0.00553	4.63e-06	-0.04	0.550291	0.664899
ADARB1	-0.34	-0.24	0.0235	0.0918	0.0605	0.0532	0.04	0.550312	0.664899
PLD6	0.53	0.48	0.000166	2.02e-06	0.000851	4.57e-07	-0.04	0.553508	0.668163
ISY1	0.25	0.35	0.1	7.99e-06	0.197	1.99e-06	-0.04	0.554507	0.668772
SRBD1	0.07	0.02	0.507	0.785	0.652	0.712	-0.04	0.558627	0.673084
MKRN2	0.2	0.1	0.00303	0.0445	0.0107	0.0234	0.04	0.559078	0.673084
YBX1	0.25	0.36	0.00424	1.91e-08	0.0142	3.22e-09	-0.04	0.559591	0.673103
DHX36	0.2	0.15	0.0219	0.00765	0.057	0.00332	-0.04	0.561562	0.674873
EIF2B3	0.36	0.35	0.00141	1.66e-08	0.00556	2.79e-09	-0.04	0.562625	0.675549
UBTF	-0.02	0.01	0.853	0.853	0.911	0.797	-0.04	0.5636	0.67612
AK6	0.12	0.12	0.252	0.166	0.397	0.105	-0.04	0.565227	0.677471
YBX3	0.63	0.19	6.13e-07	0.0657	6.11e-06	0.0363	-0.04	0.569683	0.682207
HBS1L	0.19	0.28	0.0192	7.64e-08	0.051	1.4e-08	-0.04	0.573649	0.685399
FAM98B	0.18	0.04	0.15	0.746	0.268	0.664	-0.04	0.573869	0.685399
LSM14A	0.17	0.21	0.0458	1.43e-08	0.105	2.38e-09	-0.04	0.573652	0.685399
MRPL21	0.12	0.31	0.11	8.85e-06	0.211	2.21e-06	-0.04	0.574487	0.685531
XAB2	0.3	0.29	0.000284	2.53e-08	0.00137	4.34e-09	-0.04	0.576828	0.687717
RBM17	-0.02	0.2	0.737	1.97e-05	0.835	5.22e-06	-0.04	0.578784	0.688435
A1CF	-0.76	-0.69	6.08e-07	0.000123	6.07e-06	3.75e-05	-0.04	0.579467	0.688435
INTS4	0.13	0.06	0.107	0.214	0.207	0.142	-0.04	0.57874	0.688435
EXOG	0.07	0.03	0.453	0.762	0.605	0.683	0.04	0.579328	0.688435
RPS3	0.63	0.57	3.62e-07	2.82e-16	3.84e-06	1.84e-17	-0.04	0.581448	0.690182
TRDMT1	0.03	-0.23	0.865	0.00831	0.919	0.00363	-0.03	0.583651	0.69219
FXR2	0.05	0.01	0.411	0.876	0.564	0.828	-0.03	0.584508	0.692598
HNRNPDL	0.32	0.24	0.00244	1.75e-05	0.00893	4.6e-06	0.03	0.58627	0.694078
PLRG1	0.19	0.12	0.0791	0.0678	0.163	0.0376	-0.03	0.58901	0.696712
ZRANB2	-0.26	-0.19	0.00178	0.00029	0.00678	9.42e-05	0.03	0.590485	0.697846
FCF1	0.31	0.2	0.00589	0.00292	0.0188	0.00116	-0.03	0.592385	0.699272
NPM2	1.62	0.61	1.12e-10	0.000688	2.89e-09	0.000239	0.03	0.592726	0.699272
ENDOV	-0.12	-0.35	0.34	1.47e-08	0.494	2.45e-09	0.03	0.594794	0.7011
CNOT6L	-0.02	-0.06	0.824	0.216	0.893	0.143	-0.03	0.596137	0.702071
CNOT4	0.06	0.04	0.583	0.496	0.716	0.392	-0.03	0.598452	0.70235
POLR2E	0.25	0.39	0.0395	5.5e-08	0.0928	9.91e-09	-0.03	0.597479	0.70235
RPL10	0.53	0.44	1.43e-11	8.54e-11	4.54e-10	1.06e-11	-0.03	0.59829	0.70235
MRPL33	0.24	0.28	0.00501	9.25e-06	0.0164	2.32e-06	-0.03	0.597516	0.70235
RNASEL	-0.58	-0.56	4.07e-09	9.63e-15	7.16e-08	7.41e-16	0.03	0.605355	0.709835
DDX6	-0.13	-0.09	0.11	0.0556	0.211	0.03	0.03	0.607113	0.71128
ZFP36L1	0.56	0.34	0.000268	0.00914	0.0013	0.00403	0.03	0.608241	0.711984
RANBP2	0.5	0.37	2.17e-06	3.88e-10	1.87e-05	5.29e-11	-0.03	0.61191	0.715659
UBA52	0.51	0.52	1.07e-05	2.64e-13	7.64e-05	2.43e-14	-0.03	0.613475	0.71687
RPS16	0.69	0.55	1.85e-07	3.43e-15	2.11e-06	2.51e-16	-0.03	0.615451	0.718557
SETD1B	-0.06	0.03	0.62	0.754	0.746	0.674	-0.03	0.616291	0.718918
POLR2F	0.32	0.56	0.0398	4.64e-09	0.0935	7.22e-10	-0.03	0.618211	0.720535
CLASRP	0.02	0.04	0.784	0.592	0.867	0.49	-0.03	0.618786	0.720584
ZC3H12B	0.02	-0.08	0.844	0.431	0.905	0.329	0.03	0.620402	0.721845
SRSF4	-0.07	-0.11	0.444	0.0447	0.596	0.0235	0.03	0.62223	0.723349
ANG	0.29	-0.1	0.0131	0.456	0.037	0.354	0.03	0.623191	0.723371
MRPS6	0.15	0.08	0.043	0.159	0.0995	0.101	0.03	0.623319	0.723371
HELZ	0.02	-0.04	0.825	0.403	0.893	0.303	0.03	0.624506	0.724127
PRPF31	0.47	0.41	8.11e-07	2.81e-12	7.83e-06	2.92e-13	-0.03	0.625504	0.724358
RC3H1	-0.06	-0.09	0.379	0.0484	0.533	0.0257	-0.03	0.625777	0.724358
ARL6IP4	0.24	0.23	0.0403	0.000775	0.0944	0.000272	0.03	0.627941	0.726241
ALKBH1	-0.12	-0.09	0.116	0.0835	0.22	0.0477	0.03	0.629591	0.726244
NSUN4	0.28	0.12	2.02e-05	0.0134	0.000135	0.00617	-0.03	0.631162	0.726244
RBM25	0.12	0.07	0.0837	0.137	0.17	0.0844	-0.03	0.631324	0.726244
ZCCHC17	0.06	0.11	0.41	0.0219	0.564	0.0106	0.03	0.629625	0.726244
WDR61	0.15	0.15	0.0332	0.00119	0.0807	0.000433	0.03	0.63224	0.726244
PRPF39	0.29	0.14	0.00121	0.0245	0.00487	0.012	-0.03	0.630997	0.726244
PCBP2	0.29	0.19	0.000214	7.08e-06	0.00107	1.75e-06	-0.03	0.629252	0.726244
PRR3	0.36	0.21	9.34e-05	0.000244	0.000518	7.84e-05	-0.03	0.632176	0.726244
RAVER2	-0.34	-0.62	0.00124	3.84e-10	0.00495	5.23e-11	-0.03	0.633827	0.727448
RPL6	0.51	0.45	2.02e-06	4.19e-14	1.75e-05	3.49e-15	0.03	0.63918	0.732119
PCBP4	0.5	0.32	0.000198	0.00116	0.001	0.000421	-0.03	0.638986	0.732119
FAM120B	-0.02	-0.18	0.856	0.000534	0.913	0.000182	0.03	0.639521	0.732119
PUM1	0.34	0.19	2.61e-05	9.24e-07	0.000169	1.99e-07	-0.03	0.64077	0.732662
SF3A3	0.37	0.42	0.000102	3.42e-14	0.000558	2.82e-15	-0.03	0.641079	0.732662
GPATCH8	0.01	0.04	0.873	0.205	0.925	0.134	0.03	0.642219	0.733344
MRPS11	-0.04	0.07	0.627	0.28	0.752	0.195	-0.03	0.645722	0.736722
SLTM	-0.03	-0.14	0.689	0.0018	0.799	0.00068	-0.03	0.649686	0.74062
ZFP36	-0.62	-0.16	0.00564	0.391	0.0181	0.292	0.03	0.651543	0.742111
MRPL34	-0.06	-0.02	0.629	0.788	0.754	0.715	0.03	0.653056	0.743209
TRMT10B	0.23	0.02	0.00291	0.695	0.0104	0.604	0.03	0.655961	0.745887
EXOSC3	0.36	0.49	0.00256	3.5e-14	0.00929	2.88e-15	-0.03	0.657867	0.747425
RPL18	0.8	0.61	1.42e-11	2.42e-19	4.51e-10	1.13e-20	-0.03	0.659378	0.748513
PPP1R10	0.03	0.05	0.758	0.529	0.849	0.425	0.03	0.661422	0.750204
PABPN1	0.2	0.03	0.103	0.674	0.2	0.58	-0.03	0.662753	0.750307
RTF1	0.11	-0.01	0.132	0.823	0.243	0.759	0.03	0.663733	0.750307
EIF1	0.14	0.14	0.118	0.011	0.222	0.00496	0.03	0.662843	0.750307
RPS17	0.56	0.47	9.67e-05	1.15e-05	0.000534	2.94e-06	-0.03	0.66344	0.750307
MRPL1	0.45	0.28	1.44e-05	0.000172	9.96e-05	5.37e-05	-0.03	0.665198	0.751334
MTERF4	-0.01	-0.2	0.877	1.11e-07	0.926	2.09e-08	0.03	0.668484	0.754416
PTCD2	0.46	0.39	8.59e-06	9.56e-12	6.28e-05	1.06e-12	-0.03	0.669154	0.754543
RBMS2	0.18	-0.03	0.12	0.71	0.225	0.621	-0.03	0.672528	0.757715
CNOT7	0.45	0.24	1.33e-06	0.000734	1.21e-05	0.000257	-0.03	0.673627	0.758322
AKAP8L	0.26	0.11	0.0137	0.072	0.0385	0.0402	-0.03	0.676634	0.761073
AFF4	-0.07	-0.1	0.369	0.0438	0.523	0.0229	0.03	0.685804	0.770329
STN1	0.18	0.03	0.115	0.696	0.217	0.605	-0.03	0.686003	0.770329
SNRNP70	0.3	0.12	0.00714	0.1	0.0221	0.0587	-0.03	0.687146	0.770332
DCP2	-0.01	0.03	0.911	0.69	0.947	0.598	-0.03	0.686867	0.770332
ATXN1	0.03	-0.06	0.7	0.359	0.807	0.263	0.03	0.68777	0.770394
MRPL53	0.2	0.22	0.0405	1.53e-05	0.0948	3.99e-06	-0.03	0.688642	0.770732
SMG6	-0.25	-0.27	0.000882	3.03e-08	0.00369	5.26e-09	0.03	0.690378	0.772036
EIF2B1	0.15	0.11	0.0613	0.00267	0.133	0.00105	0.03	0.693385	0.774757
MRPL22	0.2	0.35	0.0194	7.49e-07	0.0517	1.6e-07	-0.02	0.69616	0.775935
SETX	-0.13	0.07	0.0856	0.186	0.174	0.12	-0.02	0.695778	0.775935
ATXN2	0.25	0.13	0.000488	0.000777	0.00221	0.000273	-0.02	0.695913	0.775935
EIF5A2	1	1.07	3.23e-06	2.56e-18	2.66e-05	1.33e-19	-0.02	0.699402	0.778905
METTL3	0.21	0.15	0.00174	0.000397	0.00665	0.000132	-0.02	0.702348	0.781543
ANGEL2	0.19	0.09	0.00203	0.0458	0.0076	0.0242	-0.02	0.703157	0.7818
RPS13	0.56	0.42	2.5e-07	8.16e-08	2.76e-06	1.5e-08	-0.02	0.704123	0.78223
RPL39	0.73	0.7	1.08e-06	9.18e-10	1.01e-05	1.31e-10	-0.02	0.708201	0.786115
FTO	0.12	0.03	0.0427	0.656	0.099	0.559	0.02	0.717673	0.795975
NYNRIN	0.56	-0.1	0.000217	0.355	0.00108	0.259	0.02	0.721589	0.799662
SCAF11	0.14	0.01	0.0419	0.851	0.0975	0.795	-0.02	0.723912	0.80158
APOBEC3F	0.05	-0.05	0.647	0.598	0.767	0.496	0.02	0.724927	0.802047
SRA1	-0.14	0.03	0.0691	0.638	0.146	0.539	-0.02	0.727526	0.804265
MAGOH	0.37	0.44	0.00147	1.87e-10	0.00576	2.43e-11	-0.02	0.730509	0.806902
MATR3	0.2	0.11	0.0307	0.0189	0.0756	0.00896	-0.02	0.737427	0.813255
EIF5	-0.09	-0.07	0.235	0.152	0.376	0.0947	-0.02	0.737464	0.813255
RPS18	0.76	0.62	2.1e-08	2.44e-15	3.04e-07	1.76e-16	0.02	0.738285	0.813497
INTS3	0.35	0.26	6.55e-06	6.29e-07	4.96e-05	1.32e-07	0.02	0.73918	0.81382
MRPS14	0.07	0.14	0.369	0.00619	0.523	0.00262	0.02	0.743671	0.818099
LCMT2	0.09	0.16	0.369	0.053	0.523	0.0285	0.02	0.754385	0.82921
EIF1B	0.07	-0.04	0.629	0.68	0.753	0.586	-0.02	0.75686	0.831254
RBM6	0.1	0.04	0.128	0.505	0.237	0.401	0.02	0.759574	0.833558
FAM98C	0.12	-0.12	0.399	0.152	0.552	0.0949	-0.02	0.760249	0.833623
MRPL43	0.16	0.07	0.027	0.147	0.0681	0.0914	0.02	0.76408	0.836466
NCBP3	0.06	-0.15	0.436	0.00859	0.589	0.00377	0.02	0.763729	0.836466
ACIN1	0.15	0.03	0.00429	0.456	0.0144	0.353	-0.02	0.766512	0.837773
DYNC1H1	0.17	0.03	0.0335	0.62	0.0812	0.519	0.02	0.766065	0.837773
SARNP	0.3	0.24	0.000151	3.45e-06	0.000786	8.11e-07	0.02	0.768194	0.838932
PAIP2	-0.05	0.11	0.406	0.0197	0.559	0.00939	-0.02	0.770092	0.83924
MRPL39	0.23	0.18	0.0128	0.0167	0.0363	0.00783	-0.02	0.770338	0.83924
TRMT44	0.37	0.14	0.00665	0.0458	0.0208	0.0242	-0.02	0.76969	0.83924
SETD7	0.54	0.17	1.64e-07	0.0578	1.89e-06	0.0314	0.02	0.772578	0.841003
PUM2	0.08	0.04	0.15	0.425	0.268	0.323	0.02	0.774828	0.842773
RBM14	0.22	0.15	0.185	0.0383	0.315	0.0197	-0.02	0.777372	0.844861
RPS6	0.61	0.5	1.05e-07	3.26e-13	1.27e-06	3.03e-14	-0.02	0.778528	0.845438
RPL30	0.65	0.54	6.34e-09	1.97e-14	1.06e-07	1.58e-15	0.02	0.779799	0.846138
DICER1	0.07	-0.18	0.359	0.000856	0.513	0.000303	0.02	0.782667	0.848569
APOBEC3G	-0.29	-0.03	0.0787	0.795	0.162	0.724	-0.02	0.783859	0.849181
THG1L	0.38	0.19	0.000137	0.0044	0.000722	0.00181	0.02	0.78546	0.849554
CLK2	0.11	0.15	0.0597	0.00272	0.13	0.00107	-0.02	0.785221	0.849554
HEXIM2	0.56	0.36	0.00159	0.000489	0.00615	0.000166	-0.02	0.786134	0.849603
NFX1	0.04	0.08	0.461	0.0795	0.611	0.0451	-0.02	0.787521	0.850422
PDCD7	0.19	0.15	0.0376	0.00975	0.0892	0.00432	0.02	0.795187	0.858015
CASC3	0.08	0.16	0.285	0.00829	0.434	0.00362	0.02	0.796012	0.85822
KHNYN	0.03	-0.15	0.738	0.0144	0.835	0.00666	0.02	0.796973	0.858572
RPS5	0.9	0.64	7.57e-14	3.89e-20	4.31e-12	1.69e-21	0.02	0.802164	0.862668
RIOK3	-0.84	-0.66	3.23e-12	3.41e-16	1.19e-10	2.25e-17	-0.02	0.80269	0.862668
PTRHD1	0.27	0.09	0.00573	0.333	0.0183	0.24	0.02	0.802544	0.862668
SFSWAP	0.14	0.07	0.114	0.195	0.217	0.128	-0.02	0.804226	0.863633
PCBP3	-0.53	0.12	0.000189	0.492	0.000958	0.388	-0.02	0.805329	0.864131
ZCCHC2	0.02	-0.24	0.848	7.97e-06	0.907	1.98e-06	0.02	0.807245	0.864814
EEF2	0.55	0.43	1.68e-07	8.25e-12	1.94e-06	9.05e-13	-0.02	0.8072	0.864814
RPL11	0.37	0.26	0.00671	0.00211	0.021	0.00081	0.02	0.808281	0.865239
PARK7	0.24	0.36	0.0627	5.44e-07	0.135	1.13e-07	0.02	0.80908	0.865408
EIF3CL	0.25	0.33	0.379	0.0338	0.533	0.0171	-0.02	0.810269	0.865995
RPL14	0.78	0.58	1.22e-09	2.1e-17	2.45e-08	1.2e-18	0.02	0.811403	0.866522
RPS27A	0.44	0.36	3.27e-06	3.15e-06	2.69e-05	7.38e-07	-0.01	0.814612	0.869262
SBDS	-0.12	-0.03	0.104	0.67	0.201	0.575	-0.01	0.819986	0.874307
R3HCC1L	-0.18	-0.26	0.0102	5.74e-06	0.03	1.39e-06	-0.01	0.82067	0.874346
SMAD7	0	-0.35	0.975	0.000189	0.986	5.91e-05	-0.01	0.823549	0.876723
ZMAT5	0.22	0.15	0.0137	0.0102	0.0386	0.00455	0.01	0.827484	0.879677
EDC3	0.06	0.04	0.644	0.664	0.764	0.569	0.01	0.827625	0.879677
RPL32	0.71	0.52	6.28e-08	2.29e-11	8.06e-07	2.65e-12	-0.01	0.829376	0.880492
UTP11	0.44	0.53	1.41e-05	9.35e-15	9.76e-05	7.19e-16	-0.01	0.829695	0.880492
HNRNPA1L2	0.42	0.28	0.0875	0.133	0.177	0.0816	0.01	0.83641	0.886923
PRPF3	-0.02	0.09	0.771	0.0707	0.858	0.0394	-0.01	0.837085	0.886942
SF1	0.12	0.14	0.172	0.00278	0.297	0.00109	-0.01	0.83886	0.887698
POLR2A	-0.06	-0.06	0.543	0.393	0.683	0.294	-0.01	0.839111	0.887698
RPS24	0.58	0.47	2.12e-05	5.34e-08	0.00014	9.59e-09	-0.01	0.841378	0.889401
TARDBP	0.03	0.03	0.76	0.663	0.85	0.567	0.01	0.842862	0.890273
EEF1B2	0.54	0.42	1.17e-05	8.97e-10	8.23e-05	1.28e-10	0.01	0.847644	0.894403
MRPL24	0.46	0.31	1.54e-06	2.75e-06	1.38e-05	6.36e-07	0.01	0.848096	0.894403
PPIL3	0.33	0.12	0.00167	0.0817	0.00641	0.0466	0.01	0.850195	0.895918
RPS20	0.57	0.45	7.17e-09	2.6e-12	1.17e-07	2.69e-13	0.01	0.851129	0.896204
RPS11	0.65	0.42	1.81e-05	2.32e-07	0.000122	4.57e-08	0.01	0.854161	0.8983
PSTK	0.47	0.2	8.16e-05	0.0026	0.000459	0.00102	0.01	0.854448	0.8983
DDX50	0.45	0.27	6.58e-07	3.76e-06	6.51e-06	8.88e-07	-0.01	0.858238	0.901584
CPSF7	-0.11	0.03	0.0229	0.416	0.0594	0.315	-0.01	0.861025	0.902407
PRPF8	0.05	-0.02	0.391	0.716	0.544	0.628	0.01	0.860759	0.902407
RPL4	0.65	0.49	6.58e-09	8.05e-11	1.09e-07	1e-11	-0.01	0.859972	0.902407
RPL27	0.7	0.58	5.17e-09	1.21e-18	8.82e-08	6.06e-20	-0.01	0.862894	0.902966
RPL13	0.72	0.55	6e-09	3.93e-13	1.01e-07	3.68e-14	0.01	0.86225	0.902966
RPL12	1.02	0.78	6.67e-16	1.04e-23	7.1e-14	3.18e-25	-0.01	0.865576	0.905072
SNRNP27	0.09	0.15	0.2	0.000841	0.335	0.000298	0.01	0.868764	0.907704
STAU2	0.11	0.08	0.138	0.0627	0.251	0.0344	-0.01	0.87101	0.907945
NXF1	-0.09	-0.1	0.36	0.0969	0.514	0.0566	0.01	0.870406	0.907945
TLR3	-0.65	-0.73	0.00245	1.98e-08	0.00896	3.35e-09	-0.01	0.870236	0.907945
ZC3H13	0.09	0.27	0.196	5.45e-05	0.329	1.55e-05	0.01	0.875319	0.911735
ZC3H14	0.09	-0.07	0.176	0.24	0.303	0.162	0.01	0.87803	0.913854
FYTTD1	0.01	0.06	0.939	0.428	0.964	0.326	0.01	0.879342	0.914516
THOC5	0.23	0.14	0.0575	0.125	0.126	0.0755	0.01	0.882133	0.915183
LRRC47	0.11	0.13	0.375	0.0515	0.529	0.0275	-0.01	0.882691	0.915183
IFIT1	-0.68	-0.03	0.00733	0.912	0.0226	0.876	-0.01	0.882348	0.915183
PNRC2	-0.25	-0.2	0.00182	0.000864	0.0069	0.000306	0.01	0.881392	0.915183
LSM10	0.11	0.29	0.194	2.96e-06	0.327	6.9e-07	0.01	0.884398	0.91625
EEF2K	-0.57	-0.36	1.2e-07	1.34e-07	1.43e-06	2.56e-08	-0.01	0.88802	0.917892
ERN2	0.3	-0.3	0.0225	0.114	0.0584	0.0681	-0.01	0.887903	0.917892
EEF1G	0.47	0.39	1.82e-07	1.97e-10	2.08e-06	2.58e-11	-0.01	0.887455	0.917892
SNW1	0.14	0.1	0.052	0.0401	0.116	0.0208	0.01	0.88918	0.918389
RPL29	0.76	0.56	7.61e-10	2.63e-11	1.62e-08	3.06e-12	-0.01	0.893758	0.922413
SEPSECS	0.15	-0.25	0.223	0.0084	0.362	0.00367	-0.01	0.895178	0.923174
RBM4	0.17	0.12	0.00635	0.000957	0.02	0.000343	0.01	0.898303	0.92569
PHAX	0.07	0.02	0.488	0.83	0.635	0.767	0.01	0.906666	0.933597
TDRD3	-0.08	-0.12	0.351	0.0907	0.505	0.0524	-0.01	0.908485	0.934758
PSIP1	-0.12	0.02	0.16	0.785	0.281	0.712	-0.01	0.913027	0.938716
RPS27L	0.59	0.13	1.13e-06	0.188	1.05e-05	0.122	0.01	0.916909	0.941992
MRPL27	0.09	0.05	0.26	0.433	0.406	0.331	0.01	0.920908	0.945382
TST	-0.88	-0.82	5.66e-08	1e-10	7.34e-07	1.26e-11	0.01	0.923528	0.945569
RPS15A	0.6	0.47	7.28e-06	2.01e-08	5.42e-05	3.41e-09	-0.01	0.924761	0.945569
METTL14	0.17	-0.08	0.103	0.203	0.2	0.133	0.01	0.924108	0.945569
KIN	0.05	-0.07	0.607	0.355	0.736	0.259	0.01	0.925287	0.945569
NSUN3	-0.26	-0.32	0.00261	3.56e-08	0.00946	6.26e-09	0.01	0.925255	0.945569
PRKRA	0.31	0.18	1.91e-05	8.39e-05	0.000128	2.48e-05	-0.01	0.923967	0.945569
KAT8	-0.03	-0.03	0.555	0.524	0.693	0.42	-0.01	0.932063	0.951239
DDX59	-0.02	-0.11	0.8	0.0499	0.877	0.0266	-0.01	0.932243	0.951239
ZCRB1	0.49	0.29	3.49e-07	7.72e-09	3.71e-06	1.24e-09	0.01	0.935608	0.953235
CWC15	0.14	0.18	0.0797	0.000365	0.164	0.000121	0.01	0.935587	0.953235
CDC40	0.08	-0.02	0.26	0.806	0.406	0.738	0	0.939796	0.95678
MIF4GD	0.16	0.12	0.0393	0.0399	0.0925	0.0207	0	0.941108	0.957396
SWT1	-0.14	-0.37	0.317	1.2e-05	0.469	3.06e-06	0	0.947433	0.963105
ago-04	0.12	-0.08	0.285	0.342	0.434	0.248	0	0.950164	0.965155
EIF2D	0.22	0.16	0.000199	0.000141	0.001	4.34e-05	0	0.952952	0.965526
ZMAT2	-0.03	0.02	0.772	0.854	0.859	0.798	0	0.952609	0.965526
RPL7	0.71	0.63	4.85e-09	1.58e-18	8.33e-08	8.06e-20	0	0.952628	0.965526
RPL23A	0.62	0.45	2.18e-10	5.1e-12	5.26e-09	5.46e-13	0	0.953386	0.965526
MRPS25	0.16	0.07	0.213	0.372	0.351	0.276	0	0.955089	0.966527
DIS3L2	0.09	0.11	0.246	0.0126	0.389	0.00576	0	0.961142	0.971926
THRAP3	0.11	0.12	0.0488	0.000511	0.11	0.000173	0	0.968799	0.978936
FRG1	0.21	0.14	0.0206	0.0145	0.0543	0.0067	0	0.969562	0.978976
SRP14	0.06	0.01	0.649	0.9	0.768	0.861	0	0.979227	0.987996
RPS15	0.76	0.69	1.04e-10	1.97e-22	2.71e-09	6.78e-24	0	0.983453	0.990044
LRRFIP1	-0.18	-0.06	0.0122	0.246	0.035	0.167	0	0.982492	0.990044
RPS19BP1	0.19	0.22	0.171	0.00249	0.297	0.000968	0	0.982962	0.990044
INTS6L	-0.83	-0.71	2.92e-13	8.22e-16	1.41e-11	5.66e-17	0	0.987236	0.993113
GEMIN2	0.16	0.17	0.0549	0.00218	0.121	0.000839	0	0.989241	0.99439
RBM38	-0.52	-0.12	0.00681	0.286	0.0212	0.2	0	0.991075	0.994754
FARS2	0.33	0.22	3.76e-05	4.87e-06	0.000232	1.17e-06	0	0.990507	0.994754
RPS28	0.57	0.47	3.26e-08	1.46e-09	4.49e-07	2.13e-10	0	0.992032	0.994976
NGDN	0.25	0.12	0.00118	0.0173	0.00477	0.00812	0	0.993792	0.996002
GATB	0.01	-0.06	0.891	0.394	0.935	0.295	0	0.996303	0.997779
REXO2	0.7	0.5	1.88e-14	2.71e-15	1.26e-12	1.96e-16	0	0.99954	0.999776
ATXN1L	-0.12	-0.07	0.0155	0.162	0.0427	0.102	0	0.999776	0.999776

## Sheet: B_Correlated_RBPs_motifs
Coordinate	strand	circRNA	circStartEnd	Protein	Genomic.Coordinate	UpDown	Motif	K.mer	Z.score	P.value
chr14:22909433-22909533	-	circRBM23(2,3)	end	MBNL1	chr14:22909484	downstream	gcuugc	ugcuug	3.117	0.000914
chr4:143543922-143544022	+	circSMARCA5(15,16)	end	MBNL1	chr4:143543931	downstream	auauau	guuuau	2.909	0.00181
chr4:143543922-143544022	+	circSMARCA5(15,16)	end	MBNL1	chr4:143543932	downstream	hauaua	uuuaua	2.885	0.00196
chr5:73077443-73077543	+	circFCHO2(19,20)	end	MBNL1	chr5:73077493	downstream	gcuugc	gguuug	2.714	0.00332
chr14:96833417-96833517	+	circVRK1(2,11)	start	MBNL1	chr14:96833461	upstream	auauau	uuauag	2.705	0.00342
chr14:22909433-22909533	-	circRBM23(2,3)	end	MBNL1	chr14:22909505	downstream	gcuugc	ugcuuc	2.701	0.00346
chr1:155676498-155676598	-	circYY1AP1(4,5)	end	MBNL1	chr1:155676558	downstream	cgcuu	ugcug	2.613	0.00449
chr1:155676498-155676598	-	circYY1AP1(4,5)	end	MBNL1	chr1:155676561	downstream	cgcuu	ugcug	2.613	0.00449
chr14:96833417-96833517	+	circVRK1(2,11)	start	MBNL1	chr14:96833454	upstream	auauau	uuuuau	2.557	0.00528
chr14:22909433-22909533	-	circRBM23(2,3)	end	MBNL1	chr14:22909523	downstream	ugcua	ugcca	2.547	0.00543
chr14:22909433-22909533	-	circRBM23(2,3)	end	MBNL1	chr14:22909502	downstream	cgcuu	ugcug	2.388	0.00847
chr17:20204283-20204383	+	circSPECC1(4)	start	MBNL1	chr17:20204296	upstream	auauau	cuuuau	2.375	0.00877
chr15:64499243-64499343	+	circZNF609(2)	start	MBNL1	chr15:64499249	upstream	auauau	cuguau	2.295	0.0109
chr4:37638454-37638554	-	circRELL1(4,6)	start	MBNL1	chr4:37638455	downstream	aucac	aucau	2.257	0.012
chr1:155676498-155676598	-	circYY1AP1(4,5)	end	MBNL1	chr1:155676549	downstream	ugcua	ugcug	2.132	0.0165
chr5:73077443-73077543	+	circFCHO2(19,20)	end	MBNL1	chr5:73077481	downstream	gcuugc	agcuug	2.104	0.0177
chr1:155676498-155676598	-	circYY1AP1(4,5)	end	MBNL1	chr1:155676581	downstream	cgcuu	ugcug	2.087	0.0184
chr18:9182332-9182432	+	circANKRD12(2,8)	start	MBNL1	chr18:9182416	downstream	cgcuu	agcug	1.987	0.0235
chr18:9182332-9182432	+	circANKRD12(2,8)	start	MBNL1	chr18:9182424	downstream	cgcuu	agcug	1.987	0.0235
chr1:41070545-41070645	-	circSCMH1(8,9)	end	MBNL1	chr1:41070616	downstream	gcuugc	agcugg	1.987	0.0235
chr3:196402969-196403069	-	circUBXN7(3,5)	start	MBNL1	chr3:196403018	downstream	auauau	cucuau	1.898	0.0288
chr4:37631335-37631435	-	circRELL1(4,6)	end	MBNL1	chr4:37631373	upstream	aucac	accac	1.781	0.0375
chr4:37631335-37631435	-	circRELL1(4,6)	end	MBNL1	chr4:37631380	upstream	aucac	cucac	1.781	0.0375
chr4:37638454-37638554	-	circRELL1(4,6)	start	MBNL1	chr4:37638480	downstream	aucac	aucgc	1.781	0.0375
chr3:196402969-196403069	-	circUBXN7(3,5)	start	MBNL1	chr3:196403038	upstream	hauaua	aaaaua	1.677	0.0468
chr17:20204283-20204383	+	circSPECC1(4)	start	MBNL1	chr17:20204294	upstream	gcuugc	ugcuuu	1.662	0.0483
chrX:140784609-140784709	+	circLINC00632(5)	end	MBNL1	chrX:140784663	upstream	ugcua	uucua	1.66	0.0485
chrX:140784609-140784709	+	circLINC00632(5)	end	MBNL1	chrX:140784673	upstream	ugcua	uucua	1.66	0.0485
chr1:7778119-7778219	+	circVAMP3(3,4)	end	NOVA1	chr1:7778151	downstream	uucauaa	uucauca	3.783	7.75e-05
chr1:7778119-7778219	+	circVAMP3(3,4)	end	NOVA1	chr1:7778154	downstream	uucauaa	aucauca	3.733	9.46e-05
chr1:7778119-7778219	+	circVAMP3(3,4)	end	NOVA1	chr1:7778157	downstream	uucauaa	aucauca	3.733	9.46e-05
chr1:7778119-7778219	+	circVAMP3(3,4)	end	NOVA1	chr1:7778160	downstream	uucauaa	aucauca	3.733	9.46e-05
chr1:7778119-7778219	+	circVAMP3(3,4)	end	NOVA1	chr1:7778163	downstream	uucauaa	aucaucg	3.5	0.000233
chr4:87195274-87195374	-	circKLHL8(2)	end	NOVA1	chr4:87195354	downstream	uucauaa	uucauaa	3.417	0.000317
chr1:155679462-155679562	-	circYY1AP1(4,5)	start	NOVA1	chr1:155679496	downstream	uucauaa	cccaucu	2.967	0.0015
chr12:108654360-108654460	-	circCORO1C(7,8)	start	NOVA1	chr12:108654378	downstream	uucauaa	cucauga	2.95	0.00159
chr1:155679462-155679562	-	circYY1AP1(4,5)	start	NOVA1	chr1:155679481	downstream	uucauaa	uccaugu	2.95	0.00159
chr1:7777110-7777210	+	circVAMP3(3,4)	start	NOVA1	chr1:7777151	upstream	uucauaa	cucaucu	2.933	0.00168
chr6:130956449-130956549	-	circEPB41L2(2,4)	start	NOVA1	chr6:130956517	upstream	uucauaa	aucauaa	2.85	0.00219
chr18:9221949-9222049	+	circANKRD12(2,8)	end	NOVA1	chr18:9222021	upstream	uucauaa	uucaucu	2.833	0.00231
chr14:22911353-22911453	-	circRBM23(2,3)	start	NOVA1	chr14:22911413	upstream	auauau	ggauau	2.83	0.00233
chr12:108654360-108654460	-	circCORO1C(7,8)	start	NOVA1	chr12:108654400	downstream	uucauaa	ugcauau	2.817	0.00242
chr10:94030633-94030733	+	circPLCE1(2)	start	NOVA1	chr10:94030714	downstream	uucauaa	aucauug	2.817	0.00242
chr1:155679462-155679562	-	circYY1AP1(4,5)	start	NOVA1	chr1:155679474	downstream	uucauaa	aucaucu	2.817	0.00242
chr4:87195274-87195374	-	circKLHL8(2)	end	NOVA1	chr4:87195336	downstream	aucac	aucac	2.733	0.00314
chr13:32527482-32527582	-	circN4BP2L2(3,6)	start	NOVA1	chr13:32527508	downstream	aucac	aucac	2.733	0.00314
chr13:32527482-32527582	-	circN4BP2L2(3,6)	start	NOVA1	chr13:32527548	upstream	uucauaa	aucauaa	2.633	0.00423
chr5:123545367-123545467	+	circCSNK1G(2,4)	start	NOVA1	chr5:123545439	downstream	uucauaa	aucauug	2.617	0.00444
chr6:130956449-130956549	-	circEPB41L2(2,4)	start	NOVA1	chr6:130956527	upstream	uucauaa	gucauuu	2.567	0.00513
chr5:123557514-123557614	+	circCSNK1G(2,4)	end	NOVA1	chr5:123557540	downstream	auauau	uucuau	2.545	0.00546
chr4:87195274-87195374	-	circKLHL8(2)	end	NOVA1	chr4:87195348	downstream	uucauaa	uccauuu	2.417	0.00782
chr2:40430254-40430354	-	circSLC8A1(2)	start	NOVA1	chr2:40430347	upstream	uucauaa	gucauua	2.367	0.00897
chr4:87195274-87195374	-	circKLHL8(2)	end	NOVA1	chr4:87195333	downstream	uucauaa	gacauca	2.3	0.0107
chr1:7777110-7777210	+	circVAMP3(3,4)	start	NOVA1	chr1:7777166	downstream	uucauaa	gacauaa	2.283	0.0112
chr12:108652222-108652322	-	circCORO1C(7,8)	end	NOVA1	chr12:108652278	downstream	aucac	aucuc	2.257	0.012
chr12:108652222-108652322	-	circCORO1C(7,8)	end	NOVA1	chr12:108652280	downstream	aucac	cucac	2.257	0.012
chr5:123545367-123545467	+	circCSNK1G(2,4)	start	NOVA1	chr5:123545429	downstream	aucac	aucag	2.257	0.012
chr5:123545367-123545467	+	circCSNK1G(2,4)	start	NOVA1	chr5:123545434	downstream	aucac	cucac	2.257	0.012
chr4:87195274-87195374	-	circKLHL8(2)	end	NOVA1	chr4:87195319	upstream	aucac	cucac	2.257	0.012
chr13:32527482-32527582	-	circN4BP2L2(3,6)	start	NOVA1	chr13:32527487	downstream	aucac	aucag	2.257	0.012
chr13:32527482-32527582	-	circN4BP2L2(3,6)	start	NOVA1	chr13:32527497	downstream	aucac	aacac	2.257	0.012
chr2:40430254-40430354	-	circSLC8A1(2)	start	NOVA1	chr2:40430342	upstream	uucauaa	gucaugu	2.233	0.0128
chr5:95755346-95755446	+	circRHOBTB(6,7)	start	NOVA1	chr5:95755373	upstream	auauau	uuuuau	2.216	0.0133
chr18:9221949-9222049	+	circANKRD12(2,8)	end	NOVA1	chr18:9222040	upstream	auauau	ugauau	2.182	0.0146
chr14:22911353-22911453	-	circRBM23(2,3)	start	NOVA1	chr14:22911379	downstream	uucauaa	gucauca	2.1	0.0179
chr5:123545367-123545467	+	circCSNK1G(2,4)	start	NOVA1	chr5:123545436	downstream	uucauaa	cacauca	1.967	0.0246
chr5:123557514-123557614	+	circCSNK1G(2,4)	end	NOVA1	chr5:123557532	downstream	hauaua	aauaca	1.896	0.029
chr12:108652222-108652322	-	circCORO1C(7,8)	end	NOVA1	chr12:108652292	downstream	uucauaa	aacauca	1.817	0.0346
chr12:108652222-108652322	-	circCORO1C(7,8)	end	NOVA1	chr12:108652295	downstream	aucac	aucaa	1.781	0.0375
chr13:32527482-32527582	-	circN4BP2L2(3,6)	start	NOVA1	chr13:32527575	upstream	aucac	auaac	1.781	0.0375
chr10:94030633-94030733	+	circPLCE1(2)	start	NOVA1	chr10:94030724	downstream	aucac	aucag	1.781	0.0375
chr5:95755346-95755446	+	circRHOBTB(6,7)	start	NOVA1	chr5:95755432	downstream	aucac	auaac	1.781	0.0375
chr2:40430254-40430354	-	circSLC8A1(2)	start	NOVA1	chr2:40430279	downstream	aucac	augac	1.781	0.0375
chr1:155679462-155679562	-	circYY1AP1(4,5)	start	NOVA1	chr1:155679494	downstream	aucac	auccc	1.781	0.0375
chr1:155679462-155679562	-	circYY1AP1(4,5)	start	NOVA1	chr1:155679499	downstream	aucac	aucuc	1.781	0.0375
chr12:108652222-108652322	-	circCORO1C(7,8)	end	NOVA1	chr12:108652282	downstream	uucauaa	cacauuu	1.75	0.0401
chr12:32611233-32611333	+	circFGD4(6,11)	end	RBMS3	chr12:32611308	upstream	hauaua	cauaua	4.219	1.23e-05
chr2:40428423-40428523	-	circSLC8A1(2)	end	RBMS3	chr2:40428454	upstream	hauaua	uauaua	4.188	1.41e-05
chr12:32611233-32611333	+	circFGD4(6,11)	end	RBMS3	chr12:32611309	upstream	auauau	auauaa	4.034	2.74e-05
chr2:40428423-40428523	-	circSLC8A1(2)	end	RBMS3	chr2:40428452	upstream	hauaua	cauaua	4.01	3.04e-05
chr2:40428423-40428523	-	circSLC8A1(2)	end	RBMS3	chr2:40428453	upstream	auauau	auauau	3.841	6.13e-05
chr2:40428423-40428523	-	circSLC8A1(2)	end	RBMS3	chr2:40428455	upstream	auauau	auauaa	3.761	8.46e-05
chr1:66905325-66905425	-	circWDR78(2,4)	start	RBMS3	chr1:66905378	upstream	auauau	auauaa	3.739	9.24e-05
chr5:95763570-95763670	+	circRHOBTB(6,7)	end	RBMS3	chr5:95763664	upstream	auauau	uuauaa	3.432	0.0003
chr1:66905325-66905425	-	circWDR78(2,4)	start	RBMS3	chr1:66905388	upstream	hauaua	aauaaa	3.385	0.000356
chr12:32611233-32611333	+	circFGD4(6,11)	end	RBMS3	chr12:32611307	upstream	auauau	ucauau	3.295	0.000492
chr1:66905325-66905425	-	circWDR78(2,4)	start	RBMS3	chr1:66905386	upstream	hauaua	aaaaua	3.229	0.000621
chr1:66905325-66905425	-	circWDR78(2,4)	start	RBMS3	chr1:66905391	upstream	hauaua	aaaaua	3.229	0.000621
chr2:40428423-40428523	-	circSLC8A1(2)	end	RBMS3	chr2:40428451	upstream	auauau	acauau	3.136	0.000856
chr1:66905325-66905425	-	circWDR78(2,4)	start	RBMS3	chr1:66905392	upstream	auauau	aaauau	3.102	0.000961
chr5:73074692-73074792	+	circFCHO2(19,20)	start	RBMS3	chr5:73074731	upstream	auauau	guauau	3.045	0.00116
chr2:68490140-68490240	+	circAPLF(2,8)	start	RBMS3	chr2:68490184	upstream	auauau	guauag	2.989	0.0014
chr14:96860685-96860785	+	circVRK1(2,11)	end	RBMS3	chr14:96860776	upstream	auauau	uuauaa	2.943	0.00163
chr1:66891104-66891204	-	circWDR78(2,4)	end	RBMS3	chr1:66891139	upstream	auauau	guauau	2.83	0.00233
chr1:66891104-66891204	-	circWDR78(2,4)	end	RBMS3	chr1:66891130	upstream	hauaua	aauaaa	2.792	0.00262
chr6:130926555-130926655	-	circEPB41L2(2,4)	end	RBMS3	chr6:130926563	upstream	hauaua	aauaug	2.74	0.00307
chr4:73090617-73090717	-	circANKRD17(2,8)	end	RBMS3	chr4:73090654	upstream	hauaua	aauaua	2.719	0.00327
chr1:66891104-66891204	-	circWDR78(2,4)	end	RBMS3	chr1:66891140	upstream	hauaua	uauauu	2.719	0.00327
chr12:32611233-32611333	+	circFGD4(6,11)	end	RBMS3	chr12:32611291	upstream	auauau	uuauag	2.693	0.00354
chr14:96860685-96860785	+	circVRK1(2,11)	end	RBMS3	chr14:96860775	upstream	hauaua	uuuaua	2.667	0.00383
chr6:130926555-130926655	-	circEPB41L2(2,4)	end	RBMS3	chr6:130926558	upstream	hauaua	aauaca	2.656	0.00395
chr2:68490140-68490240	+	circAPLF(2,8)	start	RBMS3	chr2:68490186	upstream	auauau	auagau	2.625	0.00433
chr4:143543459-143543559	+	circSMARCA5(15,16)	start	RBMS3	chr4:143543463	upstream	hauaua	aauaaa	2.625	0.00433
chr4:143543459-143543559	+	circSMARCA5(15,16)	start	RBMS3	chr4:143543485	upstream	auauau	uuauac	2.614	0.00447
chr2:68545262-68545362	+	circAPLF(2,8)	end	RBMS3	chr2:68545307	downstream	auauau	uuauag	2.602	0.00463
chr5:73074692-73074792	+	circFCHO2(19,20)	start	RBMS3	chr5:73074729	upstream	auauau	guguau	2.602	0.00463
chr2:68545262-68545362	+	circAPLF(2,8)	end	RBMS3	chr2:68545313	upstream	auauau	guauag	2.591	0.00478
chr4:73090617-73090717	-	circANKRD17(2,8)	end	RBMS3	chr4:73090656	upstream	hauaua	uauaaa	2.562	0.0052
chr4:143543459-143543559	+	circSMARCA5(15,16)	start	RBMS3	chr4:143543486	upstream	hauaua	uauaca	2.562	0.0052
chr6:130926555-130926655	-	circEPB41L2(2,4)	end	RBMS3	chr6:130926576	upstream	hauaua	aagaua	2.552	0.00536
chr8:51860795-51860895	-	circPCMTD1(3)	end	RBMS3	chr8:51860818	upstream	hauaua	aauaga	2.521	0.00585
chr5:73074692-73074792	+	circFCHO2(19,20)	start	RBMS3	chr5:73074694	upstream	auauau	auuuau	2.455	0.00704
chr1:66891104-66891204	-	circWDR78(2,4)	end	RBMS3	chr1:66891138	upstream	hauaua	aguaua	2.448	0.00718
chr8:51860795-51860895	-	circPCMTD1(3)	end	RBMS3	chr8:51860834	upstream	hauaua	aauaaa	2.427	0.00761
chr5:73074692-73074792	+	circFCHO2(19,20)	start	RBMS3	chr5:73074732	upstream	hauaua	uauauu	2.417	0.00782
chr8:51861196-51861296	-	circPCMTD1(3)	start	RBMS3	chr8:51861213	downstream	hauaua	aauauu	2.406	0.00806
chr1:66891104-66891204	-	circWDR78(2,4)	end	RBMS3	chr1:66891141	upstream	auauau	auauuu	2.386	0.00852
chr6:130926555-130926655	-	circEPB41L2(2,4)	end	RBMS3	chr6:130926562	upstream	auauau	caauau	2.375	0.00877
chr11:33287461-33287561	+	circHIPK3(2)	end	RBMS3	chr11:33287487	downstream	hauaua	cauauc	2.375	0.00877
chr4:143543459-143543559	+	circSMARCA5(15,16)	start	RBMS3	chr4:143543484	upstream	hauaua	auuaua	2.375	0.00877
chr6:130926555-130926655	-	circEPB41L2(2,4)	end	RBMS3	chr6:130926564	upstream	auauau	auaugu	2.364	0.00904
chr2:68490140-68490240	+	circAPLF(2,8)	start	RBMS3	chr2:68490183	upstream	hauaua	uguaua	2.354	0.00929
chr2:68490140-68490240	+	circAPLF(2,8)	start	RBMS3	chr2:68490185	upstream	hauaua	uauaga	2.354	0.00929
chr4:73090617-73090717	-	circANKRD17(2,8)	end	RBMS3	chr4:73090655	upstream	auauau	auauaa	2.352	0.00934
chr5:73074692-73074792	+	circFCHO2(19,20)	start	RBMS3	chr5:73074730	upstream	hauaua	uguaua	2.333	0.00982
chr8:51860795-51860895	-	circPCMTD1(3)	end	RBMS3	chr8:51860832	upstream	hauaua	aaaaua	2.323	0.0101
chr2:68490140-68490240	+	circAPLF(2,8)	start	RBMS3	chr2:68490187	upstream	hauaua	uagaua	2.292	0.011
chr11:33287461-33287561	+	circHIPK3(2)	end	RBMS3	chr11:33287463	downstream	auauau	auguau	2.273	0.0115
chr11:33287461-33287561	+	circHIPK3(2)	end	RBMS3	chr11:33287485	downstream	hauaua	aacaua	2.25	0.0122
chr11:33286363-33286463	+	circHIPK3(2)	start	RBMS3	chr11:33286448	downstream	auauau	guuuau	2.182	0.0146
chr3:195959133-195959233	-	chr3:195959183|195960087	end	RBMS3	chr3:195959165	upstream	auauau	auaugu	2.17	0.015
chr11:33286363-33286463	+	circHIPK3(2)	start	RBMS3	chr11:33286444	downstream	auauau	auaugu	2.17	0.015
chr11:33287461-33287561	+	circHIPK3(2)	end	RBMS3	chr11:33287486	downstream	auauau	acauau	2.08	0.0188
chr2:68545262-68545362	+	circAPLF(2,8)	end	RBMS3	chr2:68545314	upstream	hauaua	uauaga	2.062	0.0196
chr11:33287461-33287561	+	circHIPK3(2)	end	RBMS3	chr11:33287488	downstream	auauau	auaucu	2.023	0.0215
chr3:195959133-195959233	-	chr3:195959183|195960088	end	RBMS3	chr3:195959166	upstream	hauaua	uaugua	2	0.0227
chr4:73090617-73090717	-	circANKRD17(2,8)	end	RBMS3	chr4:73090653	upstream	auauau	aaauau	1.989	0.0234
chr8:51860795-51860895	-	circPCMTD1(3)	end	RBMS3	chr8:51860871	downstream	auauau	aaauau	1.977	0.024
chr12:32598447-32598547	+	circFGD4(6,11)	start	RBMS3	chr12:32598478	upstream	auauau	auaucu	1.955	0.0253
chr8:51861196-51861296	-	circPCMTD1(3)	start	RBMS3	chr8:51861236	downstream	auauau	auaaau	1.943	0.026
chr8:51861196-51861296	-	circPCMTD1(3)	start	RBMS3	chr8:51861235	downstream	hauaua	aauaaa	1.927	0.027
chr3:195959133-195959233	-	chr3:195959183|195960086	end	RBMS3	chr3:195959164	upstream	hauaua	aauaug	1.906	0.0283
chr2:68545262-68545362	+	circAPLF(2,8)	end	RBMS3	chr2:68545312	downstream	hauaua	gguaua	1.854	0.0319
chr8:51861196-51861296	-	circPCMTD1(3)	start	RBMS3	chr8:51861233	downstream	hauaua	aaaaua	1.802	0.0358
chr8:51861196-51861296	-	circPCMTD1(3)	start	RBMS3	chr8:51861263	upstream	hauaua	aaaaua	1.656	0.0489
