# Supplementary material for: Multiple regulatory events contribute to a widespread circular RNA downregulation in precancer and early stage of colorectal cancer development
Source: Biomark Res. 2025 Feb 20;13:30. doi: 10.1186/s40364-025-00744-8 (PMC11844049; doi:10.1186/s40364-025-00744-8)
Supplement: Supplementary file 4 — Supplementary Material 4: Table S3. Excel file containing even more data too large to fit in a PDF, related to Figure 5. [file 40364_2025_744_MOESM4_ESM.xlsx]

## Sheet: A_MSigDB_score
Table S3. A) Average score of MSigDB hallmark gene sets computed for lesions and adjacent colonic mucosa data. The log2FC computed based on the ratio of these scores is reported. B) Results of the correlation analysis between circRNA levels and levels of interacting RBP, miRNA, and analyzed pathways. C) List of interactions between DE circRNAs and RBP and miRNA as annotated in CircNet. D) Results…
Pathway	Avg. Score (Lesions)	Avg. Score (Adjacent)	log2FC
PANCREAS_BETA_CELLS	0.12	0.18	-0.59
KRAS_SIGNALING_DN	0.09	0.11	-0.25
MYOGENESIS	0.25	0.27	-0.12
BILE_ACID_METABOLISM	0.26	0.27	-0.08
HEME_METABOLISM	0.32	0.33	-0.06
ADIPOGENESIS	0.38	0.4	-0.06
HEDGEHOG_SIGNALING	0.29	0.3	-0.05
SPERMATOGENESIS	0.11	0.11	-0.05
FATTY_ACID_METABOLISM	0.36	0.37	-0.05
UV_RESPONSE_DN	0.38	0.39	-0.04
KRAS_SIGNALING_UP	0.31	0.32	-0.04
APICAL_SURFACE	0.27	0.27	-0.03
XENOBIOTIC_METABOLISM	0.3	0.31	-0.03
PEROXISOME	0.35	0.35	-0.03
APICAL_JUNCTION	0.32	0.33	-0.03
ANDROGEN_RESPONSE	0.4	0.4	-0.03
HYPOXIA	0.35	0.35	-0.02
ALLOGRAFT_REJECTION	0.3	0.3	-0.02
TGF_BETA_SIGNALING	0.4	0.4	-0.02
COMPLEMENT	0.33	0.33	-0.02
OXIDATIVE_PHOSPHORYLATION	0.45	0.45	-0.01
PROTEIN_SECRETION	0.42	0.42	-0.01
IL2_STAT5_SIGNALING	0.34	0.34	-0.01
ESTROGEN_RESPONSE_EARLY	0.34	0.34	-0.01
INTERFERON_GAMMA_RESPONSE	0.37	0.37	-0.01
UV_RESPONSE_UP	0.35	0.35	0
PI3K_AKT_MTOR_SIGNALING	0.37	0.37	0
APOPTOSIS	0.38	0.38	0
REACTIVE_OXYGEN_SPECIES_PATHWAY	0.42	0.42	0
EPITHELIAL_MESENCHYMAL_TRANSITION	0.35	0.35	0.01
ESTROGEN_RESPONSE_LATE	0.34	0.34	0.01
CHOLESTEROL_HOMEOSTASIS	0.4	0.39	0.02
INTERFERON_ALPHA_RESPONSE	0.4	0.39	0.02
P53_PATHWAY	0.38	0.38	0.02
MITOTIC_SPINDLE	0.41	0.4	0.02
GLYCOLYSIS	0.36	0.35	0.03
IL6_JAK_STAT3_SIGNALING	0.33	0.33	0.03
NOTCH_SIGNALING	0.38	0.37	0.03
DNA_REPAIR	0.4	0.39	0.03
INFLAMMATORY_RESPONSE	0.3	0.29	0.04
WNT_BETA_CATENIN_SIGNALING	0.35	0.34	0.04
MYC_TARGETS_V1	0.46	0.45	0.04
MTORC1_SIGNALING	0.42	0.41	0.04
UNFOLDED_PROTEIN_RESPONSE	0.42	0.41	0.05
TNFA_SIGNALING_VIA_NFKB	0.37	0.36	0.07
ANGIOGENESIS	0.32	0.3	0.08
G2M_CHECKPOINT	0.4	0.38	0.08
COAGULATION	0.26	0.25	0.09
E2F_TARGETS	0.4	0.37	0.1
MYC_TARGETS_V2	0.41	0.39	0.1

## Sheet: B_CircNet_predicted_interaction
				miRNA interaction supporting evidence				RBP interaction supporting evidence
ID	Annotation	Interactor	Interactor class	PITA	miRanda	targetScan	Sum	Number_of_Upstream_Sites	Number_of_Downstream_Sites	Number_of_Circ_Exons_Sites
chr1:155676548|155679512	circYY1AP1(4,5)	hsa-miR-1258	miRNA	1	1	1	3	NA	NA	NA
chr1:155676548|155679512	circYY1AP1(4,5)	hsa-miR-2467-3p	miRNA	1	1	1	3	NA	NA	NA
chr1:155676548|155679512	circYY1AP1(4,5)	hsa-miR-298	miRNA	1	1	1	3	NA	NA	NA
chr1:155676548|155679512	circYY1AP1(4,5)	hsa-miR-4433a-3p	miRNA	1	1	1	3	NA	NA	NA
chr1:155676548|155679512	circYY1AP1(4,5)	hsa-miR-4459	miRNA	1	1	1	3	NA	NA	NA
chr1:155676548|155679512	circYY1AP1(4,5)	hsa-miR-4474-3p	miRNA	1	1	1	3	NA	NA	NA
chr1:155676548|155679512	circYY1AP1(4,5)	hsa-miR-4533	miRNA	1	1	1	3	NA	NA	NA
chr1:155676548|155679512	circYY1AP1(4,5)	hsa-miR-4709-3p	miRNA	1	1	1	3	NA	NA	NA
chr1:155676548|155679512	circYY1AP1(4,5)	hsa-miR-4739	miRNA	1	1	1	3	NA	NA	NA
chr1:155676548|155679512	circYY1AP1(4,5)	hsa-miR-6740-5p	miRNA	1	1	1	3	NA	NA	NA
chr1:155676548|155679512	circYY1AP1(4,5)	hsa-miR-6800-5p	miRNA	1	1	1	3	NA	NA	NA
chr1:155676548|155679512	circYY1AP1(4,5)	hsa-miR-6802-5p	miRNA	1	1	1	3	NA	NA	NA
chr1:155676548|155679512	circYY1AP1(4,5)	hsa-miR-6842-3p	miRNA	1	1	1	3	NA	NA	NA
chr1:155676548|155679512	circYY1AP1(4,5)	hsa-miR-6890-5p	miRNA	1	1	1	3	NA	NA	NA
chr1:155676548|155679512	circYY1AP1(4,5)	hsa-miR-6894-5p	miRNA	1	1	1	3	NA	NA	NA
chr1:155676548|155679512	circYY1AP1(4,5)	hsa-miR-711	miRNA	1	1	1	3	NA	NA	NA
chr1:155676548|155679512	circYY1AP1(4,5)	hsa-miR-765	miRNA	1	1	1	3	NA	NA	NA
chr1:155676548|155679512	circYY1AP1(4,5)	hsa-miR-936	miRNA	1	1	1	3	NA	NA	NA
chr1:41070595|41075451	circSCMH1(8,9)	hsa-miR-10396a-5p	miRNA	1	1	0	2	NA	NA	NA
chr1:41070595|41075451	circSCMH1(8,9)	hsa-miR-1323	miRNA	0	1	1	2	NA	NA	NA
chr1:41070595|41075451	circSCMH1(8,9)	hsa-miR-182-5p	miRNA	0	1	1	2	NA	NA	NA
chr1:41070595|41075451	circSCMH1(8,9)	hsa-miR-1914-3p	miRNA	1	1	0	2	NA	NA	NA
chr1:41070595|41075451	circSCMH1(8,9)	hsa-miR-197-3p	miRNA	0	1	1	2	NA	NA	NA
chr1:41070595|41075451	circSCMH1(8,9)	hsa-miR-4533	miRNA	1	1	0	2	NA	NA	NA
chr1:41070595|41075451	circSCMH1(8,9)	hsa-miR-634	miRNA	0	1	1	2	NA	NA	NA
chr1:41070595|41075451	circSCMH1(8,9)	hsa-miR-6750-3p	miRNA	1	1	0	2	NA	NA	NA
chr1:41070595|41075451	circSCMH1(8,9)	hsa-miR-6752-5p	miRNA	1	1	0	2	NA	NA	NA
chr1:41070595|41075451	circSCMH1(8,9)	hsa-miR-6753-5p	miRNA	1	1	0	2	NA	NA	NA
chr1:41070595|41075451	circSCMH1(8,9)	hsa-miR-6775-5p	miRNA	1	1	0	2	NA	NA	NA
chr1:41070595|41075451	circSCMH1(8,9)	hsa-miR-8073	miRNA	1	1	0	2	NA	NA	NA
chr1:41070595|41075451	circSCMH1(8,9)	hsa-miR-885-3p	miRNA	0	0	1	1	NA	NA	NA
chr1:41070595|41075451	circSCMH1(8,9)	hsa-miR-7843-5p	miRNA	0	1	0	1	NA	NA	NA
chr1:41070595|41075451	circSCMH1(8,9)	hsa-miR-762	miRNA	1	0	0	1	NA	NA	NA
chr1:41070595|41075451	circSCMH1(8,9)	hsa-miR-744-5p	miRNA	0	0	1	1	NA	NA	NA
chr1:41070595|41075451	circSCMH1(8,9)	hsa-miR-744-3p	miRNA	0	0	1	1	NA	NA	NA
chr1:41070595|41075451	circSCMH1(8,9)	hsa-miR-7157-5p	miRNA	0	1	0	1	NA	NA	NA
chr1:41070595|41075451	circSCMH1(8,9)	hsa-miR-7114-3p	miRNA	1	0	0	1	NA	NA	NA
chr1:41070595|41075451	circSCMH1(8,9)	hsa-miR-6884-3p	miRNA	1	0	0	1	NA	NA	NA
chr1:41070595|41075451	circSCMH1(8,9)	hsa-miR-6883-3p	miRNA	0	1	0	1	NA	NA	NA
chr1:41070595|41075451	circSCMH1(8,9)	hsa-miR-6882-3p	miRNA	1	0	0	1	NA	NA	NA
chr1:41070595|41075451	circSCMH1(8,9)	hsa-miR-6879-5p	miRNA	0	1	0	1	NA	NA	NA
chr1:41070595|41075451	circSCMH1(8,9)	hsa-miR-6868-5p	miRNA	0	1	0	1	NA	NA	NA
chr1:41070595|41075451	circSCMH1(8,9)	hsa-miR-6859-5p	miRNA	0	1	0	1	NA	NA	NA
chr1:41070595|41075451	circSCMH1(8,9)	hsa-miR-6838-5p	miRNA	0	1	0	1	NA	NA	NA
chr1:41070595|41075451	circSCMH1(8,9)	hsa-miR-6837-5p	miRNA	0	1	0	1	NA	NA	NA
chr1:41070595|41075451	circSCMH1(8,9)	hsa-miR-6830-5p	miRNA	0	1	0	1	NA	NA	NA
chr1:41070595|41075451	circSCMH1(8,9)	hsa-miR-6816-5p	miRNA	1	0	0	1	NA	NA	NA
chr1:41070595|41075451	circSCMH1(8,9)	hsa-miR-6811-5p	miRNA	0	1	0	1	NA	NA	NA
chr1:41070595|41075451	circSCMH1(8,9)	hsa-miR-6804-3p	miRNA	0	1	0	1	NA	NA	NA
chr1:41070595|41075451	circSCMH1(8,9)	hsa-miR-6803-5p	miRNA	1	0	0	1	NA	NA	NA
chr1:41070595|41075451	circSCMH1(8,9)	hsa-miR-6790-3p	miRNA	1	0	0	1	NA	NA	NA
chr1:41070595|41075451	circSCMH1(8,9)	hsa-miR-6784-3p	miRNA	1	0	0	1	NA	NA	NA
chr1:41070595|41075451	circSCMH1(8,9)	hsa-miR-6781-5p	miRNA	0	1	0	1	NA	NA	NA
chr1:41070595|41075451	circSCMH1(8,9)	hsa-miR-6776-3p	miRNA	1	0	0	1	NA	NA	NA
chr1:41070595|41075451	circSCMH1(8,9)	hsa-miR-6765-5p	miRNA	1	0	0	1	NA	NA	NA
chr1:41070595|41075451	circSCMH1(8,9)	hsa-miR-6754-3p	miRNA	1	0	0	1	NA	NA	NA
chr1:41070595|41075451	circSCMH1(8,9)	hsa-miR-6747-3p	miRNA	0	1	0	1	NA	NA	NA
chr1:41070595|41075451	circSCMH1(8,9)	hsa-miR-6735-5p	miRNA	0	1	0	1	NA	NA	NA
chr1:41070595|41075451	circSCMH1(8,9)	hsa-miR-6729-3p	miRNA	0	1	0	1	NA	NA	NA
chr1:41070595|41075451	circSCMH1(8,9)	hsa-miR-671-5p	miRNA	1	0	0	1	NA	NA	NA
chr1:41070595|41075451	circSCMH1(8,9)	hsa-miR-663a	miRNA	1	0	0	1	NA	NA	NA
chr1:41070595|41075451	circSCMH1(8,9)	hsa-miR-652-5p	miRNA	1	0	0	1	NA	NA	NA
chr1:41070595|41075451	circSCMH1(8,9)	hsa-miR-6511b-3p	miRNA	1	0	0	1	NA	NA	NA
chr1:41070595|41075451	circSCMH1(8,9)	hsa-miR-628-5p	miRNA	0	0	1	1	NA	NA	NA
chr1:41070595|41075451	circSCMH1(8,9)	hsa-miR-6089	miRNA	1	0	0	1	NA	NA	NA
chr1:41070595|41075451	circSCMH1(8,9)	hsa-miR-6072	miRNA	0	1	0	1	NA	NA	NA
chr1:41070595|41075451	circSCMH1(8,9)	hsa-miR-585-5p	miRNA	0	0	1	1	NA	NA	NA
chr1:41070595|41075451	circSCMH1(8,9)	hsa-miR-585-3p	miRNA	0	0	1	1	NA	NA	NA
chr1:41070595|41075451	circSCMH1(8,9)	hsa-miR-583	miRNA	0	1	0	1	NA	NA	NA
chr1:41070595|41075451	circSCMH1(8,9)	hsa-miR-5571-5p	miRNA	0	1	0	1	NA	NA	NA
chr1:41070595|41075451	circSCMH1(8,9)	hsa-miR-548o-3p	miRNA	0	0	1	1	NA	NA	NA
chr1:41070595|41075451	circSCMH1(8,9)	hsa-miR-548o	miRNA	0	0	1	1	NA	NA	NA
chr1:41070595|41075451	circSCMH1(8,9)	hsa-miR-548g-5p	miRNA	0	0	1	1	NA	NA	NA
chr1:41070595|41075451	circSCMH1(8,9)	hsa-miR-548g-3p	miRNA	0	0	1	1	NA	NA	NA
chr1:41070595|41075451	circSCMH1(8,9)	hsa-miR-548f	miRNA	0	0	1	1	NA	NA	NA
chr1:41070595|41075451	circSCMH1(8,9)	hsa-miR-548e-5p	miRNA	0	0	1	1	NA	NA	NA
chr1:41070595|41075451	circSCMH1(8,9)	hsa-miR-548e-3p	miRNA	0	0	1	1	NA	NA	NA
chr1:41070595|41075451	circSCMH1(8,9)	hsa-miR-548a-3p	miRNA	0	0	1	1	NA	NA	NA
chr1:41070595|41075451	circSCMH1(8,9)	hsa-miR-5002-3p	miRNA	1	0	0	1	NA	NA	NA
chr1:41070595|41075451	circSCMH1(8,9)	hsa-miR-497-5p	miRNA	0	0	1	1	NA	NA	NA
chr1:41070595|41075451	circSCMH1(8,9)	hsa-miR-497-3p	miRNA	0	0	1	1	NA	NA	NA
chr1:41070595|41075451	circSCMH1(8,9)	hsa-miR-490-3p	miRNA	0	0	1	1	NA	NA	NA
chr1:41070595|41075451	circSCMH1(8,9)	hsa-miR-483-3p	miRNA	0	0	1	1	NA	NA	NA
chr1:41070595|41075451	circSCMH1(8,9)	hsa-miR-4763-5p	miRNA	1	0	0	1	NA	NA	NA
chr1:41070595|41075451	circSCMH1(8,9)	hsa-miR-4728-3p	miRNA	0	1	0	1	NA	NA	NA
chr1:41070595|41075451	circSCMH1(8,9)	hsa-miR-4715-3p	miRNA	0	1	0	1	NA	NA	NA
chr1:41070595|41075451	circSCMH1(8,9)	hsa-miR-4707-5p	miRNA	1	0	0	1	NA	NA	NA
chr1:41070595|41075451	circSCMH1(8,9)	hsa-miR-4695-3p	miRNA	1	0	0	1	NA	NA	NA
chr1:41070595|41075451	circSCMH1(8,9)	hsa-miR-4685-5p	miRNA	0	1	0	1	NA	NA	NA
chr1:41070595|41075451	circSCMH1(8,9)	hsa-miR-4632-5p	miRNA	0	1	0	1	NA	NA	NA
chr1:41070595|41075451	circSCMH1(8,9)	hsa-miR-4524b-5p	miRNA	0	1	0	1	NA	NA	NA
chr1:41070595|41075451	circSCMH1(8,9)	hsa-miR-4524a-5p	miRNA	0	1	0	1	NA	NA	NA
chr1:41070595|41075451	circSCMH1(8,9)	hsa-miR-451b	miRNA	0	1	0	1	NA	NA	NA
chr1:41070595|41075451	circSCMH1(8,9)	hsa-miR-4508	miRNA	1	0	0	1	NA	NA	NA
chr1:41070595|41075451	circSCMH1(8,9)	hsa-miR-4436b-3p	miRNA	0	1	0	1	NA	NA	NA
chr1:41070595|41075451	circSCMH1(8,9)	hsa-miR-4433a-5p	miRNA	1	0	0	1	NA	NA	NA
chr1:41070595|41075451	circSCMH1(8,9)	hsa-miR-432-5p	miRNA	0	0	1	1	NA	NA	NA
chr1:41070595|41075451	circSCMH1(8,9)	hsa-miR-432-3p	miRNA	0	0	1	1	NA	NA	NA
chr1:41070595|41075451	circSCMH1(8,9)	hsa-miR-431-5p	miRNA	0	0	1	1	NA	NA	NA
chr1:41070595|41075451	circSCMH1(8,9)	hsa-miR-431-3p	miRNA	0	0	1	1	NA	NA	NA
chr1:41070595|41075451	circSCMH1(8,9)	hsa-miR-429	miRNA	0	0	1	1	NA	NA	NA
chr1:41070595|41075451	circSCMH1(8,9)	hsa-miR-4258	miRNA	1	0	0	1	NA	NA	NA
chr1:41070595|41075451	circSCMH1(8,9)	hsa-miR-424-5p	miRNA	0	0	1	1	NA	NA	NA
chr1:41070595|41075451	circSCMH1(8,9)	hsa-miR-424-3p	miRNA	0	0	1	1	NA	NA	NA
chr1:41070595|41075451	circSCMH1(8,9)	hsa-miR-3944-3p	miRNA	1	0	0	1	NA	NA	NA
chr1:41070595|41075451	circSCMH1(8,9)	hsa-miR-3917	miRNA	0	1	0	1	NA	NA	NA
chr1:41070595|41075451	circSCMH1(8,9)	hsa-miR-383-3p	miRNA	0	1	0	1	NA	NA	NA
chr1:41070595|41075451	circSCMH1(8,9)	hsa-miR-338-3p	miRNA	0	0	1	1	NA	NA	NA
chr1:41070595|41075451	circSCMH1(8,9)	hsa-miR-324-3p	miRNA	0	0	1	1	NA	NA	NA
chr1:41070595|41075451	circSCMH1(8,9)	hsa-miR-3189-5p	miRNA	0	1	0	1	NA	NA	NA
chr1:41070595|41075451	circSCMH1(8,9)	hsa-miR-3157-5p	miRNA	0	1	0	1	NA	NA	NA
chr1:41070595|41075451	circSCMH1(8,9)	hsa-miR-3151-3p	miRNA	1	0	0	1	NA	NA	NA
chr1:41070595|41075451	circSCMH1(8,9)	hsa-miR-3125	miRNA	0	1	0	1	NA	NA	NA
chr1:41070595|41075451	circSCMH1(8,9)	hsa-miR-3065-3p	miRNA	0	1	0	1	NA	NA	NA
chr1:41070595|41075451	circSCMH1(8,9)	hsa-miR-29c-5p	miRNA	0	0	1	1	NA	NA	NA
chr1:41070595|41075451	circSCMH1(8,9)	hsa-miR-29c-3p	miRNA	0	0	1	1	NA	NA	NA
chr1:41070595|41075451	circSCMH1(8,9)	hsa-miR-29b	miRNA	0	0	1	1	NA	NA	NA
chr1:41070595|41075451	circSCMH1(8,9)	hsa-miR-29a-5p	miRNA	0	0	1	1	NA	NA	NA
chr1:41070595|41075451	circSCMH1(8,9)	hsa-miR-29a-3p	miRNA	0	0	1	1	NA	NA	NA
chr1:41070595|41075451	circSCMH1(8,9)	hsa-miR-220b	miRNA	0	0	1	1	NA	NA	NA
chr1:41070595|41075451	circSCMH1(8,9)	hsa-miR-203	miRNA	0	0	1	1	NA	NA	NA
chr1:41070595|41075451	circSCMH1(8,9)	hsa-miR-200c-5p	miRNA	0	0	1	1	NA	NA	NA
chr1:41070595|41075451	circSCMH1(8,9)	hsa-miR-200c-3p	miRNA	0	0	1	1	NA	NA	NA
chr1:41070595|41075451	circSCMH1(8,9)	hsa-miR-200b-5p	miRNA	0	0	1	1	NA	NA	NA
chr1:41070595|41075451	circSCMH1(8,9)	hsa-miR-200b-3p	miRNA	0	0	1	1	NA	NA	NA
chr1:41070595|41075451	circSCMH1(8,9)	hsa-miR-197-5p	miRNA	0	1	0	1	NA	NA	NA
chr1:41070595|41075451	circSCMH1(8,9)	hsa-miR-195-5p	miRNA	0	0	1	1	NA	NA	NA
chr1:41070595|41075451	circSCMH1(8,9)	hsa-miR-195-3p	miRNA	0	0	1	1	NA	NA	NA
chr1:41070595|41075451	circSCMH1(8,9)	hsa-miR-1913	miRNA	0	1	0	1	NA	NA	NA
chr1:41070595|41075451	circSCMH1(8,9)	hsa-miR-1910-5p	miRNA	1	0	0	1	NA	NA	NA
chr1:41070595|41075451	circSCMH1(8,9)	hsa-miR-186-5p	miRNA	0	0	1	1	NA	NA	NA
chr1:41070595|41075451	circSCMH1(8,9)	hsa-miR-186-3p	miRNA	0	0	1	1	NA	NA	NA
chr1:41070595|41075451	circSCMH1(8,9)	hsa-miR-16-5p	miRNA	0	1	0	1	NA	NA	NA
chr1:41070595|41075451	circSCMH1(8,9)	hsa-miR-16	miRNA	0	0	1	1	NA	NA	NA
chr1:41070595|41075451	circSCMH1(8,9)	hsa-miR-15b-5p	miRNA	0	0	1	1	NA	NA	NA
chr1:41070595|41075451	circSCMH1(8,9)	hsa-miR-15b-3p	miRNA	0	0	1	1	NA	NA	NA
chr1:41070595|41075451	circSCMH1(8,9)	hsa-miR-15a-5p	miRNA	0	0	1	1	NA	NA	NA
chr1:41070595|41075451	circSCMH1(8,9)	hsa-miR-15a-3p	miRNA	0	0	1	1	NA	NA	NA
chr1:41070595|41075451	circSCMH1(8,9)	hsa-miR-1300	miRNA	0	0	1	1	NA	NA	NA
chr1:41070595|41075451	circSCMH1(8,9)	hsa-miR-128-2-5p	miRNA	0	1	0	1	NA	NA	NA
chr1:41070595|41075451	circSCMH1(8,9)	hsa-miR-1260b	miRNA	1	0	0	1	NA	NA	NA
chr1:41070595|41075451	circSCMH1(8,9)	hsa-miR-1257	miRNA	0	0	1	1	NA	NA	NA
chr1:41070595|41075451	circSCMH1(8,9)	hsa-miR-1253	miRNA	0	0	1	1	NA	NA	NA
chr1:41070595|41075451	circSCMH1(8,9)	hsa-miR-1247-5p	miRNA	0	1	0	1	NA	NA	NA
chr1:41070595|41075451	circSCMH1(8,9)	hsa-miR-1237-5p	miRNA	1	0	0	1	NA	NA	NA
chr1:41070595|41075451	circSCMH1(8,9)	hsa-miR-1229-3p	miRNA	1	0	0	1	NA	NA	NA
chr1:41070595|41075451	circSCMH1(8,9)	hsa-miR-1226-3p	miRNA	0	1	0	1	NA	NA	NA
chr1:41070595|41075451	circSCMH1(8,9)	hsa-miR-1224-3p	miRNA	1	0	0	1	NA	NA	NA
chr1:41070595|41075451	circSCMH1(8,9)	hsa-miR-10396b-5p	miRNA	1	0	0	1	NA	NA	NA
chr1:66891154|66905375	circWDR78(2,4)	hsa-miR-298	miRNA	0	1	1	2	NA	NA	NA
chr1:66891154|66905375	circWDR78(2,4)	hsa-miR-891b	miRNA	0	0	1	1	NA	NA	NA
chr1:66891154|66905375	circWDR78(2,4)	hsa-miR-7974	miRNA	1	0	0	1	NA	NA	NA
chr1:66891154|66905375	circWDR78(2,4)	hsa-miR-7	miRNA	0	0	1	1	NA	NA	NA
chr1:66891154|66905375	circWDR78(2,4)	hsa-miR-6856-5p	miRNA	1	0	0	1	NA	NA	NA
chr1:66891154|66905375	circWDR78(2,4)	hsa-miR-6735-5p	miRNA	1	0	0	1	NA	NA	NA
chr1:66891154|66905375	circWDR78(2,4)	hsa-miR-6733-5p	miRNA	0	1	0	1	NA	NA	NA
chr1:66891154|66905375	circWDR78(2,4)	hsa-miR-671-5p	miRNA	1	0	0	1	NA	NA	NA
chr1:66891154|66905375	circWDR78(2,4)	hsa-miR-651-5p	miRNA	0	0	1	1	NA	NA	NA
chr1:66891154|66905375	circWDR78(2,4)	hsa-miR-651-3p	miRNA	0	0	1	1	NA	NA	NA
chr1:66891154|66905375	circWDR78(2,4)	hsa-miR-631	miRNA	0	0	1	1	NA	NA	NA
chr1:66891154|66905375	circWDR78(2,4)	hsa-miR-619-5p	miRNA	0	0	1	1	NA	NA	NA
chr1:66891154|66905375	circWDR78(2,4)	hsa-miR-619-3p	miRNA	0	0	1	1	NA	NA	NA
chr1:66891154|66905375	circWDR78(2,4)	hsa-miR-605-5p	miRNA	0	0	1	1	NA	NA	NA
chr1:66891154|66905375	circWDR78(2,4)	hsa-miR-605-3p	miRNA	0	0	1	1	NA	NA	NA
chr1:66891154|66905375	circWDR78(2,4)	hsa-miR-582-5p	miRNA	0	0	1	1	NA	NA	NA
chr1:66891154|66905375	circWDR78(2,4)	hsa-miR-576-5p	miRNA	0	0	1	1	NA	NA	NA
chr1:66891154|66905375	circWDR78(2,4)	hsa-miR-570-5p	miRNA	0	0	1	1	NA	NA	NA
chr1:66891154|66905375	circWDR78(2,4)	hsa-miR-570-3p	miRNA	0	0	1	1	NA	NA	NA
chr1:66891154|66905375	circWDR78(2,4)	hsa-miR-553	miRNA	0	0	1	1	NA	NA	NA
chr1:66891154|66905375	circWDR78(2,4)	hsa-miR-548q	miRNA	0	1	0	1	NA	NA	NA
chr1:66891154|66905375	circWDR78(2,4)	hsa-miR-548g-5p	miRNA	0	0	1	1	NA	NA	NA
chr1:66891154|66905375	circWDR78(2,4)	hsa-miR-548g-3p	miRNA	0	0	1	1	NA	NA	NA
chr1:66891154|66905375	circWDR78(2,4)	hsa-miR-548f	miRNA	0	0	1	1	NA	NA	NA
chr1:66891154|66905375	circWDR78(2,4)	hsa-miR-548e-5p	miRNA	0	0	1	1	NA	NA	NA
chr1:66891154|66905375	circWDR78(2,4)	hsa-miR-548e-3p	miRNA	0	0	1	1	NA	NA	NA
chr1:66891154|66905375	circWDR78(2,4)	hsa-miR-548d-3p	miRNA	0	0	1	1	NA	NA	NA
chr1:66891154|66905375	circWDR78(2,4)	hsa-miR-548b-3p	miRNA	0	0	1	1	NA	NA	NA
chr1:66891154|66905375	circWDR78(2,4)	hsa-miR-548a-3p	miRNA	0	0	1	1	NA	NA	NA
chr1:66891154|66905375	circWDR78(2,4)	hsa-miR-545-5p	miRNA	0	0	1	1	NA	NA	NA
chr1:66891154|66905375	circWDR78(2,4)	hsa-miR-545-3p	miRNA	0	0	1	1	NA	NA	NA
chr1:66891154|66905375	circWDR78(2,4)	hsa-miR-513a-5p	miRNA	0	0	1	1	NA	NA	NA
chr1:66891154|66905375	circWDR78(2,4)	hsa-miR-488-5p	miRNA	0	0	1	1	NA	NA	NA
chr1:66891154|66905375	circWDR78(2,4)	hsa-miR-488-3p	miRNA	0	0	1	1	NA	NA	NA
chr1:66891154|66905375	circWDR78(2,4)	hsa-miR-4733-5p	miRNA	0	1	0	1	NA	NA	NA
chr1:66891154|66905375	circWDR78(2,4)	hsa-miR-4722-5p	miRNA	1	0	0	1	NA	NA	NA
chr1:66891154|66905375	circWDR78(2,4)	hsa-miR-4539	miRNA	0	1	0	1	NA	NA	NA
chr1:66891154|66905375	circWDR78(2,4)	hsa-miR-3622b-3p	miRNA	0	1	0	1	NA	NA	NA
chr1:66891154|66905375	circWDR78(2,4)	hsa-miR-340-5p	miRNA	0	0	1	1	NA	NA	NA
chr1:66891154|66905375	circWDR78(2,4)	hsa-miR-340-3p	miRNA	0	0	1	1	NA	NA	NA
chr1:66891154|66905375	circWDR78(2,4)	hsa-miR-337-3p	miRNA	0	0	1	1	NA	NA	NA
chr1:66891154|66905375	circWDR78(2,4)	hsa-miR-330-3p	miRNA	0	0	1	1	NA	NA	NA
chr1:66891154|66905375	circWDR78(2,4)	hsa-miR-3120-3p	miRNA	1	0	0	1	NA	NA	NA
chr1:66891154|66905375	circWDR78(2,4)	hsa-miR-27b-5p	miRNA	0	0	1	1	NA	NA	NA
chr1:66891154|66905375	circWDR78(2,4)	hsa-miR-27b-3p	miRNA	0	0	1	1	NA	NA	NA
chr1:66891154|66905375	circWDR78(2,4)	hsa-miR-27a-5p	miRNA	0	0	1	1	NA	NA	NA
chr1:66891154|66905375	circWDR78(2,4)	hsa-miR-27a-3p	miRNA	0	0	1	1	NA	NA	NA
chr1:66891154|66905375	circWDR78(2,4)	hsa-miR-224-5p	miRNA	0	0	1	1	NA	NA	NA
chr1:66891154|66905375	circWDR78(2,4)	hsa-miR-224-3p	miRNA	0	0	1	1	NA	NA	NA
chr1:66891154|66905375	circWDR78(2,4)	hsa-miR-223-5p	miRNA	0	0	1	1	NA	NA	NA
chr1:66891154|66905375	circWDR78(2,4)	hsa-miR-223-3p	miRNA	0	0	1	1	NA	NA	NA
chr1:66891154|66905375	circWDR78(2,4)	hsa-miR-222-5p	miRNA	0	0	1	1	NA	NA	NA
chr1:66891154|66905375	circWDR78(2,4)	hsa-miR-222-3p	miRNA	0	0	1	1	NA	NA	NA
chr1:66891154|66905375	circWDR78(2,4)	hsa-miR-221-5p	miRNA	0	0	1	1	NA	NA	NA
chr1:66891154|66905375	circWDR78(2,4)	hsa-miR-221-3p	miRNA	0	0	1	1	NA	NA	NA
chr1:66891154|66905375	circWDR78(2,4)	hsa-miR-205-3p	miRNA	0	1	0	1	NA	NA	NA
chr1:66891154|66905375	circWDR78(2,4)	hsa-miR-19b	miRNA	0	0	1	1	NA	NA	NA
chr1:66891154|66905375	circWDR78(2,4)	hsa-miR-19a-5p	miRNA	0	0	1	1	NA	NA	NA
chr1:66891154|66905375	circWDR78(2,4)	hsa-miR-19a-3p	miRNA	0	0	1	1	NA	NA	NA
chr1:66891154|66905375	circWDR78(2,4)	hsa-miR-1537-3p	miRNA	0	1	0	1	NA	NA	NA
chr1:66891154|66905375	circWDR78(2,4)	hsa-miR-142-5p	miRNA	0	0	1	1	NA	NA	NA
chr1:66891154|66905375	circWDR78(2,4)	hsa-miR-129-5p	miRNA	0	0	1	1	NA	NA	NA
chr1:66891154|66905375	circWDR78(2,4)	hsa-miR-1183	miRNA	0	0	1	1	NA	NA	NA
chr1:66891154|66905375	circWDR78(2,4)	hsa-miR-106a-3p	miRNA	0	1	0	1	NA	NA	NA
chr1:7777160|7778169	circVAMP3(3,4)	hsa-miR-191-3p	miRNA	0	1	1	2	NA	NA	NA
chr1:7777160|7778169	circVAMP3(3,4)	hsa-miR-3138	miRNA	1	1	0	2	NA	NA	NA
chr1:7777160|7778169	circVAMP3(3,4)	hsa-miR-3165	miRNA	1	1	0	2	NA	NA	NA
chr1:7777160|7778169	circVAMP3(3,4)	hsa-miR-4786-5p	miRNA	1	1	0	2	NA	NA	NA
chr1:7777160|7778169	circVAMP3(3,4)	hsa-miR-509-5p	miRNA	0	1	1	2	NA	NA	NA
chr1:7777160|7778169	circVAMP3(3,4)	hsa-miR-576-3p	miRNA	0	1	1	2	NA	NA	NA
chr1:7777160|7778169	circVAMP3(3,4)	hsa-miR-6529-5p	miRNA	1	1	0	2	NA	NA	NA
chr1:7777160|7778169	circVAMP3(3,4)	hsa-miR-8071	miRNA	1	1	0	2	NA	NA	NA
chr1:7777160|7778169	circVAMP3(3,4)	hsa-miR-940	miRNA	0	0	1	1	NA	NA	NA
chr1:7777160|7778169	circVAMP3(3,4)	hsa-miR-875-3p	miRNA	0	0	1	1	NA	NA	NA
chr1:7777160|7778169	circVAMP3(3,4)	hsa-miR-7154-3p	miRNA	1	0	0	1	NA	NA	NA
chr1:7777160|7778169	circVAMP3(3,4)	hsa-miR-7	miRNA	0	0	1	1	NA	NA	NA
chr1:7777160|7778169	circVAMP3(3,4)	hsa-miR-6880-5p	miRNA	1	0	0	1	NA	NA	NA
chr1:7777160|7778169	circVAMP3(3,4)	hsa-miR-6873-5p	miRNA	1	0	0	1	NA	NA	NA
chr1:7777160|7778169	circVAMP3(3,4)	hsa-miR-6858-5p	miRNA	1	0	0	1	NA	NA	NA
chr1:7777160|7778169	circVAMP3(3,4)	hsa-miR-6856-5p	miRNA	1	0	0	1	NA	NA	NA
chr1:7777160|7778169	circVAMP3(3,4)	hsa-miR-6849-5p	miRNA	1	0	0	1	NA	NA	NA
chr1:7777160|7778169	circVAMP3(3,4)	hsa-miR-6796-5p	miRNA	1	0	0	1	NA	NA	NA
chr1:7777160|7778169	circVAMP3(3,4)	hsa-miR-6745	miRNA	1	0	0	1	NA	NA	NA
chr1:7777160|7778169	circVAMP3(3,4)	hsa-miR-6511b-5p	miRNA	0	1	0	1	NA	NA	NA
chr1:7777160|7778169	circVAMP3(3,4)	hsa-miR-624-5p	miRNA	0	0	1	1	NA	NA	NA
chr1:7777160|7778169	circVAMP3(3,4)	hsa-miR-624-3p	miRNA	0	0	1	1	NA	NA	NA
chr1:7777160|7778169	circVAMP3(3,4)	hsa-miR-541-3p	miRNA	1	0	0	1	NA	NA	NA
chr1:7777160|7778169	circVAMP3(3,4)	hsa-miR-524-3p	miRNA	0	1	0	1	NA	NA	NA
chr1:7777160|7778169	circVAMP3(3,4)	hsa-miR-521	miRNA	0	0	1	1	NA	NA	NA
chr1:7777160|7778169	circVAMP3(3,4)	hsa-miR-516b	miRNA	0	0	1	1	NA	NA	NA
chr1:7777160|7778169	circVAMP3(3,4)	hsa-miR-513c-5p	miRNA	0	0	1	1	NA	NA	NA
chr1:7777160|7778169	circVAMP3(3,4)	hsa-miR-513c-3p	miRNA	0	0	1	1	NA	NA	NA
chr1:7777160|7778169	circVAMP3(3,4)	hsa-miR-509-3-5p	miRNA	0	0	1	1	NA	NA	NA
chr1:7777160|7778169	circVAMP3(3,4)	hsa-miR-4800-5p	miRNA	1	0	0	1	NA	NA	NA
chr1:7777160|7778169	circVAMP3(3,4)	hsa-miR-4763-3p	miRNA	1	0	0	1	NA	NA	NA
chr1:7777160|7778169	circVAMP3(3,4)	hsa-miR-4722-5p	miRNA	1	0	0	1	NA	NA	NA
chr1:7777160|7778169	circVAMP3(3,4)	hsa-miR-4709-3p	miRNA	0	1	0	1	NA	NA	NA
chr1:7777160|7778169	circVAMP3(3,4)	hsa-miR-4695-5p	miRNA	1	0	0	1	NA	NA	NA
chr1:7777160|7778169	circVAMP3(3,4)	hsa-miR-4692	miRNA	0	1	0	1	NA	NA	NA
chr1:7777160|7778169	circVAMP3(3,4)	hsa-miR-4689	miRNA	1	0	0	1	NA	NA	NA
chr1:7777160|7778169	circVAMP3(3,4)	hsa-miR-4665-5p	miRNA	1	0	0	1	NA	NA	NA
chr1:7777160|7778169	circVAMP3(3,4)	hsa-miR-4653-5p	miRNA	0	1	0	1	NA	NA	NA
chr1:7777160|7778169	circVAMP3(3,4)	hsa-miR-4651	miRNA	1	0	0	1	NA	NA	NA
chr1:7777160|7778169	circVAMP3(3,4)	hsa-miR-4646-5p	miRNA	0	1	0	1	NA	NA	NA
chr1:7777160|7778169	circVAMP3(3,4)	hsa-miR-452-5p	miRNA	0	0	1	1	NA	NA	NA
chr1:7777160|7778169	circVAMP3(3,4)	hsa-miR-452-3p	miRNA	0	0	1	1	NA	NA	NA
chr1:7777160|7778169	circVAMP3(3,4)	hsa-miR-4480	miRNA	0	1	0	1	NA	NA	NA
chr1:7777160|7778169	circVAMP3(3,4)	hsa-miR-4466	miRNA	1	0	0	1	NA	NA	NA
chr1:7777160|7778169	circVAMP3(3,4)	hsa-miR-3928-5p	miRNA	0	1	0	1	NA	NA	NA
chr1:7777160|7778169	circVAMP3(3,4)	hsa-miR-3916	miRNA	0	1	0	1	NA	NA	NA
chr1:7777160|7778169	circVAMP3(3,4)	hsa-miR-3619-5p	miRNA	1	0	0	1	NA	NA	NA
chr1:7777160|7778169	circVAMP3(3,4)	hsa-miR-328-5p	miRNA	1	0	0	1	NA	NA	NA
chr1:7777160|7778169	circVAMP3(3,4)	hsa-miR-3154	miRNA	1	0	0	1	NA	NA	NA
chr1:7777160|7778169	circVAMP3(3,4)	hsa-miR-299-3p	miRNA	0	0	1	1	NA	NA	NA
chr1:7777160|7778169	circVAMP3(3,4)	hsa-miR-219b-3p	miRNA	0	1	0	1	NA	NA	NA
chr1:7777160|7778169	circVAMP3(3,4)	hsa-miR-1973	miRNA	0	1	0	1	NA	NA	NA
chr1:7777160|7778169	circVAMP3(3,4)	hsa-miR-152-5p	miRNA	0	1	0	1	NA	NA	NA
chr1:7777160|7778169	circVAMP3(3,4)	hsa-miR-1299	miRNA	0	0	1	1	NA	NA	NA
chr1:7777160|7778169	circVAMP3(3,4)	hsa-miR-1270	miRNA	1	0	0	1	NA	NA	NA
chr1:7777160|7778169	circVAMP3(3,4)	hsa-miR-1261	miRNA	0	1	0	1	NA	NA	NA
chr1:7777160|7778169	circVAMP3(3,4)	hsa-miR-1205	miRNA	0	0	1	1	NA	NA	NA
chr1:7777160|7778169	circVAMP3(3,4)	hsa-miR-106b-3p	miRNA	0	1	0	1	NA	NA	NA
chr10:94030683|94032252	circPLCE1(2)	hsa-miR-215-3p	miRNA	0	1	1	2	NA	NA	NA
chr11:33286413|33287511	circHIPK3(2)	hsa-miR-1264	miRNA	0	1	1	2	NA	NA	NA
chr11:33286413|33287511	circHIPK3(2)	hsa-miR-143-5p	miRNA	0	1	1	2	NA	NA	NA
chr11:33286413|33287511	circHIPK3(2)	hsa-miR-150-3p	miRNA	0	1	1	2	NA	NA	NA
chr11:33286413|33287511	circHIPK3(2)	hsa-miR-17-3p	miRNA	0	1	1	2	NA	NA	NA
chr11:33286413|33287511	circHIPK3(2)	hsa-miR-888-5p	miRNA	0	0	1	1	NA	NA	NA
chr11:33286413|33287511	circHIPK3(2)	hsa-miR-888-3p	miRNA	0	0	1	1	NA	NA	NA
chr11:33286413|33287511	circHIPK3(2)	hsa-miR-6790-3p	miRNA	0	1	0	1	NA	NA	NA
chr11:33286413|33287511	circHIPK3(2)	hsa-miR-6749-5p	miRNA	1	0	0	1	NA	NA	NA
chr11:33286413|33287511	circHIPK3(2)	hsa-miR-6715b-3p	miRNA	1	0	0	1	NA	NA	NA
chr11:33286413|33287511	circHIPK3(2)	hsa-miR-665	miRNA	0	0	1	1	NA	NA	NA
chr11:33286413|33287511	circHIPK3(2)	hsa-miR-648	miRNA	0	0	1	1	NA	NA	NA
chr11:33286413|33287511	circHIPK3(2)	hsa-miR-633	miRNA	0	0	1	1	NA	NA	NA
chr11:33286413|33287511	circHIPK3(2)	hsa-miR-630	miRNA	0	0	1	1	NA	NA	NA
chr11:33286413|33287511	circHIPK3(2)	hsa-miR-611	miRNA	0	0	1	1	NA	NA	NA
chr11:33286413|33287511	circHIPK3(2)	hsa-miR-601	miRNA	0	0	1	1	NA	NA	NA
chr11:33286413|33287511	circHIPK3(2)	hsa-miR-532-3p	miRNA	0	0	1	1	NA	NA	NA
chr11:33286413|33287511	circHIPK3(2)	hsa-miR-520h	miRNA	0	0	1	1	NA	NA	NA
chr11:33286413|33287511	circHIPK3(2)	hsa-miR-520g-5p	miRNA	0	0	1	1	NA	NA	NA
chr11:33286413|33287511	circHIPK3(2)	hsa-miR-520g-3p	miRNA	0	0	1	1	NA	NA	NA
chr11:33286413|33287511	circHIPK3(2)	hsa-miR-520f-5p	miRNA	0	0	1	1	NA	NA	NA
chr11:33286413|33287511	circHIPK3(2)	hsa-miR-520f-3p	miRNA	0	0	1	1	NA	NA	NA
chr11:33286413|33287511	circHIPK3(2)	hsa-miR-520e-5p	miRNA	0	0	1	1	NA	NA	NA
chr11:33286413|33287511	circHIPK3(2)	hsa-miR-520e-3p	miRNA	0	0	1	1	NA	NA	NA
chr11:33286413|33287511	circHIPK3(2)	hsa-miR-520d-3p	miRNA	0	0	1	1	NA	NA	NA
chr11:33286413|33287511	circHIPK3(2)	hsa-miR-520c-3p	miRNA	0	0	1	1	NA	NA	NA
chr11:33286413|33287511	circHIPK3(2)	hsa-miR-520b-5p	miRNA	0	0	1	1	NA	NA	NA
chr11:33286413|33287511	circHIPK3(2)	hsa-miR-520b-3p	miRNA	0	0	1	1	NA	NA	NA
chr11:33286413|33287511	circHIPK3(2)	hsa-miR-520a-3p	miRNA	0	0	1	1	NA	NA	NA
chr11:33286413|33287511	circHIPK3(2)	hsa-miR-519e-5p	miRNA	0	0	1	1	NA	NA	NA
chr11:33286413|33287511	circHIPK3(2)	hsa-miR-519e-3p	miRNA	0	0	1	1	NA	NA	NA
chr11:33286413|33287511	circHIPK3(2)	hsa-miR-515-3p	miRNA	0	0	1	1	NA	NA	NA
chr11:33286413|33287511	circHIPK3(2)	hsa-miR-513b-5p	miRNA	0	0	1	1	NA	NA	NA
chr11:33286413|33287511	circHIPK3(2)	hsa-miR-513b-3p	miRNA	0	0	1	1	NA	NA	NA
chr11:33286413|33287511	circHIPK3(2)	hsa-miR-512-3p	miRNA	0	0	1	1	NA	NA	NA
chr11:33286413|33287511	circHIPK3(2)	hsa-miR-4742-5p	miRNA	0	1	0	1	NA	NA	NA
chr11:33286413|33287511	circHIPK3(2)	hsa-miR-4732-5p	miRNA	0	1	0	1	NA	NA	NA
chr11:33286413|33287511	circHIPK3(2)	hsa-miR-4692	miRNA	0	1	0	1	NA	NA	NA
chr11:33286413|33287511	circHIPK3(2)	hsa-miR-4496	miRNA	0	1	0	1	NA	NA	NA
chr11:33286413|33287511	circHIPK3(2)	hsa-miR-379-5p	miRNA	0	0	1	1	NA	NA	NA
chr11:33286413|33287511	circHIPK3(2)	hsa-miR-379-3p	miRNA	0	0	1	1	NA	NA	NA
chr11:33286413|33287511	circHIPK3(2)	hsa-miR-373-5p	miRNA	0	0	1	1	NA	NA	NA
chr11:33286413|33287511	circHIPK3(2)	hsa-miR-373-3p	miRNA	0	0	1	1	NA	NA	NA
chr11:33286413|33287511	circHIPK3(2)	hsa-miR-372-5p	miRNA	0	0	1	1	NA	NA	NA
chr11:33286413|33287511	circHIPK3(2)	hsa-miR-372-3p	miRNA	0	0	1	1	NA	NA	NA
chr11:33286413|33287511	circHIPK3(2)	hsa-miR-3691-5p	miRNA	0	1	0	1	NA	NA	NA
chr11:33286413|33287511	circHIPK3(2)	hsa-miR-3684	miRNA	0	1	0	1	NA	NA	NA
chr11:33286413|33287511	circHIPK3(2)	hsa-miR-3616-3p	miRNA	1	0	0	1	NA	NA	NA
chr11:33286413|33287511	circHIPK3(2)	hsa-miR-302e	miRNA	0	0	1	1	NA	NA	NA
chr11:33286413|33287511	circHIPK3(2)	hsa-miR-302d-5p	miRNA	0	0	1	1	NA	NA	NA
chr11:33286413|33287511	circHIPK3(2)	hsa-miR-302d-3p	miRNA	0	0	1	1	NA	NA	NA
chr11:33286413|33287511	circHIPK3(2)	hsa-miR-302c-5p	miRNA	0	0	1	1	NA	NA	NA
chr11:33286413|33287511	circHIPK3(2)	hsa-miR-302c-3p	miRNA	0	0	1	1	NA	NA	NA
chr11:33286413|33287511	circHIPK3(2)	hsa-miR-302b-5p	miRNA	0	0	1	1	NA	NA	NA
chr11:33286413|33287511	circHIPK3(2)	hsa-miR-302b-3p	miRNA	0	0	1	1	NA	NA	NA
chr11:33286413|33287511	circHIPK3(2)	hsa-miR-302a-5p	miRNA	0	0	1	1	NA	NA	NA
chr11:33286413|33287511	circHIPK3(2)	hsa-miR-302a-3p	miRNA	0	0	1	1	NA	NA	NA
chr11:33286413|33287511	circHIPK3(2)	hsa-miR-2278	miRNA	1	0	0	1	NA	NA	NA
chr11:33286413|33287511	circHIPK3(2)	hsa-miR-151-5p	miRNA	0	0	1	1	NA	NA	NA
chr11:33286413|33287511	circHIPK3(2)	hsa-miR-142-3p	miRNA	0	0	1	1	NA	NA	NA
chr11:33286413|33287511	circHIPK3(2)	hsa-miR-1324	miRNA	0	0	1	1	NA	NA	NA
chr11:33286413|33287511	circHIPK3(2)	hsa-miR-125b-2-3p	miRNA	0	1	0	1	NA	NA	NA
chr11:33286413|33287511	circHIPK3(2)	hsa-miR-1257	miRNA	0	0	1	1	NA	NA	NA
chr11:33286413|33287511	circHIPK3(2)	hsa-miR-12117	miRNA	0	1	0	1	NA	NA	NA
chr11:33286413|33287511	circHIPK3(2)	hsa-miR-1197	miRNA	0	0	1	1	NA	NA	NA
chr12:108652272|108654410	circCORO1C(7,8)	hsa-miR-29b-1-5p	miRNA	0	1	1	2	NA	NA	NA
chr12:108652272|108654410	circCORO1C(7,8)	hsa-miR-29b-2-5p	miRNA	0	1	1	2	NA	NA	NA
chr12:108652272|108654410	circCORO1C(7,8)	hsa-miR-3059-5p	miRNA	1	1	0	2	NA	NA	NA
chr12:108652272|108654410	circCORO1C(7,8)	hsa-miR-338-3p	miRNA	0	1	1	2	NA	NA	NA
chr12:108652272|108654410	circCORO1C(7,8)	hsa-miR-365a-5p	miRNA	1	1	0	2	NA	NA	NA
chr12:108652272|108654410	circCORO1C(7,8)	hsa-miR-6737-5p	miRNA	1	1	0	2	NA	NA	NA
chr12:108652272|108654410	circCORO1C(7,8)	hsa-miR-9851-3p	miRNA	1	0	0	1	NA	NA	NA
chr12:108652272|108654410	circCORO1C(7,8)	hsa-miR-922	miRNA	0	0	1	1	NA	NA	NA
chr12:108652272|108654410	circCORO1C(7,8)	hsa-miR-920	miRNA	0	0	1	1	NA	NA	NA
chr12:108652272|108654410	circCORO1C(7,8)	hsa-miR-887-5p	miRNA	0	1	0	1	NA	NA	NA
chr12:108652272|108654410	circCORO1C(7,8)	hsa-miR-873-5p	miRNA	0	0	1	1	NA	NA	NA
chr12:108652272|108654410	circCORO1C(7,8)	hsa-miR-873-3p	miRNA	0	0	1	1	NA	NA	NA
chr12:108652272|108654410	circCORO1C(7,8)	hsa-miR-7154-5p	miRNA	1	0	0	1	NA	NA	NA
chr12:108652272|108654410	circCORO1C(7,8)	hsa-miR-7153-5p	miRNA	0	1	0	1	NA	NA	NA
chr12:108652272|108654410	circCORO1C(7,8)	hsa-miR-6885-5p	miRNA	1	0	0	1	NA	NA	NA
chr12:108652272|108654410	circCORO1C(7,8)	hsa-miR-6882-3p	miRNA	0	1	0	1	NA	NA	NA
chr12:108652272|108654410	circCORO1C(7,8)	hsa-miR-6880-3p	miRNA	1	0	0	1	NA	NA	NA
chr12:108652272|108654410	circCORO1C(7,8)	hsa-miR-6838-5p	miRNA	0	1	0	1	NA	NA	NA
chr12:108652272|108654410	circCORO1C(7,8)	hsa-miR-6833-5p	miRNA	0	1	0	1	NA	NA	NA
chr12:108652272|108654410	circCORO1C(7,8)	hsa-miR-6804-5p	miRNA	0	1	0	1	NA	NA	NA
chr12:108652272|108654410	circCORO1C(7,8)	hsa-miR-6798-5p	miRNA	1	0	0	1	NA	NA	NA
chr12:108652272|108654410	circCORO1C(7,8)	hsa-miR-6795-5p	miRNA	1	0	0	1	NA	NA	NA
chr12:108652272|108654410	circCORO1C(7,8)	hsa-miR-6769b-3p	miRNA	0	1	0	1	NA	NA	NA
chr12:108652272|108654410	circCORO1C(7,8)	hsa-miR-6758-5p	miRNA	0	1	0	1	NA	NA	NA
chr12:108652272|108654410	circCORO1C(7,8)	hsa-miR-6757-5p	miRNA	0	1	0	1	NA	NA	NA
chr12:108652272|108654410	circCORO1C(7,8)	hsa-miR-6756-5p	miRNA	1	0	0	1	NA	NA	NA
chr12:108652272|108654410	circCORO1C(7,8)	hsa-miR-6742-5p	miRNA	1	0	0	1	NA	NA	NA
chr12:108652272|108654410	circCORO1C(7,8)	hsa-miR-6740-3p	miRNA	1	0	0	1	NA	NA	NA
chr12:108652272|108654410	circCORO1C(7,8)	hsa-miR-6730-3p	miRNA	0	1	0	1	NA	NA	NA
chr12:108652272|108654410	circCORO1C(7,8)	hsa-miR-6728-5p	miRNA	1	0	0	1	NA	NA	NA
chr12:108652272|108654410	circCORO1C(7,8)	hsa-miR-638	miRNA	1	0	0	1	NA	NA	NA
chr12:108652272|108654410	circCORO1C(7,8)	hsa-miR-634	miRNA	0	0	1	1	NA	NA	NA
chr12:108652272|108654410	circCORO1C(7,8)	hsa-miR-619-5p	miRNA	1	0	0	1	NA	NA	NA
chr12:108652272|108654410	circCORO1C(7,8)	hsa-miR-616-5p	miRNA	0	0	1	1	NA	NA	NA
chr12:108652272|108654410	circCORO1C(7,8)	hsa-miR-616-3p	miRNA	0	0	1	1	NA	NA	NA
chr12:108652272|108654410	circCORO1C(7,8)	hsa-miR-609	miRNA	0	0	1	1	NA	NA	NA
chr12:108652272|108654410	circCORO1C(7,8)	hsa-miR-608	miRNA	0	0	1	1	NA	NA	NA
chr12:108652272|108654410	circCORO1C(7,8)	hsa-miR-600	miRNA	0	0	1	1	NA	NA	NA
chr12:108652272|108654410	circCORO1C(7,8)	hsa-miR-593-5p	miRNA	1	0	0	1	NA	NA	NA
chr12:108652272|108654410	circCORO1C(7,8)	hsa-miR-589-5p	miRNA	0	0	1	1	NA	NA	NA
chr12:108652272|108654410	circCORO1C(7,8)	hsa-miR-589-3p	miRNA	0	0	1	1	NA	NA	NA
chr12:108652272|108654410	circCORO1C(7,8)	hsa-miR-5694	miRNA	0	1	0	1	NA	NA	NA
chr12:108652272|108654410	circCORO1C(7,8)	hsa-miR-5681a	miRNA	0	1	0	1	NA	NA	NA
chr12:108652272|108654410	circCORO1C(7,8)	hsa-miR-542-3p	miRNA	0	0	1	1	NA	NA	NA
chr12:108652272|108654410	circCORO1C(7,8)	hsa-miR-504-5p	miRNA	0	0	1	1	NA	NA	NA
chr12:108652272|108654410	circCORO1C(7,8)	hsa-miR-504-3p	miRNA	0	0	1	1	NA	NA	NA
chr12:108652272|108654410	circCORO1C(7,8)	hsa-miR-4999-3p	miRNA	0	1	0	1	NA	NA	NA
chr12:108652272|108654410	circCORO1C(7,8)	hsa-miR-497-5p	miRNA	0	0	1	1	NA	NA	NA
chr12:108652272|108654410	circCORO1C(7,8)	hsa-miR-497-3p	miRNA	0	0	1	1	NA	NA	NA
chr12:108652272|108654410	circCORO1C(7,8)	hsa-miR-495-5p	miRNA	0	0	1	1	NA	NA	NA
chr12:108652272|108654410	circCORO1C(7,8)	hsa-miR-495-3p	miRNA	0	0	1	1	NA	NA	NA
chr12:108652272|108654410	circCORO1C(7,8)	hsa-miR-4739	miRNA	1	0	0	1	NA	NA	NA
chr12:108652272|108654410	circCORO1C(7,8)	hsa-miR-4729	miRNA	0	1	0	1	NA	NA	NA
chr12:108652272|108654410	circCORO1C(7,8)	hsa-miR-4704-5p	miRNA	0	1	0	1	NA	NA	NA
chr12:108652272|108654410	circCORO1C(7,8)	hsa-miR-4657	miRNA	0	1	0	1	NA	NA	NA
chr12:108652272|108654410	circCORO1C(7,8)	hsa-miR-4652-5p	miRNA	0	1	0	1	NA	NA	NA
chr12:108652272|108654410	circCORO1C(7,8)	hsa-miR-4491	miRNA	0	1	0	1	NA	NA	NA
chr12:108652272|108654410	circCORO1C(7,8)	hsa-miR-4423-5p	miRNA	0	1	0	1	NA	NA	NA
chr12:108652272|108654410	circCORO1C(7,8)	hsa-miR-433-5p	miRNA	0	0	1	1	NA	NA	NA
chr12:108652272|108654410	circCORO1C(7,8)	hsa-miR-433-3p	miRNA	0	0	1	1	NA	NA	NA
chr12:108652272|108654410	circCORO1C(7,8)	hsa-miR-4270	miRNA	1	0	0	1	NA	NA	NA
chr12:108652272|108654410	circCORO1C(7,8)	hsa-miR-424-5p	miRNA	0	0	1	1	NA	NA	NA
chr12:108652272|108654410	circCORO1C(7,8)	hsa-miR-424-3p	miRNA	0	0	1	1	NA	NA	NA
chr12:108652272|108654410	circCORO1C(7,8)	hsa-miR-3978	miRNA	0	1	0	1	NA	NA	NA
chr12:108652272|108654410	circCORO1C(7,8)	hsa-miR-342-5p	miRNA	0	0	1	1	NA	NA	NA
chr12:108652272|108654410	circCORO1C(7,8)	hsa-miR-3192-5p	miRNA	0	1	0	1	NA	NA	NA
chr12:108652272|108654410	circCORO1C(7,8)	hsa-miR-3160-5p	miRNA	1	0	0	1	NA	NA	NA
chr12:108652272|108654410	circCORO1C(7,8)	hsa-miR-3122	miRNA	0	1	0	1	NA	NA	NA
chr12:108652272|108654410	circCORO1C(7,8)	hsa-miR-31-5p	miRNA	0	1	0	1	NA	NA	NA
chr12:108652272|108654410	circCORO1C(7,8)	hsa-miR-302f	miRNA	0	0	1	1	NA	NA	NA
chr12:108652272|108654410	circCORO1C(7,8)	hsa-miR-299-3p	miRNA	0	0	1	1	NA	NA	NA
chr12:108652272|108654410	circCORO1C(7,8)	hsa-miR-214-5p	miRNA	0	0	1	1	NA	NA	NA
chr12:108652272|108654410	circCORO1C(7,8)	hsa-miR-214-3p	miRNA	0	0	1	1	NA	NA	NA
chr12:108652272|108654410	circCORO1C(7,8)	hsa-miR-2114-3p	miRNA	0	1	0	1	NA	NA	NA
chr12:108652272|108654410	circCORO1C(7,8)	hsa-miR-211-3p	miRNA	1	0	0	1	NA	NA	NA
chr12:108652272|108654410	circCORO1C(7,8)	hsa-miR-195-5p	miRNA	0	0	1	1	NA	NA	NA
chr12:108652272|108654410	circCORO1C(7,8)	hsa-miR-195-3p	miRNA	0	0	1	1	NA	NA	NA
chr12:108652272|108654410	circCORO1C(7,8)	hsa-miR-1827	miRNA	0	0	1	1	NA	NA	NA
chr12:108652272|108654410	circCORO1C(7,8)	hsa-miR-181d-5p	miRNA	0	0	1	1	NA	NA	NA
chr12:108652272|108654410	circCORO1C(7,8)	hsa-miR-181d-3p	miRNA	0	0	1	1	NA	NA	NA
chr12:108652272|108654410	circCORO1C(7,8)	hsa-miR-181c-5p	miRNA	0	0	1	1	NA	NA	NA
chr12:108652272|108654410	circCORO1C(7,8)	hsa-miR-181c-3p	miRNA	0	0	1	1	NA	NA	NA
chr12:108652272|108654410	circCORO1C(7,8)	hsa-miR-181b	miRNA	0	0	1	1	NA	NA	NA
chr12:108652272|108654410	circCORO1C(7,8)	hsa-miR-181a	miRNA	0	0	1	1	NA	NA	NA
chr12:108652272|108654410	circCORO1C(7,8)	hsa-miR-16	miRNA	0	0	1	1	NA	NA	NA
chr12:108652272|108654410	circCORO1C(7,8)	hsa-miR-15b-5p	miRNA	0	0	1	1	NA	NA	NA
chr12:108652272|108654410	circCORO1C(7,8)	hsa-miR-15b-3p	miRNA	0	0	1	1	NA	NA	NA
chr12:108652272|108654410	circCORO1C(7,8)	hsa-miR-15a-5p	miRNA	0	0	1	1	NA	NA	NA
chr12:108652272|108654410	circCORO1C(7,8)	hsa-miR-15a-3p	miRNA	0	0	1	1	NA	NA	NA
chr12:108652272|108654410	circCORO1C(7,8)	hsa-miR-149-3p	miRNA	1	0	0	1	NA	NA	NA
chr12:108652272|108654410	circCORO1C(7,8)	hsa-miR-146b-5p	miRNA	0	0	1	1	NA	NA	NA
chr12:108652272|108654410	circCORO1C(7,8)	hsa-miR-146a-5p	miRNA	0	0	1	1	NA	NA	NA
chr12:108652272|108654410	circCORO1C(7,8)	hsa-miR-146a-3p	miRNA	0	0	1	1	NA	NA	NA
chr12:108652272|108654410	circCORO1C(7,8)	hsa-miR-143-5p	miRNA	0	0	1	1	NA	NA	NA
chr12:108652272|108654410	circCORO1C(7,8)	hsa-miR-143-3p	miRNA	0	0	1	1	NA	NA	NA
chr12:108652272|108654410	circCORO1C(7,8)	hsa-miR-1304-5p	miRNA	0	0	1	1	NA	NA	NA
chr12:108652272|108654410	circCORO1C(7,8)	hsa-miR-1304-3p	miRNA	0	0	1	1	NA	NA	NA
chr12:108652272|108654410	circCORO1C(7,8)	hsa-miR-1291	miRNA	1	0	0	1	NA	NA	NA
chr12:108652272|108654410	circCORO1C(7,8)	hsa-miR-129-5p	miRNA	0	0	1	1	NA	NA	NA
chr12:108652272|108654410	circCORO1C(7,8)	hsa-miR-1286	miRNA	0	0	1	1	NA	NA	NA
chr12:108652272|108654410	circCORO1C(7,8)	hsa-miR-1267	miRNA	0	0	1	1	NA	NA	NA
chr12:108652272|108654410	circCORO1C(7,8)	hsa-miR-1248	miRNA	0	0	1	1	NA	NA	NA
chr12:108652272|108654410	circCORO1C(7,8)	hsa-miR-1226-5p	miRNA	0	0	1	1	NA	NA	NA
chr12:108652272|108654410	circCORO1C(7,8)	hsa-miR-1226-3p	miRNA	0	0	1	1	NA	NA	NA
chr12:108652272|108654410	circCORO1C(7,8)	hsa-miR-1208	miRNA	0	0	1	1	NA	NA	NA
chr12:108652272|108654410	circCORO1C(7,8)	hsa-miR-1207-5p	miRNA	1	0	0	1	NA	NA	NA
chr12:108652272|108654410	circCORO1C(7,8)	hsa-miR-1202	miRNA	0	0	1	1	NA	NA	NA
chr12:32598497|32611283	circFGD4(6,11)	hsa-miR-1253	miRNA	0	1	1	2	NA	NA	NA
chr12:32598497|32611283	circFGD4(6,11)	hsa-miR-136-5p	miRNA	0	1	1	2	NA	NA	NA
chr12:32598497|32611283	circFGD4(6,11)	hsa-miR-215-3p	miRNA	0	1	1	2	NA	NA	NA
chr12:32598497|32611283	circFGD4(6,11)	hsa-miR-3126-5p	miRNA	1	1	0	2	NA	NA	NA
chr12:32598497|32611283	circFGD4(6,11)	hsa-miR-6746-5p	miRNA	1	1	0	2	NA	NA	NA
chr12:32598497|32611283	circFGD4(6,11)	hsa-miR-6788-5p	miRNA	1	1	0	2	NA	NA	NA
chr12:32598497|32611283	circFGD4(6,11)	hsa-miR-8085	miRNA	1	0	0	1	NA	NA	NA
chr12:32598497|32611283	circFGD4(6,11)	hsa-miR-7109-5p	miRNA	1	0	0	1	NA	NA	NA
chr12:32598497|32611283	circFGD4(6,11)	hsa-miR-7106-5p	miRNA	1	0	0	1	NA	NA	NA
chr12:32598497|32611283	circFGD4(6,11)	hsa-miR-6884-5p	miRNA	0	1	0	1	NA	NA	NA
chr12:32598497|32611283	circFGD4(6,11)	hsa-miR-6878-5p	miRNA	0	1	0	1	NA	NA	NA
chr12:32598497|32611283	circFGD4(6,11)	hsa-miR-6850-5p	miRNA	1	0	0	1	NA	NA	NA
chr12:32598497|32611283	circFGD4(6,11)	hsa-miR-6780a-5p	miRNA	1	0	0	1	NA	NA	NA
chr12:32598497|32611283	circFGD4(6,11)	hsa-miR-6760-5p	miRNA	1	0	0	1	NA	NA	NA
chr12:32598497|32611283	circFGD4(6,11)	hsa-miR-6731-5p	miRNA	1	0	0	1	NA	NA	NA
chr12:32598497|32611283	circFGD4(6,11)	hsa-miR-641	miRNA	0	0	1	1	NA	NA	NA
chr12:32598497|32611283	circFGD4(6,11)	hsa-miR-6081	miRNA	1	0	0	1	NA	NA	NA
chr12:32598497|32611283	circFGD4(6,11)	hsa-miR-607	miRNA	0	0	1	1	NA	NA	NA
chr12:32598497|32611283	circFGD4(6,11)	hsa-miR-589-5p	miRNA	0	0	1	1	NA	NA	NA
chr12:32598497|32611283	circFGD4(6,11)	hsa-miR-589-3p	miRNA	0	0	1	1	NA	NA	NA
chr12:32598497|32611283	circFGD4(6,11)	hsa-miR-4739	miRNA	1	0	0	1	NA	NA	NA
chr12:32598497|32611283	circFGD4(6,11)	hsa-miR-4661-5p	miRNA	0	1	0	1	NA	NA	NA
chr12:32598497|32611283	circFGD4(6,11)	hsa-miR-4649-5p	miRNA	1	0	0	1	NA	NA	NA
chr12:32598497|32611283	circFGD4(6,11)	hsa-miR-423-3p	miRNA	0	0	1	1	NA	NA	NA
chr12:32598497|32611283	circFGD4(6,11)	hsa-miR-409-3p	miRNA	0	0	1	1	NA	NA	NA
chr12:32598497|32611283	circFGD4(6,11)	hsa-miR-3916	miRNA	0	1	0	1	NA	NA	NA
chr12:32598497|32611283	circFGD4(6,11)	hsa-miR-371-5p	miRNA	0	0	1	1	NA	NA	NA
chr12:32598497|32611283	circFGD4(6,11)	hsa-miR-3689c	miRNA	1	0	0	1	NA	NA	NA
chr12:32598497|32611283	circFGD4(6,11)	hsa-miR-3689b-3p	miRNA	1	0	0	1	NA	NA	NA
chr12:32598497|32611283	circFGD4(6,11)	hsa-miR-3185	miRNA	0	1	0	1	NA	NA	NA
chr12:32598497|32611283	circFGD4(6,11)	hsa-miR-3162-5p	miRNA	1	0	0	1	NA	NA	NA
chr12:32598497|32611283	circFGD4(6,11)	hsa-miR-3147	miRNA	1	0	0	1	NA	NA	NA
chr12:32598497|32611283	circFGD4(6,11)	hsa-miR-30e-5p	miRNA	0	0	1	1	NA	NA	NA
chr12:32598497|32611283	circFGD4(6,11)	hsa-miR-30e-3p	miRNA	0	0	1	1	NA	NA	NA
chr12:32598497|32611283	circFGD4(6,11)	hsa-miR-30d-5p	miRNA	0	0	1	1	NA	NA	NA
chr12:32598497|32611283	circFGD4(6,11)	hsa-miR-30d-3p	miRNA	0	0	1	1	NA	NA	NA
chr12:32598497|32611283	circFGD4(6,11)	hsa-miR-30c-2-3p	miRNA	1	0	0	1	NA	NA	NA
chr12:32598497|32611283	circFGD4(6,11)	hsa-miR-30c-1-3p	miRNA	1	0	0	1	NA	NA	NA
chr12:32598497|32611283	circFGD4(6,11)	hsa-miR-30c	miRNA	0	0	1	1	NA	NA	NA
chr12:32598497|32611283	circFGD4(6,11)	hsa-miR-30b-5p	miRNA	0	0	1	1	NA	NA	NA
chr12:32598497|32611283	circFGD4(6,11)	hsa-miR-30b-3p	miRNA	0	0	1	1	NA	NA	NA
chr12:32598497|32611283	circFGD4(6,11)	hsa-miR-30a-5p	miRNA	0	0	1	1	NA	NA	NA
chr12:32598497|32611283	circFGD4(6,11)	hsa-miR-30a-3p	miRNA	0	0	1	1	NA	NA	NA
chr12:32598497|32611283	circFGD4(6,11)	hsa-miR-22-5p	miRNA	0	0	1	1	NA	NA	NA
chr12:32598497|32611283	circFGD4(6,11)	hsa-miR-22-3p	miRNA	0	0	1	1	NA	NA	NA
chr12:32598497|32611283	circFGD4(6,11)	hsa-miR-203	miRNA	0	0	1	1	NA	NA	NA
chr12:32598497|32611283	circFGD4(6,11)	hsa-miR-186-5p	miRNA	0	0	1	1	NA	NA	NA
chr12:32598497|32611283	circFGD4(6,11)	hsa-miR-186-3p	miRNA	0	0	1	1	NA	NA	NA
chr12:32598497|32611283	circFGD4(6,11)	hsa-miR-146b-5p	miRNA	0	0	1	1	NA	NA	NA
chr12:32598497|32611283	circFGD4(6,11)	hsa-miR-146a-5p	miRNA	0	0	1	1	NA	NA	NA
chr12:32598497|32611283	circFGD4(6,11)	hsa-miR-146a-3p	miRNA	0	0	1	1	NA	NA	NA
chr12:32598497|32611283	circFGD4(6,11)	hsa-miR-1303	miRNA	0	0	1	1	NA	NA	NA
chr12:32598497|32611283	circFGD4(6,11)	hsa-miR-105	miRNA	0	0	1	1	NA	NA	NA
chr13:32517857|32527532	circN4BP2L2(3,6)	hsa-miR-1225-5p	miRNA	1	0	1	2	NA	NA	NA
chr13:32517857|32527532	circN4BP2L2(3,6)	hsa-miR-143-5p	miRNA	0	1	1	2	NA	NA	NA
chr13:32517857|32527532	circN4BP2L2(3,6)	hsa-miR-3187-3p	miRNA	1	1	0	2	NA	NA	NA
chr13:32517857|32527532	circN4BP2L2(3,6)	hsa-miR-3914	miRNA	1	1	0	2	NA	NA	NA
chr13:32517857|32527532	circN4BP2L2(3,6)	hsa-miR-3916	miRNA	1	1	0	2	NA	NA	NA
chr13:32517857|32527532	circN4BP2L2(3,6)	hsa-miR-4657	miRNA	1	1	0	2	NA	NA	NA
chr13:32517857|32527532	circN4BP2L2(3,6)	hsa-miR-4716-3p	miRNA	1	1	0	2	NA	NA	NA
chr13:32517857|32527532	circN4BP2L2(3,6)	hsa-miR-5093	miRNA	1	1	0	2	NA	NA	NA
chr13:32517857|32527532	circN4BP2L2(3,6)	hsa-miR-6124	miRNA	1	1	0	2	NA	NA	NA
chr13:32517857|32527532	circN4BP2L2(3,6)	hsa-miR-6833-5p	miRNA	1	1	0	2	NA	NA	NA
chr13:32517857|32527532	circN4BP2L2(3,6)	hsa-miR-6847-5p	miRNA	1	1	0	2	NA	NA	NA
chr13:32517857|32527532	circN4BP2L2(3,6)	hsa-miR-6856-5p	miRNA	1	1	0	2	NA	NA	NA
chr13:32517857|32527532	circN4BP2L2(3,6)	hsa-miR-765	miRNA	1	0	1	2	NA	NA	NA
chr13:32517857|32527532	circN4BP2L2(3,6)	hsa-miR-8060	miRNA	1	1	0	2	NA	NA	NA
chr13:32517857|32527532	circN4BP2L2(3,6)	hsa-miR-8087	miRNA	0	1	0	1	NA	NA	NA
chr13:32517857|32527532	circN4BP2L2(3,6)	hsa-miR-7847-3p	miRNA	1	0	0	1	NA	NA	NA
chr13:32517857|32527532	circN4BP2L2(3,6)	hsa-miR-766-5p	miRNA	0	0	1	1	NA	NA	NA
chr13:32517857|32527532	circN4BP2L2(3,6)	hsa-miR-766-3p	miRNA	0	0	1	1	NA	NA	NA
chr13:32517857|32527532	circN4BP2L2(3,6)	hsa-miR-7156-3p	miRNA	1	0	0	1	NA	NA	NA
chr13:32517857|32527532	circN4BP2L2(3,6)	hsa-miR-7154-5p	miRNA	0	1	0	1	NA	NA	NA
chr13:32517857|32527532	circN4BP2L2(3,6)	hsa-miR-7106-5p	miRNA	1	0	0	1	NA	NA	NA
chr13:32517857|32527532	circN4BP2L2(3,6)	hsa-miR-6894-5p	miRNA	1	0	0	1	NA	NA	NA
chr13:32517857|32527532	circN4BP2L2(3,6)	hsa-miR-6880-5p	miRNA	1	0	0	1	NA	NA	NA
chr13:32517857|32527532	circN4BP2L2(3,6)	hsa-miR-6867-5p	miRNA	1	0	0	1	NA	NA	NA
chr13:32517857|32527532	circN4BP2L2(3,6)	hsa-miR-6865-5p	miRNA	1	0	0	1	NA	NA	NA
chr13:32517857|32527532	circN4BP2L2(3,6)	hsa-miR-6859-5p	miRNA	1	0	0	1	NA	NA	NA
chr13:32517857|32527532	circN4BP2L2(3,6)	hsa-miR-6858-5p	miRNA	1	0	0	1	NA	NA	NA
chr13:32517857|32527532	circN4BP2L2(3,6)	hsa-miR-6857-5p	miRNA	1	0	0	1	NA	NA	NA
chr13:32517857|32527532	circN4BP2L2(3,6)	hsa-miR-6851-5p	miRNA	1	0	0	1	NA	NA	NA
chr13:32517857|32527532	circN4BP2L2(3,6)	hsa-miR-6841-5p	miRNA	0	1	0	1	NA	NA	NA
chr13:32517857|32527532	circN4BP2L2(3,6)	hsa-miR-6827-5p	miRNA	1	0	0	1	NA	NA	NA
chr13:32517857|32527532	circN4BP2L2(3,6)	hsa-miR-6825-5p	miRNA	1	0	0	1	NA	NA	NA
chr13:32517857|32527532	circN4BP2L2(3,6)	hsa-miR-6810-5p	miRNA	1	0	0	1	NA	NA	NA
chr13:32517857|32527532	circN4BP2L2(3,6)	hsa-miR-6792-3p	miRNA	0	1	0	1	NA	NA	NA
chr13:32517857|32527532	circN4BP2L2(3,6)	hsa-miR-6782-5p	miRNA	1	0	0	1	NA	NA	NA
chr13:32517857|32527532	circN4BP2L2(3,6)	hsa-miR-6778-5p	miRNA	1	0	0	1	NA	NA	NA
chr13:32517857|32527532	circN4BP2L2(3,6)	hsa-miR-6773-5p	miRNA	1	0	0	1	NA	NA	NA
chr13:32517857|32527532	circN4BP2L2(3,6)	hsa-miR-6769b-5p	miRNA	1	0	0	1	NA	NA	NA
chr13:32517857|32527532	circN4BP2L2(3,6)	hsa-miR-6769a-5p	miRNA	1	0	0	1	NA	NA	NA
chr13:32517857|32527532	circN4BP2L2(3,6)	hsa-miR-6753-5p	miRNA	0	1	0	1	NA	NA	NA
chr13:32517857|32527532	circN4BP2L2(3,6)	hsa-miR-6747-5p	miRNA	1	0	0	1	NA	NA	NA
chr13:32517857|32527532	circN4BP2L2(3,6)	hsa-miR-6741-5p	miRNA	1	0	0	1	NA	NA	NA
chr13:32517857|32527532	circN4BP2L2(3,6)	hsa-miR-6740-5p	miRNA	1	0	0	1	NA	NA	NA
chr13:32517857|32527532	circN4BP2L2(3,6)	hsa-miR-6730-5p	miRNA	1	0	0	1	NA	NA	NA
chr13:32517857|32527532	circN4BP2L2(3,6)	hsa-miR-640	miRNA	0	0	1	1	NA	NA	NA
chr13:32517857|32527532	circN4BP2L2(3,6)	hsa-miR-6127	miRNA	1	0	0	1	NA	NA	NA
chr13:32517857|32527532	circN4BP2L2(3,6)	hsa-miR-6088	miRNA	1	0	0	1	NA	NA	NA
chr13:32517857|32527532	circN4BP2L2(3,6)	hsa-miR-583	miRNA	0	0	1	1	NA	NA	NA
chr13:32517857|32527532	circN4BP2L2(3,6)	hsa-miR-577	miRNA	0	0	1	1	NA	NA	NA
chr13:32517857|32527532	circN4BP2L2(3,6)	hsa-miR-569	miRNA	0	0	1	1	NA	NA	NA
chr13:32517857|32527532	circN4BP2L2(3,6)	hsa-miR-552-5p	miRNA	0	0	1	1	NA	NA	NA
chr13:32517857|32527532	circN4BP2L2(3,6)	hsa-miR-552-3p	miRNA	0	0	1	1	NA	NA	NA
chr13:32517857|32527532	circN4BP2L2(3,6)	hsa-miR-548p	miRNA	0	0	1	1	NA	NA	NA
chr13:32517857|32527532	circN4BP2L2(3,6)	hsa-miR-545-5p	miRNA	0	0	1	1	NA	NA	NA
chr13:32517857|32527532	circN4BP2L2(3,6)	hsa-miR-545-3p	miRNA	0	0	1	1	NA	NA	NA
chr13:32517857|32527532	circN4BP2L2(3,6)	hsa-miR-520e-5p	miRNA	0	1	0	1	NA	NA	NA
chr13:32517857|32527532	circN4BP2L2(3,6)	hsa-miR-5193	miRNA	0	1	0	1	NA	NA	NA
chr13:32517857|32527532	circN4BP2L2(3,6)	hsa-miR-5002-5p	miRNA	0	1	0	1	NA	NA	NA
chr13:32517857|32527532	circN4BP2L2(3,6)	hsa-miR-5001-5p	miRNA	1	0	0	1	NA	NA	NA
chr13:32517857|32527532	circN4BP2L2(3,6)	hsa-miR-4786-3p	miRNA	0	1	0	1	NA	NA	NA
chr13:32517857|32527532	circN4BP2L2(3,6)	hsa-miR-4776-5p	miRNA	1	0	0	1	NA	NA	NA
chr13:32517857|32527532	circN4BP2L2(3,6)	hsa-miR-4773	miRNA	0	1	0	1	NA	NA	NA
chr13:32517857|32527532	circN4BP2L2(3,6)	hsa-miR-4772-5p	miRNA	0	1	0	1	NA	NA	NA
chr13:32517857|32527532	circN4BP2L2(3,6)	hsa-miR-4764-5p	miRNA	1	0	0	1	NA	NA	NA
chr13:32517857|32527532	circN4BP2L2(3,6)	hsa-miR-4739	miRNA	1	0	0	1	NA	NA	NA
chr13:32517857|32527532	circN4BP2L2(3,6)	hsa-miR-4646-5p	miRNA	1	0	0	1	NA	NA	NA
chr13:32517857|32527532	circN4BP2L2(3,6)	hsa-miR-4516	miRNA	1	0	0	1	NA	NA	NA
chr13:32517857|32527532	circN4BP2L2(3,6)	hsa-miR-4433b-3p	miRNA	1	0	0	1	NA	NA	NA
chr13:32517857|32527532	circN4BP2L2(3,6)	hsa-miR-4430	miRNA	1	0	0	1	NA	NA	NA
chr13:32517857|32527532	circN4BP2L2(3,6)	hsa-miR-433-5p	miRNA	0	0	1	1	NA	NA	NA
chr13:32517857|32527532	circN4BP2L2(3,6)	hsa-miR-433-3p	miRNA	0	0	1	1	NA	NA	NA
chr13:32517857|32527532	circN4BP2L2(3,6)	hsa-miR-4289	miRNA	0	1	0	1	NA	NA	NA
chr13:32517857|32527532	circN4BP2L2(3,6)	hsa-miR-409-3p	miRNA	0	0	1	1	NA	NA	NA
chr13:32517857|32527532	circN4BP2L2(3,6)	hsa-miR-3945	miRNA	1	0	0	1	NA	NA	NA
chr13:32517857|32527532	circN4BP2L2(3,6)	hsa-miR-3911	miRNA	1	0	0	1	NA	NA	NA
chr13:32517857|32527532	circN4BP2L2(3,6)	hsa-miR-381-5p	miRNA	0	0	1	1	NA	NA	NA
chr13:32517857|32527532	circN4BP2L2(3,6)	hsa-miR-381-3p	miRNA	0	0	1	1	NA	NA	NA
chr13:32517857|32527532	circN4BP2L2(3,6)	hsa-miR-377-5p	miRNA	0	0	1	1	NA	NA	NA
chr13:32517857|32527532	circN4BP2L2(3,6)	hsa-miR-377-3p	miRNA	0	0	1	1	NA	NA	NA
chr13:32517857|32527532	circN4BP2L2(3,6)	hsa-miR-374b-5p	miRNA	0	0	1	1	NA	NA	NA
chr13:32517857|32527532	circN4BP2L2(3,6)	hsa-miR-374b-3p	miRNA	0	0	1	1	NA	NA	NA
chr13:32517857|32527532	circN4BP2L2(3,6)	hsa-miR-374a-5p	miRNA	0	0	1	1	NA	NA	NA
chr13:32517857|32527532	circN4BP2L2(3,6)	hsa-miR-374a-3p	miRNA	0	0	1	1	NA	NA	NA
chr13:32517857|32527532	circN4BP2L2(3,6)	hsa-miR-369-3p	miRNA	0	0	1	1	NA	NA	NA
chr13:32517857|32527532	circN4BP2L2(3,6)	hsa-miR-3650	miRNA	0	1	0	1	NA	NA	NA
chr13:32517857|32527532	circN4BP2L2(3,6)	hsa-miR-3190-3p	miRNA	1	0	0	1	NA	NA	NA
chr13:32517857|32527532	circN4BP2L2(3,6)	hsa-miR-3148	miRNA	1	0	0	1	NA	NA	NA
chr13:32517857|32527532	circN4BP2L2(3,6)	hsa-miR-3137	miRNA	1	0	0	1	NA	NA	NA
chr13:32517857|32527532	circN4BP2L2(3,6)	hsa-miR-300	miRNA	0	0	1	1	NA	NA	NA
chr13:32517857|32527532	circN4BP2L2(3,6)	hsa-miR-299-3p	miRNA	0	0	1	1	NA	NA	NA
chr13:32517857|32527532	circN4BP2L2(3,6)	hsa-miR-2467-3p	miRNA	1	0	0	1	NA	NA	NA
chr13:32517857|32527532	circN4BP2L2(3,6)	hsa-miR-220c	miRNA	0	0	1	1	NA	NA	NA
chr13:32517857|32527532	circN4BP2L2(3,6)	hsa-miR-200a-5p	miRNA	0	0	1	1	NA	NA	NA
chr13:32517857|32527532	circN4BP2L2(3,6)	hsa-miR-200a-3p	miRNA	0	0	1	1	NA	NA	NA
chr13:32517857|32527532	circN4BP2L2(3,6)	hsa-miR-197-5p	miRNA	0	0	1	1	NA	NA	NA
chr13:32517857|32527532	circN4BP2L2(3,6)	hsa-miR-197-3p	miRNA	0	0	1	1	NA	NA	NA
chr13:32517857|32527532	circN4BP2L2(3,6)	hsa-miR-1826	miRNA	0	0	1	1	NA	NA	NA
chr13:32517857|32527532	circN4BP2L2(3,6)	hsa-miR-150-3p	miRNA	1	0	0	1	NA	NA	NA
chr13:32517857|32527532	circN4BP2L2(3,6)	hsa-miR-1468-3p	miRNA	0	1	0	1	NA	NA	NA
chr13:32517857|32527532	circN4BP2L2(3,6)	hsa-miR-145-5p	miRNA	0	0	1	1	NA	NA	NA
chr13:32517857|32527532	circN4BP2L2(3,6)	hsa-miR-141-5p	miRNA	0	0	1	1	NA	NA	NA
chr13:32517857|32527532	circN4BP2L2(3,6)	hsa-miR-141-3p	miRNA	0	0	1	1	NA	NA	NA
chr13:32517857|32527532	circN4BP2L2(3,6)	hsa-miR-134-5p	miRNA	1	0	0	1	NA	NA	NA
chr13:32517857|32527532	circN4BP2L2(3,6)	hsa-miR-1268b	miRNA	1	0	0	1	NA	NA	NA
chr13:32517857|32527532	circN4BP2L2(3,6)	hsa-miR-1268a	miRNA	1	0	0	1	NA	NA	NA
chr13:32517857|32527532	circN4BP2L2(3,6)	hsa-miR-1256	miRNA	0	0	1	1	NA	NA	NA
chr13:32517857|32527532	circN4BP2L2(3,6)	hsa-miR-1233-5p	miRNA	1	0	0	1	NA	NA	NA
chr13:32517857|32527532	circN4BP2L2(3,6)	hsa-miR-1229-5p	miRNA	1	0	0	1	NA	NA	NA
chr13:32517857|32527532	circN4BP2L2(3,6)	hsa-miR-1226-5p	miRNA	1	0	0	1	NA	NA	NA
chr13:32517857|32527532	circN4BP2L2(3,6)	hsa-miR-12115	miRNA	1	0	0	1	NA	NA	NA
chr13:32517857|32527532	circN4BP2L2(3,6)	hsa-miR-12114	miRNA	1	0	0	1	NA	NA	NA
chr13:32517857|32527532	circN4BP2L2(3,6)	hsa-miR-1178-5p	miRNA	0	0	1	1	NA	NA	NA
chr13:32517857|32527532	circN4BP2L2(3,6)	hsa-miR-1178-3p	miRNA	0	0	1	1	NA	NA	NA
chr13:32517857|32527532	circN4BP2L2(3,6)	hsa-miR-11181-3p	miRNA	1	0	0	1	NA	NA	NA
chr13:32517857|32527532	circN4BP2L2(3,6)	hsa-miR-105	miRNA	0	0	1	1	NA	NA	NA
chr13:32517857|32527532	circN4BP2L2(3,6)	hsa-miR-10401-5p	miRNA	1	0	0	1	NA	NA	NA
chr13:32517857|32527532	circN4BP2L2(3,6)	hsa-miR-10394-5p	miRNA	1	0	0	1	NA	NA	NA
chr14:22909483|22911403	circRBM23(2,3)	hsa-miR-1255a	miRNA	1	1	1	3	NA	NA	NA
chr14:22909483|22911403	circRBM23(2,3)	hsa-miR-2392	miRNA	1	1	0	2	NA	NA	NA
chr14:22909483|22911403	circRBM23(2,3)	hsa-miR-3605-5p	miRNA	1	1	0	2	NA	NA	NA
chr14:22909483|22911403	circRBM23(2,3)	hsa-miR-3660	miRNA	1	1	0	2	NA	NA	NA
chr14:22909483|22911403	circRBM23(2,3)	hsa-miR-4786-5p	miRNA	1	1	0	2	NA	NA	NA
chr14:22909483|22911403	circRBM23(2,3)	hsa-miR-6088	miRNA	1	1	0	2	NA	NA	NA
chr14:22909483|22911403	circRBM23(2,3)	hsa-miR-634	miRNA	0	1	1	2	NA	NA	NA
chr14:22909483|22911403	circRBM23(2,3)	hsa-miR-650	miRNA	1	1	0	2	NA	NA	NA
chr14:22909483|22911403	circRBM23(2,3)	hsa-miR-6838-5p	miRNA	1	1	0	2	NA	NA	NA
chr14:22909483|22911403	circRBM23(2,3)	hsa-miR-767-5p	miRNA	0	1	1	2	NA	NA	NA
chr14:22909483|22911403	circRBM23(2,3)	hsa-miR-9851-3p	miRNA	1	1	0	2	NA	NA	NA
chr14:22909483|22911403	circRBM23(2,3)	hsa-miR-877-5p	miRNA	1	0	0	1	NA	NA	NA
chr14:22909483|22911403	circRBM23(2,3)	hsa-miR-8089	miRNA	1	0	0	1	NA	NA	NA
chr14:22909483|22911403	circRBM23(2,3)	hsa-miR-8062	miRNA	0	1	0	1	NA	NA	NA
chr14:22909483|22911403	circRBM23(2,3)	hsa-miR-7854-3p	miRNA	1	0	0	1	NA	NA	NA
chr14:22909483|22911403	circRBM23(2,3)	hsa-miR-7847-3p	miRNA	1	0	0	1	NA	NA	NA
chr14:22909483|22911403	circRBM23(2,3)	hsa-miR-769-5p	miRNA	0	0	1	1	NA	NA	NA
chr14:22909483|22911403	circRBM23(2,3)	hsa-miR-7162-3p	miRNA	1	0	0	1	NA	NA	NA
chr14:22909483|22911403	circRBM23(2,3)	hsa-miR-6894-5p	miRNA	1	0	0	1	NA	NA	NA
chr14:22909483|22911403	circRBM23(2,3)	hsa-miR-6876-5p	miRNA	1	0	0	1	NA	NA	NA
chr14:22909483|22911403	circRBM23(2,3)	hsa-miR-6859-5p	miRNA	1	0	0	1	NA	NA	NA
chr14:22909483|22911403	circRBM23(2,3)	hsa-miR-6858-5p	miRNA	1	0	0	1	NA	NA	NA
chr14:22909483|22911403	circRBM23(2,3)	hsa-miR-6836-5p	miRNA	1	0	0	1	NA	NA	NA
chr14:22909483|22911403	circRBM23(2,3)	hsa-miR-6804-5p	miRNA	1	0	0	1	NA	NA	NA
chr14:22909483|22911403	circRBM23(2,3)	hsa-miR-6778-5p	miRNA	1	0	0	1	NA	NA	NA
chr14:22909483|22911403	circRBM23(2,3)	hsa-miR-6777-5p	miRNA	0	1	0	1	NA	NA	NA
chr14:22909483|22911403	circRBM23(2,3)	hsa-miR-6762-5p	miRNA	1	0	0	1	NA	NA	NA
chr14:22909483|22911403	circRBM23(2,3)	hsa-miR-6761-5p	miRNA	1	0	0	1	NA	NA	NA
chr14:22909483|22911403	circRBM23(2,3)	hsa-miR-6744-5p	miRNA	1	0	0	1	NA	NA	NA
chr14:22909483|22911403	circRBM23(2,3)	hsa-miR-6734-5p	miRNA	1	0	0	1	NA	NA	NA
chr14:22909483|22911403	circRBM23(2,3)	hsa-miR-6728-5p	miRNA	1	0	0	1	NA	NA	NA
chr14:22909483|22911403	circRBM23(2,3)	hsa-miR-671-5p	miRNA	0	0	1	1	NA	NA	NA
chr14:22909483|22911403	circRBM23(2,3)	hsa-miR-6511a-5p	miRNA	1	0	0	1	NA	NA	NA
chr14:22909483|22911403	circRBM23(2,3)	hsa-miR-6089	miRNA	1	0	0	1	NA	NA	NA
chr14:22909483|22911403	circRBM23(2,3)	hsa-miR-6081	miRNA	1	0	0	1	NA	NA	NA
chr14:22909483|22911403	circRBM23(2,3)	hsa-miR-6079	miRNA	0	1	0	1	NA	NA	NA
chr14:22909483|22911403	circRBM23(2,3)	hsa-miR-593-5p	miRNA	1	0	0	1	NA	NA	NA
chr14:22909483|22911403	circRBM23(2,3)	hsa-miR-542-5p	miRNA	0	0	1	1	NA	NA	NA
chr14:22909483|22911403	circRBM23(2,3)	hsa-miR-541-5p	miRNA	0	1	0	1	NA	NA	NA
chr14:22909483|22911403	circRBM23(2,3)	hsa-miR-5197-3p	miRNA	0	1	0	1	NA	NA	NA
chr14:22909483|22911403	circRBM23(2,3)	hsa-miR-5187-5p	miRNA	1	0	0	1	NA	NA	NA
chr14:22909483|22911403	circRBM23(2,3)	hsa-miR-514	miRNA	0	0	1	1	NA	NA	NA
chr14:22909483|22911403	circRBM23(2,3)	hsa-miR-497-5p	miRNA	0	0	1	1	NA	NA	NA
chr14:22909483|22911403	circRBM23(2,3)	hsa-miR-497-3p	miRNA	0	0	1	1	NA	NA	NA
chr14:22909483|22911403	circRBM23(2,3)	hsa-miR-489-5p	miRNA	0	0	1	1	NA	NA	NA
chr14:22909483|22911403	circRBM23(2,3)	hsa-miR-489-3p	miRNA	0	0	1	1	NA	NA	NA
chr14:22909483|22911403	circRBM23(2,3)	hsa-miR-4765	miRNA	0	1	0	1	NA	NA	NA
chr14:22909483|22911403	circRBM23(2,3)	hsa-miR-4743-5p	miRNA	1	0	0	1	NA	NA	NA
chr14:22909483|22911403	circRBM23(2,3)	hsa-miR-4695-5p	miRNA	1	0	0	1	NA	NA	NA
chr14:22909483|22911403	circRBM23(2,3)	hsa-miR-4646-5p	miRNA	1	0	0	1	NA	NA	NA
chr14:22909483|22911403	circRBM23(2,3)	hsa-miR-4533	miRNA	1	0	0	1	NA	NA	NA
chr14:22909483|22911403	circRBM23(2,3)	hsa-miR-4530	miRNA	0	1	0	1	NA	NA	NA
chr14:22909483|22911403	circRBM23(2,3)	hsa-miR-4526	miRNA	0	1	0	1	NA	NA	NA
chr14:22909483|22911403	circRBM23(2,3)	hsa-miR-4502	miRNA	0	1	0	1	NA	NA	NA
chr14:22909483|22911403	circRBM23(2,3)	hsa-miR-4478	miRNA	1	0	0	1	NA	NA	NA
chr14:22909483|22911403	circRBM23(2,3)	hsa-miR-424-5p	miRNA	0	0	1	1	NA	NA	NA
chr14:22909483|22911403	circRBM23(2,3)	hsa-miR-424-3p	miRNA	0	0	1	1	NA	NA	NA
chr14:22909483|22911403	circRBM23(2,3)	hsa-miR-3679-5p	miRNA	1	0	0	1	NA	NA	NA
chr14:22909483|22911403	circRBM23(2,3)	hsa-miR-3200-5p	miRNA	0	1	0	1	NA	NA	NA
chr14:22909483|22911403	circRBM23(2,3)	hsa-miR-3192-5p	miRNA	1	0	0	1	NA	NA	NA
chr14:22909483|22911403	circRBM23(2,3)	hsa-miR-3175	miRNA	0	1	0	1	NA	NA	NA
chr14:22909483|22911403	circRBM23(2,3)	hsa-miR-3154	miRNA	1	0	0	1	NA	NA	NA
chr14:22909483|22911403	circRBM23(2,3)	hsa-miR-3147	miRNA	1	0	0	1	NA	NA	NA
chr14:22909483|22911403	circRBM23(2,3)	hsa-miR-3065-3p	miRNA	0	1	0	1	NA	NA	NA
chr14:22909483|22911403	circRBM23(2,3)	hsa-miR-29c-5p	miRNA	0	0	1	1	NA	NA	NA
chr14:22909483|22911403	circRBM23(2,3)	hsa-miR-29c-3p	miRNA	0	0	1	1	NA	NA	NA
chr14:22909483|22911403	circRBM23(2,3)	hsa-miR-29b-3p	miRNA	0	1	0	1	NA	NA	NA
chr14:22909483|22911403	circRBM23(2,3)	hsa-miR-29b	miRNA	0	0	1	1	NA	NA	NA
chr14:22909483|22911403	circRBM23(2,3)	hsa-miR-29a-5p	miRNA	0	0	1	1	NA	NA	NA
chr14:22909483|22911403	circRBM23(2,3)	hsa-miR-29a-3p	miRNA	0	0	1	1	NA	NA	NA
chr14:22909483|22911403	circRBM23(2,3)	hsa-miR-2467-3p	miRNA	1	0	0	1	NA	NA	NA
chr14:22909483|22911403	circRBM23(2,3)	hsa-miR-195-5p	miRNA	0	0	1	1	NA	NA	NA
chr14:22909483|22911403	circRBM23(2,3)	hsa-miR-195-3p	miRNA	0	0	1	1	NA	NA	NA
chr14:22909483|22911403	circRBM23(2,3)	hsa-miR-16-5p	miRNA	0	1	0	1	NA	NA	NA
chr14:22909483|22911403	circRBM23(2,3)	hsa-miR-16	miRNA	0	0	1	1	NA	NA	NA
chr14:22909483|22911403	circRBM23(2,3)	hsa-miR-15b-5p	miRNA	0	0	1	1	NA	NA	NA
chr14:22909483|22911403	circRBM23(2,3)	hsa-miR-15b-3p	miRNA	0	0	1	1	NA	NA	NA
chr14:22909483|22911403	circRBM23(2,3)	hsa-miR-15a-5p	miRNA	0	0	1	1	NA	NA	NA
chr14:22909483|22911403	circRBM23(2,3)	hsa-miR-15a-3p	miRNA	0	0	1	1	NA	NA	NA
chr14:22909483|22911403	circRBM23(2,3)	hsa-miR-143-5p	miRNA	0	0	1	1	NA	NA	NA
chr14:22909483|22911403	circRBM23(2,3)	hsa-miR-143-3p	miRNA	0	0	1	1	NA	NA	NA
chr14:22909483|22911403	circRBM23(2,3)	hsa-miR-1304-5p	miRNA	0	0	1	1	NA	NA	NA
chr14:22909483|22911403	circRBM23(2,3)	hsa-miR-1304-3p	miRNA	0	0	1	1	NA	NA	NA
chr14:22909483|22911403	circRBM23(2,3)	hsa-miR-1287-5p	miRNA	0	0	1	1	NA	NA	NA
chr14:22909483|22911403	circRBM23(2,3)	hsa-miR-1287-3p	miRNA	0	0	1	1	NA	NA	NA
chr14:22909483|22911403	circRBM23(2,3)	hsa-miR-1285-3p	miRNA	1	0	0	1	NA	NA	NA
chr14:22909483|22911403	circRBM23(2,3)	hsa-miR-1255b-5p	miRNA	1	0	0	1	NA	NA	NA
chr14:22909483|22911403	circRBM23(2,3)	hsa-miR-1255b	miRNA	0	0	1	1	NA	NA	NA
chr14:22909483|22911403	circRBM23(2,3)	hsa-miR-1245	miRNA	0	0	1	1	NA	NA	NA
chr14:22909483|22911403	circRBM23(2,3)	hsa-miR-1226-5p	miRNA	0	0	1	1	NA	NA	NA
chr14:22909483|22911403	circRBM23(2,3)	hsa-miR-1226-3p	miRNA	0	0	1	1	NA	NA	NA
chr14:22909483|22911403	circRBM23(2,3)	hsa-miR-12128	miRNA	1	0	0	1	NA	NA	NA
chr14:22909483|22911403	circRBM23(2,3)	hsa-miR-12119	miRNA	1	0	0	1	NA	NA	NA
chr14:22909483|22911403	circRBM23(2,3)	hsa-miR-12115	miRNA	1	0	0	1	NA	NA	NA
chr14:22909483|22911403	circRBM23(2,3)	hsa-miR-103a-3p	miRNA	1	0	0	1	NA	NA	NA
chr14:96833467|96860735	circVRK1(2,11)	hsa-miR-146a-3p	miRNA	0	1	1	2	NA	NA	NA
chr14:96833467|96860735	circVRK1(2,11)	hsa-miR-153-5p	miRNA	0	1	1	2	NA	NA	NA
chr14:96833467|96860735	circVRK1(2,11)	hsa-miR-15a-3p	miRNA	0	1	1	2	NA	NA	NA
chr15:41668828|41669958	circMGA(2)	hsa-miR-205-3p	miRNA	0	1	1	2	NA	NA	NA
chr17:20204333|20205912	circSPECC1(4)	hsa-miR-181a-3p	miRNA	0	1	1	2	NA	NA	NA
chr17:20204333|20205912	circSPECC1(4)	hsa-miR-214-5p	miRNA	0	1	1	2	NA	NA	NA
chr17:20204333|20205912	circSPECC1(4)	hsa-miR-26b-3p	miRNA	0	1	1	2	NA	NA	NA
chr17:20204333|20205912	circSPECC1(4)	hsa-miR-29a-5p	miRNA	0	1	1	2	NA	NA	NA
chr18:9182382|9221999	circANKRD12(2,8)	hsa-miR-1272	miRNA	0	1	1	2	NA	NA	NA
chr18:9182382|9221999	circANKRD12(2,8)	hsa-miR-1343-5p	miRNA	1	1	0	2	NA	NA	NA
chr18:9182382|9221999	circANKRD12(2,8)	hsa-miR-143-3p	miRNA	0	1	1	2	NA	NA	NA
chr18:9182382|9221999	circANKRD12(2,8)	hsa-miR-146a-3p	miRNA	0	1	1	2	NA	NA	NA
chr18:9182382|9221999	circANKRD12(2,8)	hsa-miR-197-5p	miRNA	1	1	0	2	NA	NA	NA
chr18:9182382|9221999	circANKRD12(2,8)	hsa-miR-298	miRNA	1	1	0	2	NA	NA	NA
chr18:9182382|9221999	circANKRD12(2,8)	hsa-miR-4502	miRNA	1	1	0	2	NA	NA	NA
chr18:9182382|9221999	circANKRD12(2,8)	hsa-miR-4689	miRNA	1	1	0	2	NA	NA	NA
chr18:9182382|9221999	circANKRD12(2,8)	hsa-miR-6763-5p	miRNA	1	1	0	2	NA	NA	NA
chr18:9182382|9221999	circANKRD12(2,8)	hsa-miR-6847-5p	miRNA	1	1	0	2	NA	NA	NA
chr18:9182382|9221999	circANKRD12(2,8)	hsa-miR-6856-5p	miRNA	1	1	0	2	NA	NA	NA
chr18:9182382|9221999	circANKRD12(2,8)	hsa-miR-6878-5p	miRNA	1	1	0	2	NA	NA	NA
chr18:9182382|9221999	circANKRD12(2,8)	hsa-miR-939-5p	miRNA	0	0	1	1	NA	NA	NA
chr18:9182382|9221999	circANKRD12(2,8)	hsa-miR-939-3p	miRNA	0	0	1	1	NA	NA	NA
chr18:9182382|9221999	circANKRD12(2,8)	hsa-miR-8085	miRNA	1	0	0	1	NA	NA	NA
chr18:9182382|9221999	circANKRD12(2,8)	hsa-miR-759	miRNA	0	1	0	1	NA	NA	NA
chr18:9182382|9221999	circANKRD12(2,8)	hsa-miR-7	miRNA	0	0	1	1	NA	NA	NA
chr18:9182382|9221999	circANKRD12(2,8)	hsa-miR-6871-5p	miRNA	1	0	0	1	NA	NA	NA
chr18:9182382|9221999	circANKRD12(2,8)	hsa-miR-6858-5p	miRNA	1	0	0	1	NA	NA	NA
chr18:9182382|9221999	circANKRD12(2,8)	hsa-miR-6855-5p	miRNA	1	0	0	1	NA	NA	NA
chr18:9182382|9221999	circANKRD12(2,8)	hsa-miR-6825-5p	miRNA	1	0	0	1	NA	NA	NA
chr18:9182382|9221999	circANKRD12(2,8)	hsa-miR-6788-5p	miRNA	0	1	0	1	NA	NA	NA
chr18:9182382|9221999	circANKRD12(2,8)	hsa-miR-6786-5p	miRNA	1	0	0	1	NA	NA	NA
chr18:9182382|9221999	circANKRD12(2,8)	hsa-miR-6782-5p	miRNA	1	0	0	1	NA	NA	NA
chr18:9182382|9221999	circANKRD12(2,8)	hsa-miR-6772-5p	miRNA	1	0	0	1	NA	NA	NA
chr18:9182382|9221999	circANKRD12(2,8)	hsa-miR-6730-5p	miRNA	0	1	0	1	NA	NA	NA
chr18:9182382|9221999	circANKRD12(2,8)	hsa-miR-665	miRNA	0	0	1	1	NA	NA	NA
chr18:9182382|9221999	circANKRD12(2,8)	hsa-miR-638	miRNA	1	0	0	1	NA	NA	NA
chr18:9182382|9221999	circANKRD12(2,8)	hsa-miR-571	miRNA	0	0	1	1	NA	NA	NA
chr18:9182382|9221999	circANKRD12(2,8)	hsa-miR-5698	miRNA	1	0	0	1	NA	NA	NA
chr18:9182382|9221999	circANKRD12(2,8)	hsa-miR-5586-3p	miRNA	0	1	0	1	NA	NA	NA
chr18:9182382|9221999	circANKRD12(2,8)	hsa-miR-542-3p	miRNA	0	0	1	1	NA	NA	NA
chr18:9182382|9221999	circANKRD12(2,8)	hsa-miR-5187-5p	miRNA	1	0	0	1	NA	NA	NA
chr18:9182382|9221999	circANKRD12(2,8)	hsa-miR-513b-5p	miRNA	0	0	1	1	NA	NA	NA
chr18:9182382|9221999	circANKRD12(2,8)	hsa-miR-513b-3p	miRNA	0	0	1	1	NA	NA	NA
chr18:9182382|9221999	circANKRD12(2,8)	hsa-miR-498-5p	miRNA	0	0	1	1	NA	NA	NA
chr18:9182382|9221999	circANKRD12(2,8)	hsa-miR-498-3p	miRNA	0	0	1	1	NA	NA	NA
chr18:9182382|9221999	circANKRD12(2,8)	hsa-miR-4762-5p	miRNA	0	1	0	1	NA	NA	NA
chr18:9182382|9221999	circANKRD12(2,8)	hsa-miR-4739	miRNA	1	0	0	1	NA	NA	NA
chr18:9182382|9221999	circANKRD12(2,8)	hsa-miR-4653-3p	miRNA	1	0	0	1	NA	NA	NA
chr18:9182382|9221999	circANKRD12(2,8)	hsa-miR-4513	miRNA	1	0	0	1	NA	NA	NA
chr18:9182382|9221999	circANKRD12(2,8)	hsa-miR-4499	miRNA	0	1	0	1	NA	NA	NA
chr18:9182382|9221999	circANKRD12(2,8)	hsa-miR-4450	miRNA	1	0	0	1	NA	NA	NA
chr18:9182382|9221999	circANKRD12(2,8)	hsa-miR-3929	miRNA	0	1	0	1	NA	NA	NA
chr18:9182382|9221999	circANKRD12(2,8)	hsa-miR-3908	miRNA	0	1	0	1	NA	NA	NA
chr18:9182382|9221999	circANKRD12(2,8)	hsa-miR-379-5p	miRNA	0	0	1	1	NA	NA	NA
chr18:9182382|9221999	circANKRD12(2,8)	hsa-miR-379-3p	miRNA	0	0	1	1	NA	NA	NA
chr18:9182382|9221999	circANKRD12(2,8)	hsa-miR-3691-5p	miRNA	0	1	0	1	NA	NA	NA
chr18:9182382|9221999	circANKRD12(2,8)	hsa-miR-3681-5p	miRNA	0	1	0	1	NA	NA	NA
chr18:9182382|9221999	circANKRD12(2,8)	hsa-miR-3660	miRNA	0	1	0	1	NA	NA	NA
chr18:9182382|9221999	circANKRD12(2,8)	hsa-miR-365	miRNA	0	0	1	1	NA	NA	NA
chr18:9182382|9221999	circANKRD12(2,8)	hsa-miR-342-5p	miRNA	1	0	0	1	NA	NA	NA
chr18:9182382|9221999	circANKRD12(2,8)	hsa-miR-328-5p	miRNA	1	0	0	1	NA	NA	NA
chr18:9182382|9221999	circANKRD12(2,8)	hsa-miR-320d	miRNA	0	0	1	1	NA	NA	NA
chr18:9182382|9221999	circANKRD12(2,8)	hsa-miR-320c	miRNA	0	0	1	1	NA	NA	NA
chr18:9182382|9221999	circANKRD12(2,8)	hsa-miR-320b	miRNA	0	0	1	1	NA	NA	NA
chr18:9182382|9221999	circANKRD12(2,8)	hsa-miR-320a-5p	miRNA	0	0	1	1	NA	NA	NA
chr18:9182382|9221999	circANKRD12(2,8)	hsa-miR-320a-3p	miRNA	0	0	1	1	NA	NA	NA
chr18:9182382|9221999	circANKRD12(2,8)	hsa-miR-3185	miRNA	0	1	0	1	NA	NA	NA
chr18:9182382|9221999	circANKRD12(2,8)	hsa-miR-3131	miRNA	1	0	0	1	NA	NA	NA
chr18:9182382|9221999	circANKRD12(2,8)	hsa-miR-3125	miRNA	0	1	0	1	NA	NA	NA
chr18:9182382|9221999	circANKRD12(2,8)	hsa-miR-3120-3p	miRNA	0	1	0	1	NA	NA	NA
chr18:9182382|9221999	circANKRD12(2,8)	hsa-miR-3085-5p	miRNA	1	0	0	1	NA	NA	NA
chr18:9182382|9221999	circANKRD12(2,8)	hsa-miR-199b-5p	miRNA	0	0	1	1	NA	NA	NA
chr18:9182382|9221999	circANKRD12(2,8)	hsa-miR-199a-5p	miRNA	0	0	1	1	NA	NA	NA
chr18:9182382|9221999	circANKRD12(2,8)	hsa-miR-1825	miRNA	0	0	1	1	NA	NA	NA
chr18:9182382|9221999	circANKRD12(2,8)	hsa-miR-1300	miRNA	0	0	1	1	NA	NA	NA
chr18:9182382|9221999	circANKRD12(2,8)	hsa-miR-1255b	miRNA	0	0	1	1	NA	NA	NA
chr18:9182382|9221999	circANKRD12(2,8)	hsa-miR-1255a	miRNA	0	0	1	1	NA	NA	NA
chr18:9182382|9221999	circANKRD12(2,8)	hsa-miR-1253	miRNA	0	0	1	1	NA	NA	NA
chr2:40428473|40430304	circSLC8A1(2)	hsa-miR-127-5p	miRNA	0	1	1	2	NA	NA	NA
chr2:40428473|40430304	circSLC8A1(2)	hsa-miR-147a	miRNA	0	1	1	2	NA	NA	NA
chr2:40428473|40430304	circSLC8A1(2)	hsa-miR-15a-3p	miRNA	0	1	1	2	NA	NA	NA
chr2:40428473|40430304	circSLC8A1(2)	hsa-miR-187-3p	miRNA	0	1	1	2	NA	NA	NA
chr2:40428473|40430304	circSLC8A1(2)	hsa-miR-215-3p	miRNA	0	1	1	2	NA	NA	NA
chr2:68490190|68545312	circAPLF(2,8)	hsa-miR-129-5p	miRNA	0	1	1	2	NA	NA	NA
chr2:68490190|68545312	circAPLF(2,8)	hsa-miR-135a-3p	miRNA	0	1	1	2	NA	NA	NA
chr2:68490190|68545312	circAPLF(2,8)	hsa-miR-181a-2-3p	miRNA	0	1	1	2	NA	NA	NA
chr3:172247533|172251541	circFNDC3B(5,6)	hsa-miR-885-3p	miRNA	1	1	1	3	NA	NA	NA
chr3:172247533|172251541	circFNDC3B(5,6)	hsa-miR-10400-5p	miRNA	1	1	0	2	NA	NA	NA
chr3:172247533|172251541	circFNDC3B(5,6)	hsa-miR-1248	miRNA	0	1	1	2	NA	NA	NA
chr3:172247533|172251541	circFNDC3B(5,6)	hsa-miR-1253	miRNA	0	1	1	2	NA	NA	NA
chr3:172247533|172251541	circFNDC3B(5,6)	hsa-miR-1270	miRNA	0	1	1	2	NA	NA	NA
chr3:172247533|172251541	circFNDC3B(5,6)	hsa-miR-1283	miRNA	0	1	1	2	NA	NA	NA
chr3:172247533|172251541	circFNDC3B(5,6)	hsa-miR-135a-3p	miRNA	0	1	1	2	NA	NA	NA
chr3:172247533|172251541	circFNDC3B(5,6)	hsa-miR-147a	miRNA	0	1	1	2	NA	NA	NA
chr3:172247533|172251541	circFNDC3B(5,6)	hsa-miR-15b-3p	miRNA	0	1	1	2	NA	NA	NA
chr3:172247533|172251541	circFNDC3B(5,6)	hsa-miR-338-3p	miRNA	0	1	1	2	NA	NA	NA
chr3:172247533|172251541	circFNDC3B(5,6)	hsa-miR-342-3p	miRNA	0	1	1	2	NA	NA	NA
chr3:172247533|172251541	circFNDC3B(5,6)	hsa-miR-4449	miRNA	1	1	0	2	NA	NA	NA
chr3:172247533|172251541	circFNDC3B(5,6)	hsa-miR-4685-3p	miRNA	1	1	0	2	NA	NA	NA
chr3:172247533|172251541	circFNDC3B(5,6)	hsa-miR-485-3p	miRNA	1	1	0	2	NA	NA	NA
chr3:172247533|172251541	circFNDC3B(5,6)	hsa-miR-492	miRNA	0	1	1	2	NA	NA	NA
chr3:172247533|172251541	circFNDC3B(5,6)	hsa-miR-5196-5p	miRNA	1	1	0	2	NA	NA	NA
chr3:172247533|172251541	circFNDC3B(5,6)	hsa-miR-646	miRNA	0	1	1	2	NA	NA	NA
chr3:172247533|172251541	circFNDC3B(5,6)	hsa-miR-6511a-3p	miRNA	1	1	0	2	NA	NA	NA
chr3:172247533|172251541	circFNDC3B(5,6)	hsa-miR-658	miRNA	1	0	1	2	NA	NA	NA
chr3:172247533|172251541	circFNDC3B(5,6)	hsa-miR-6820-5p	miRNA	1	1	0	2	NA	NA	NA
chr3:172247533|172251541	circFNDC3B(5,6)	hsa-miR-6865-5p	miRNA	1	1	0	2	NA	NA	NA
chr3:172247533|172251541	circFNDC3B(5,6)	hsa-miR-6883-3p	miRNA	1	1	0	2	NA	NA	NA
chr3:172247533|172251541	circFNDC3B(5,6)	hsa-miR-770-5p	miRNA	0	1	1	2	NA	NA	NA
chr3:172247533|172251541	circFNDC3B(5,6)	hsa-miR-92b-5p	miRNA	1	0	0	1	NA	NA	NA
chr3:172247533|172251541	circFNDC3B(5,6)	hsa-miR-876-3p	miRNA	0	0	1	1	NA	NA	NA
chr3:172247533|172251541	circFNDC3B(5,6)	hsa-miR-8072	miRNA	1	0	0	1	NA	NA	NA
chr3:172247533|172251541	circFNDC3B(5,6)	hsa-miR-8071	miRNA	1	0	0	1	NA	NA	NA
chr3:172247533|172251541	circFNDC3B(5,6)	hsa-miR-7847-3p	miRNA	1	0	0	1	NA	NA	NA
chr3:172247533|172251541	circFNDC3B(5,6)	hsa-miR-7704	miRNA	1	0	0	1	NA	NA	NA
chr3:172247533|172251541	circFNDC3B(5,6)	hsa-miR-766-3p	miRNA	1	0	0	1	NA	NA	NA
chr3:172247533|172251541	circFNDC3B(5,6)	hsa-miR-760	miRNA	1	0	0	1	NA	NA	NA
chr3:172247533|172251541	circFNDC3B(5,6)	hsa-miR-7113-3p	miRNA	1	0	0	1	NA	NA	NA
chr3:172247533|172251541	circFNDC3B(5,6)	hsa-miR-6882-3p	miRNA	1	0	0	1	NA	NA	NA
chr3:172247533|172251541	circFNDC3B(5,6)	hsa-miR-6880-5p	miRNA	1	0	0	1	NA	NA	NA
chr3:172247533|172251541	circFNDC3B(5,6)	hsa-miR-6877-5p	miRNA	1	0	0	1	NA	NA	NA
chr3:172247533|172251541	circFNDC3B(5,6)	hsa-miR-6875-3p	miRNA	1	0	0	1	NA	NA	NA
chr3:172247533|172251541	circFNDC3B(5,6)	hsa-miR-6873-3p	miRNA	0	1	0	1	NA	NA	NA
chr3:172247533|172251541	circFNDC3B(5,6)	hsa-miR-6871-5p	miRNA	1	0	0	1	NA	NA	NA
chr3:172247533|172251541	circFNDC3B(5,6)	hsa-miR-6868-3p	miRNA	0	1	0	1	NA	NA	NA
chr3:172247533|172251541	circFNDC3B(5,6)	hsa-miR-6867-3p	miRNA	0	1	0	1	NA	NA	NA
chr3:172247533|172251541	circFNDC3B(5,6)	hsa-miR-6862-3p	miRNA	1	0	0	1	NA	NA	NA
chr3:172247533|172251541	circFNDC3B(5,6)	hsa-miR-6856-3p	miRNA	0	1	0	1	NA	NA	NA
chr3:172247533|172251541	circFNDC3B(5,6)	hsa-miR-6851-5p	miRNA	1	0	0	1	NA	NA	NA
chr3:172247533|172251541	circFNDC3B(5,6)	hsa-miR-6846-5p	miRNA	1	0	0	1	NA	NA	NA
chr3:172247533|172251541	circFNDC3B(5,6)	hsa-miR-6836-5p	miRNA	1	0	0	1	NA	NA	NA
chr3:172247533|172251541	circFNDC3B(5,6)	hsa-miR-6833-5p	miRNA	1	0	0	1	NA	NA	NA
chr3:172247533|172251541	circFNDC3B(5,6)	hsa-miR-6827-3p	miRNA	1	0	0	1	NA	NA	NA
chr3:172247533|172251541	circFNDC3B(5,6)	hsa-miR-6825-5p	miRNA	1	0	0	1	NA	NA	NA
chr3:172247533|172251541	circFNDC3B(5,6)	hsa-miR-6822-3p	miRNA	1	0	0	1	NA	NA	NA
chr3:172247533|172251541	circFNDC3B(5,6)	hsa-miR-6816-5p	miRNA	1	0	0	1	NA	NA	NA
chr3:172247533|172251541	circFNDC3B(5,6)	hsa-miR-6815-5p	miRNA	1	0	0	1	NA	NA	NA
chr3:172247533|172251541	circFNDC3B(5,6)	hsa-miR-6805-5p	miRNA	1	0	0	1	NA	NA	NA
chr3:172247533|172251541	circFNDC3B(5,6)	hsa-miR-6803-5p	miRNA	1	0	0	1	NA	NA	NA
chr3:172247533|172251541	circFNDC3B(5,6)	hsa-miR-6799-5p	miRNA	1	0	0	1	NA	NA	NA
chr3:172247533|172251541	circFNDC3B(5,6)	hsa-miR-6798-5p	miRNA	1	0	0	1	NA	NA	NA
chr3:172247533|172251541	circFNDC3B(5,6)	hsa-miR-6787-5p	miRNA	1	0	0	1	NA	NA	NA
chr3:172247533|172251541	circFNDC3B(5,6)	hsa-miR-6786-5p	miRNA	1	0	0	1	NA	NA	NA
chr3:172247533|172251541	circFNDC3B(5,6)	hsa-miR-6785-5p	miRNA	1	0	0	1	NA	NA	NA
chr3:172247533|172251541	circFNDC3B(5,6)	hsa-miR-6782-5p	miRNA	1	0	0	1	NA	NA	NA
chr3:172247533|172251541	circFNDC3B(5,6)	hsa-miR-6780b-5p	miRNA	1	0	0	1	NA	NA	NA
chr3:172247533|172251541	circFNDC3B(5,6)	hsa-miR-6779-5p	miRNA	1	0	0	1	NA	NA	NA
chr3:172247533|172251541	circFNDC3B(5,6)	hsa-miR-6779-3p	miRNA	1	0	0	1	NA	NA	NA
chr3:172247533|172251541	circFNDC3B(5,6)	hsa-miR-6778-5p	miRNA	1	0	0	1	NA	NA	NA
chr3:172247533|172251541	circFNDC3B(5,6)	hsa-miR-6775-3p	miRNA	1	0	0	1	NA	NA	NA
chr3:172247533|172251541	circFNDC3B(5,6)	hsa-miR-6774-3p	miRNA	1	0	0	1	NA	NA	NA
chr3:172247533|172251541	circFNDC3B(5,6)	hsa-miR-6769b-5p	miRNA	1	0	0	1	NA	NA	NA
chr3:172247533|172251541	circFNDC3B(5,6)	hsa-miR-6765-5p	miRNA	1	0	0	1	NA	NA	NA
chr3:172247533|172251541	circFNDC3B(5,6)	hsa-miR-6763-3p	miRNA	1	0	0	1	NA	NA	NA
chr3:172247533|172251541	circFNDC3B(5,6)	hsa-miR-6756-5p	miRNA	1	0	0	1	NA	NA	NA
chr3:172247533|172251541	circFNDC3B(5,6)	hsa-miR-6749-3p	miRNA	1	0	0	1	NA	NA	NA
chr3:172247533|172251541	circFNDC3B(5,6)	hsa-miR-6745	miRNA	1	0	0	1	NA	NA	NA
chr3:172247533|172251541	circFNDC3B(5,6)	hsa-miR-6729-5p	miRNA	1	0	0	1	NA	NA	NA
chr3:172247533|172251541	circFNDC3B(5,6)	hsa-miR-6729-3p	miRNA	1	0	0	1	NA	NA	NA
chr3:172247533|172251541	circFNDC3B(5,6)	hsa-miR-6724-5p	miRNA	1	0	0	1	NA	NA	NA
chr3:172247533|172251541	circFNDC3B(5,6)	hsa-miR-6722-3p	miRNA	1	0	0	1	NA	NA	NA
chr3:172247533|172251541	circFNDC3B(5,6)	hsa-miR-664	miRNA	0	0	1	1	NA	NA	NA
chr3:172247533|172251541	circFNDC3B(5,6)	hsa-miR-663a	miRNA	1	0	0	1	NA	NA	NA
chr3:172247533|172251541	circFNDC3B(5,6)	hsa-miR-654-3p	miRNA	1	0	0	1	NA	NA	NA
chr3:172247533|172251541	circFNDC3B(5,6)	hsa-miR-6511b-3p	miRNA	1	0	0	1	NA	NA	NA
chr3:172247533|172251541	circFNDC3B(5,6)	hsa-miR-650	miRNA	1	0	0	1	NA	NA	NA
chr3:172247533|172251541	circFNDC3B(5,6)	hsa-miR-631	miRNA	0	0	1	1	NA	NA	NA
chr3:172247533|172251541	circFNDC3B(5,6)	hsa-miR-620	miRNA	0	0	1	1	NA	NA	NA
chr3:172247533|172251541	circFNDC3B(5,6)	hsa-miR-619-5p	miRNA	0	0	1	1	NA	NA	NA
chr3:172247533|172251541	circFNDC3B(5,6)	hsa-miR-619-3p	miRNA	0	0	1	1	NA	NA	NA
chr3:172247533|172251541	circFNDC3B(5,6)	hsa-miR-6134	miRNA	1	0	0	1	NA	NA	NA
chr3:172247533|172251541	circFNDC3B(5,6)	hsa-miR-613	miRNA	0	0	1	1	NA	NA	NA
chr3:172247533|172251541	circFNDC3B(5,6)	hsa-miR-6127	miRNA	1	0	0	1	NA	NA	NA
chr3:172247533|172251541	circFNDC3B(5,6)	hsa-miR-6090	miRNA	1	0	0	1	NA	NA	NA
chr3:172247533|172251541	circFNDC3B(5,6)	hsa-miR-608	miRNA	1	0	0	1	NA	NA	NA
chr3:172247533|172251541	circFNDC3B(5,6)	hsa-miR-5787	miRNA	1	0	0	1	NA	NA	NA
chr3:172247533|172251541	circFNDC3B(5,6)	hsa-miR-574-5p	miRNA	0	0	1	1	NA	NA	NA
chr3:172247533|172251541	circFNDC3B(5,6)	hsa-miR-570-5p	miRNA	0	0	1	1	NA	NA	NA
chr3:172247533|172251541	circFNDC3B(5,6)	hsa-miR-570-3p	miRNA	0	0	1	1	NA	NA	NA
chr3:172247533|172251541	circFNDC3B(5,6)	hsa-miR-5698	miRNA	1	0	0	1	NA	NA	NA
chr3:172247533|172251541	circFNDC3B(5,6)	hsa-miR-5587-5p	miRNA	0	1	0	1	NA	NA	NA
chr3:172247533|172251541	circFNDC3B(5,6)	hsa-miR-548f	miRNA	0	0	1	1	NA	NA	NA
chr3:172247533|172251541	circFNDC3B(5,6)	hsa-miR-548e-5p	miRNA	0	0	1	1	NA	NA	NA
chr3:172247533|172251541	circFNDC3B(5,6)	hsa-miR-548e-3p	miRNA	0	0	1	1	NA	NA	NA
chr3:172247533|172251541	circFNDC3B(5,6)	hsa-miR-548a-3p	miRNA	0	0	1	1	NA	NA	NA
chr3:172247533|172251541	circFNDC3B(5,6)	hsa-miR-515-5p	miRNA	0	0	1	1	NA	NA	NA
chr3:172247533|172251541	circFNDC3B(5,6)	hsa-miR-505-5p	miRNA	0	0	1	1	NA	NA	NA
chr3:172247533|172251541	circFNDC3B(5,6)	hsa-miR-505-3p	miRNA	0	0	1	1	NA	NA	NA
chr3:172247533|172251541	circFNDC3B(5,6)	hsa-miR-503-5p	miRNA	1	0	0	1	NA	NA	NA
chr3:172247533|172251541	circFNDC3B(5,6)	hsa-miR-499-3p	miRNA	0	0	1	1	NA	NA	NA
chr3:172247533|172251541	circFNDC3B(5,6)	hsa-miR-4787-3p	miRNA	1	0	0	1	NA	NA	NA
chr3:172247533|172251541	circFNDC3B(5,6)	hsa-miR-4778-3p	miRNA	0	1	0	1	NA	NA	NA
chr3:172247533|172251541	circFNDC3B(5,6)	hsa-miR-4763-3p	miRNA	1	0	0	1	NA	NA	NA
chr3:172247533|172251541	circFNDC3B(5,6)	hsa-miR-4749-5p	miRNA	1	0	0	1	NA	NA	NA
chr3:172247533|172251541	circFNDC3B(5,6)	hsa-miR-4747-5p	miRNA	0	1	0	1	NA	NA	NA
chr3:172247533|172251541	circFNDC3B(5,6)	hsa-miR-4740-3p	miRNA	0	1	0	1	NA	NA	NA
chr3:172247533|172251541	circFNDC3B(5,6)	hsa-miR-4728-5p	miRNA	1	0	0	1	NA	NA	NA
chr3:172247533|172251541	circFNDC3B(5,6)	hsa-miR-4726-5p	miRNA	1	0	0	1	NA	NA	NA
chr3:172247533|172251541	circFNDC3B(5,6)	hsa-miR-4716-5p	miRNA	1	0	0	1	NA	NA	NA
chr3:172247533|172251541	circFNDC3B(5,6)	hsa-miR-4714-3p	miRNA	0	1	0	1	NA	NA	NA
chr3:172247533|172251541	circFNDC3B(5,6)	hsa-miR-4713-5p	miRNA	1	0	0	1	NA	NA	NA
chr3:172247533|172251541	circFNDC3B(5,6)	hsa-miR-4712-5p	miRNA	0	1	0	1	NA	NA	NA
chr3:172247533|172251541	circFNDC3B(5,6)	hsa-miR-4695-5p	miRNA	1	0	0	1	NA	NA	NA
chr3:172247533|172251541	circFNDC3B(5,6)	hsa-miR-4687-5p	miRNA	0	1	0	1	NA	NA	NA
chr3:172247533|172251541	circFNDC3B(5,6)	hsa-miR-4687-3p	miRNA	1	0	0	1	NA	NA	NA
chr3:172247533|172251541	circFNDC3B(5,6)	hsa-miR-4667-3p	miRNA	0	1	0	1	NA	NA	NA
chr3:172247533|172251541	circFNDC3B(5,6)	hsa-miR-4659b-3p	miRNA	0	1	0	1	NA	NA	NA
chr3:172247533|172251541	circFNDC3B(5,6)	hsa-miR-4658	miRNA	0	1	0	1	NA	NA	NA
chr3:172247533|172251541	circFNDC3B(5,6)	hsa-miR-4653-3p	miRNA	1	0	0	1	NA	NA	NA
chr3:172247533|172251541	circFNDC3B(5,6)	hsa-miR-4649-5p	miRNA	1	0	0	1	NA	NA	NA
chr3:172247533|172251541	circFNDC3B(5,6)	hsa-miR-4640-5p	miRNA	1	0	0	1	NA	NA	NA
chr3:172247533|172251541	circFNDC3B(5,6)	hsa-miR-451b	miRNA	0	1	0	1	NA	NA	NA
chr3:172247533|172251541	circFNDC3B(5,6)	hsa-miR-4488	miRNA	1	0	0	1	NA	NA	NA
chr3:172247533|172251541	circFNDC3B(5,6)	hsa-miR-4467	miRNA	1	0	0	1	NA	NA	NA
chr3:172247533|172251541	circFNDC3B(5,6)	hsa-miR-4433b-3p	miRNA	1	0	0	1	NA	NA	NA
chr3:172247533|172251541	circFNDC3B(5,6)	hsa-miR-4328	miRNA	0	1	0	1	NA	NA	NA
chr3:172247533|172251541	circFNDC3B(5,6)	hsa-miR-4290	miRNA	0	1	0	1	NA	NA	NA
chr3:172247533|172251541	circFNDC3B(5,6)	hsa-miR-4281	miRNA	1	0	0	1	NA	NA	NA
chr3:172247533|172251541	circFNDC3B(5,6)	hsa-miR-4254	miRNA	0	1	0	1	NA	NA	NA
chr3:172247533|172251541	circFNDC3B(5,6)	hsa-miR-421	miRNA	0	0	1	1	NA	NA	NA
chr3:172247533|172251541	circFNDC3B(5,6)	hsa-miR-3960	miRNA	1	0	0	1	NA	NA	NA
chr3:172247533|172251541	circFNDC3B(5,6)	hsa-miR-3944-5p	miRNA	1	0	0	1	NA	NA	NA
chr3:172247533|172251541	circFNDC3B(5,6)	hsa-miR-3943	miRNA	1	0	0	1	NA	NA	NA
chr3:172247533|172251541	circFNDC3B(5,6)	hsa-miR-381-5p	miRNA	0	0	1	1	NA	NA	NA
chr3:172247533|172251541	circFNDC3B(5,6)	hsa-miR-381-3p	miRNA	0	0	1	1	NA	NA	NA
chr3:172247533|172251541	circFNDC3B(5,6)	hsa-miR-377-5p	miRNA	0	0	1	1	NA	NA	NA
chr3:172247533|172251541	circFNDC3B(5,6)	hsa-miR-377-3p	miRNA	0	0	1	1	NA	NA	NA
chr3:172247533|172251541	circFNDC3B(5,6)	hsa-miR-3659	miRNA	0	1	0	1	NA	NA	NA
chr3:172247533|172251541	circFNDC3B(5,6)	hsa-miR-361-3p	miRNA	0	0	1	1	NA	NA	NA
chr3:172247533|172251541	circFNDC3B(5,6)	hsa-miR-345-5p	miRNA	0	0	1	1	NA	NA	NA
chr3:172247533|172251541	circFNDC3B(5,6)	hsa-miR-345-3p	miRNA	0	0	1	1	NA	NA	NA
chr3:172247533|172251541	circFNDC3B(5,6)	hsa-miR-338-5p	miRNA	0	0	1	1	NA	NA	NA
chr3:172247533|172251541	circFNDC3B(5,6)	hsa-miR-328-5p	miRNA	1	0	0	1	NA	NA	NA
chr3:172247533|172251541	circFNDC3B(5,6)	hsa-miR-323a-5p	miRNA	1	0	0	1	NA	NA	NA
chr3:172247533|172251541	circFNDC3B(5,6)	hsa-miR-323-5p	miRNA	0	0	1	1	NA	NA	NA
chr3:172247533|172251541	circFNDC3B(5,6)	hsa-miR-3198	miRNA	0	1	0	1	NA	NA	NA
chr3:172247533|172251541	circFNDC3B(5,6)	hsa-miR-3197	miRNA	1	0	0	1	NA	NA	NA
chr3:172247533|172251541	circFNDC3B(5,6)	hsa-miR-3196	miRNA	1	0	0	1	NA	NA	NA
chr3:172247533|172251541	circFNDC3B(5,6)	hsa-miR-3190-3p	miRNA	0	1	0	1	NA	NA	NA
chr3:172247533|172251541	circFNDC3B(5,6)	hsa-miR-3187-3p	miRNA	1	0	0	1	NA	NA	NA
chr3:172247533|172251541	circFNDC3B(5,6)	hsa-miR-3180-3p	miRNA	1	0	0	1	NA	NA	NA
chr3:172247533|172251541	circFNDC3B(5,6)	hsa-miR-3180	miRNA	1	0	0	1	NA	NA	NA
chr3:172247533|172251541	circFNDC3B(5,6)	hsa-miR-300	miRNA	0	0	1	1	NA	NA	NA
chr3:172247533|172251541	circFNDC3B(5,6)	hsa-miR-220a	miRNA	0	0	1	1	NA	NA	NA
chr3:172247533|172251541	circFNDC3B(5,6)	hsa-miR-206	miRNA	0	0	1	1	NA	NA	NA
chr3:172247533|172251541	circFNDC3B(5,6)	hsa-miR-203b-5p	miRNA	0	1	0	1	NA	NA	NA
chr3:172247533|172251541	circFNDC3B(5,6)	hsa-miR-1976	miRNA	1	0	0	1	NA	NA	NA
chr3:172247533|172251541	circFNDC3B(5,6)	hsa-miR-1908-5p	miRNA	1	0	0	1	NA	NA	NA
chr3:172247533|172251541	circFNDC3B(5,6)	hsa-miR-186-3p	miRNA	0	1	0	1	NA	NA	NA
chr3:172247533|172251541	circFNDC3B(5,6)	hsa-miR-154-3p	miRNA	1	0	0	1	NA	NA	NA
chr3:172247533|172251541	circFNDC3B(5,6)	hsa-miR-149-3p	miRNA	1	0	0	1	NA	NA	NA
chr3:172247533|172251541	circFNDC3B(5,6)	hsa-miR-144-5p	miRNA	0	0	1	1	NA	NA	NA
chr3:172247533|172251541	circFNDC3B(5,6)	hsa-miR-144-3p	miRNA	0	0	1	1	NA	NA	NA
chr3:172247533|172251541	circFNDC3B(5,6)	hsa-miR-141-5p	miRNA	0	1	0	1	NA	NA	NA
chr3:172247533|172251541	circFNDC3B(5,6)	hsa-miR-140-5p	miRNA	0	0	1	1	NA	NA	NA
chr3:172247533|172251541	circFNDC3B(5,6)	hsa-miR-1293	miRNA	0	0	1	1	NA	NA	NA
chr3:172247533|172251541	circFNDC3B(5,6)	hsa-miR-1289	miRNA	0	0	1	1	NA	NA	NA
chr3:172247533|172251541	circFNDC3B(5,6)	hsa-miR-1278	miRNA	0	0	1	1	NA	NA	NA
chr3:172247533|172251541	circFNDC3B(5,6)	hsa-miR-1268b	miRNA	1	0	0	1	NA	NA	NA
chr3:172247533|172251541	circFNDC3B(5,6)	hsa-miR-1268a	miRNA	1	0	0	1	NA	NA	NA
chr3:172247533|172251541	circFNDC3B(5,6)	hsa-miR-1247-3p	miRNA	1	0	0	1	NA	NA	NA
chr3:172247533|172251541	circFNDC3B(5,6)	hsa-miR-1243	miRNA	0	0	1	1	NA	NA	NA
chr3:172247533|172251541	circFNDC3B(5,6)	hsa-miR-1237-5p	miRNA	0	0	1	1	NA	NA	NA
chr3:172247533|172251541	circFNDC3B(5,6)	hsa-miR-1237-3p	miRNA	0	0	1	1	NA	NA	NA
chr3:172247533|172251541	circFNDC3B(5,6)	hsa-miR-1233-5p	miRNA	1	0	0	1	NA	NA	NA
chr3:172247533|172251541	circFNDC3B(5,6)	hsa-miR-1229-5p	miRNA	1	0	0	1	NA	NA	NA
chr3:172247533|172251541	circFNDC3B(5,6)	hsa-miR-1228-5p	miRNA	0	0	1	1	NA	NA	NA
chr3:172247533|172251541	circFNDC3B(5,6)	hsa-miR-1228-3p	miRNA	0	0	1	1	NA	NA	NA
chr3:172247533|172251541	circFNDC3B(5,6)	hsa-miR-1227-5p	miRNA	1	0	0	1	NA	NA	NA
chr3:172247533|172251541	circFNDC3B(5,6)	hsa-miR-1226-3p	miRNA	1	0	0	1	NA	NA	NA
chr3:172247533|172251541	circFNDC3B(5,6)	hsa-miR-1224-3p	miRNA	0	0	1	1	NA	NA	NA
chr3:172247533|172251541	circFNDC3B(5,6)	hsa-miR-12114	miRNA	1	0	0	1	NA	NA	NA
chr3:172247533|172251541	circFNDC3B(5,6)	hsa-miR-1200	miRNA	0	0	1	1	NA	NA	NA
chr3:172247533|172251541	circFNDC3B(5,6)	hsa-miR-11181-3p	miRNA	1	0	0	1	NA	NA	NA
chr3:172247533|172251541	circFNDC3B(5,6)	hsa-miR-10398-3p	miRNA	1	0	0	1	NA	NA	NA
chr3:172247533|172251541	circFNDC3B(5,6)	hsa-miR-10396b-5p	miRNA	1	0	0	1	NA	NA	NA
chr3:172247533|172251541	circFNDC3B(5,6)	hsa-miR-1	miRNA	0	0	1	1	NA	NA	NA
chr3:196391813|196403019	circUBXN7(3,5)	hsa-miR-139-3p	miRNA	1	1	1	3	NA	NA	NA
chr3:196391813|196403019	circUBXN7(3,5)	hsa-miR-143-5p	miRNA	1	1	1	3	NA	NA	NA
chr3:196391813|196403019	circUBXN7(3,5)	hsa-miR-212-5p	miRNA	1	1	1	3	NA	NA	NA
chr3:196391813|196403019	circUBXN7(3,5)	hsa-miR-3064-5p	miRNA	1	1	1	3	NA	NA	NA
chr3:196391813|196403019	circUBXN7(3,5)	hsa-miR-6078	miRNA	1	1	1	3	NA	NA	NA
chr3:196391813|196403019	circUBXN7(3,5)	hsa-miR-6749-3p	miRNA	1	1	1	3	NA	NA	NA
chr3:196391813|196403019	circUBXN7(3,5)	hsa-miR-6809-5p	miRNA	1	1	1	3	NA	NA	NA
chr3:196391813|196403019	circUBXN7(3,5)	hsa-miR-6894-5p	miRNA	1	1	1	3	NA	NA	NA
chr3:196391813|196403019	circUBXN7(3,5)	hsa-miR-766-5p	miRNA	1	1	1	3	NA	NA	NA
chr3:196391813|196403019	circUBXN7(3,5)	hsa-miR-7847-3p	miRNA	1	1	1	3	NA	NA	NA
chr3:196391813|196403019	circUBXN7(3,5)	hsa-miR-8069	miRNA	1	1	1	3	NA	NA	NA
chr3:196391813|196403019	circUBXN7(3,5)	hsa-miR-874-3p	miRNA	1	1	1	3	NA	NA	NA
chr3:196391813|196403019	circUBXN7(3,5)	hsa-miR-15b-3p	miRNA	1	1	0	2	NA	NA	NA
chr3:196391813|196403019	circUBXN7(3,5)	hsa-miR-4723-5p	miRNA	1	1	0	2	NA	NA	NA
chr3:196391813|196403019	circUBXN7(3,5)	hsa-miR-939-5p	miRNA	1	0	0	1	NA	NA	NA
chr3:196391813|196403019	circUBXN7(3,5)	hsa-miR-765	miRNA	0	0	1	1	NA	NA	NA
chr3:196391813|196403019	circUBXN7(3,5)	hsa-miR-708-5p	miRNA	0	0	1	1	NA	NA	NA
chr3:196391813|196403019	circUBXN7(3,5)	hsa-miR-708-3p	miRNA	0	0	1	1	NA	NA	NA
chr3:196391813|196403019	circUBXN7(3,5)	hsa-miR-6808-5p	miRNA	0	1	0	1	NA	NA	NA
chr3:196391813|196403019	circUBXN7(3,5)	hsa-miR-6751-5p	miRNA	1	0	0	1	NA	NA	NA
chr3:196391813|196403019	circUBXN7(3,5)	hsa-miR-6731-3p	miRNA	0	1	0	1	NA	NA	NA
chr3:196391813|196403019	circUBXN7(3,5)	hsa-miR-6726-5p	miRNA	1	0	0	1	NA	NA	NA
chr3:196391813|196403019	circUBXN7(3,5)	hsa-miR-660-5p	miRNA	0	0	1	1	NA	NA	NA
chr3:196391813|196403019	circUBXN7(3,5)	hsa-miR-660-3p	miRNA	0	0	1	1	NA	NA	NA
chr3:196391813|196403019	circUBXN7(3,5)	hsa-miR-6500-5p	miRNA	1	0	0	1	NA	NA	NA
chr3:196391813|196403019	circUBXN7(3,5)	hsa-miR-6165	miRNA	0	1	0	1	NA	NA	NA
chr3:196391813|196403019	circUBXN7(3,5)	hsa-miR-6077	miRNA	1	0	0	1	NA	NA	NA
chr3:196391813|196403019	circUBXN7(3,5)	hsa-miR-606	miRNA	0	0	1	1	NA	NA	NA
chr3:196391813|196403019	circUBXN7(3,5)	hsa-miR-5739	miRNA	1	0	0	1	NA	NA	NA
chr3:196391813|196403019	circUBXN7(3,5)	hsa-miR-5698	miRNA	1	0	0	1	NA	NA	NA
chr3:196391813|196403019	circUBXN7(3,5)	hsa-miR-517c-3p	miRNA	0	0	1	1	NA	NA	NA
chr3:196391813|196403019	circUBXN7(3,5)	hsa-miR-517a-3p	miRNA	0	0	1	1	NA	NA	NA
chr3:196391813|196403019	circUBXN7(3,5)	hsa-miR-517-5p	miRNA	0	0	1	1	NA	NA	NA
chr3:196391813|196403019	circUBXN7(3,5)	hsa-miR-494-5p	miRNA	0	0	1	1	NA	NA	NA
chr3:196391813|196403019	circUBXN7(3,5)	hsa-miR-494-3p	miRNA	0	0	1	1	NA	NA	NA
chr3:196391813|196403019	circUBXN7(3,5)	hsa-miR-4773	miRNA	0	1	0	1	NA	NA	NA
chr3:196391813|196403019	circUBXN7(3,5)	hsa-miR-4739	miRNA	1	0	0	1	NA	NA	NA
chr3:196391813|196403019	circUBXN7(3,5)	hsa-miR-4534	miRNA	1	0	0	1	NA	NA	NA
chr3:196391813|196403019	circUBXN7(3,5)	hsa-miR-4494	miRNA	0	1	0	1	NA	NA	NA
chr3:196391813|196403019	circUBXN7(3,5)	hsa-miR-429	miRNA	0	0	1	1	NA	NA	NA
chr3:196391813|196403019	circUBXN7(3,5)	hsa-miR-3907	miRNA	1	0	0	1	NA	NA	NA
chr3:196391813|196403019	circUBXN7(3,5)	hsa-miR-371b-5p	miRNA	1	0	0	1	NA	NA	NA
chr3:196391813|196403019	circUBXN7(3,5)	hsa-miR-323a-5p	miRNA	1	0	0	1	NA	NA	NA
chr3:196391813|196403019	circUBXN7(3,5)	hsa-miR-31-5p	miRNA	0	0	1	1	NA	NA	NA
chr3:196391813|196403019	circUBXN7(3,5)	hsa-miR-31-3p	miRNA	0	0	1	1	NA	NA	NA
chr3:196391813|196403019	circUBXN7(3,5)	hsa-miR-28-5p	miRNA	0	0	1	1	NA	NA	NA
chr3:196391813|196403019	circUBXN7(3,5)	hsa-miR-200c-5p	miRNA	0	0	1	1	NA	NA	NA
chr3:196391813|196403019	circUBXN7(3,5)	hsa-miR-200c-3p	miRNA	0	0	1	1	NA	NA	NA
chr3:196391813|196403019	circUBXN7(3,5)	hsa-miR-200b-5p	miRNA	0	0	1	1	NA	NA	NA
chr3:196391813|196403019	circUBXN7(3,5)	hsa-miR-200b-3p	miRNA	0	0	1	1	NA	NA	NA
chr3:196391813|196403019	circUBXN7(3,5)	hsa-miR-151a-3p	miRNA	0	1	0	1	NA	NA	NA
chr3:196391813|196403019	circUBXN7(3,5)	hsa-miR-1343-5p	miRNA	1	0	0	1	NA	NA	NA
chr3:196391813|196403019	circUBXN7(3,5)	hsa-miR-1290	miRNA	0	0	1	1	NA	NA	NA
chr3:196391813|196403019	circUBXN7(3,5)	hsa-miR-1234-3p	miRNA	0	0	1	1	NA	NA	NA
chr3:196391813|196403019	circUBXN7(3,5)	hsa-miR-1234	miRNA	0	0	1	1	NA	NA	NA
chr3:196391813|196403019	circUBXN7(3,5)	hsa-miR-12118	miRNA	1	0	0	1	NA	NA	NA
chr3:196391813|196403019	circUBXN7(3,5)	hsa-miR-1180-5p	miRNA	0	0	1	1	NA	NA	NA
chr3:196391813|196403019	circUBXN7(3,5)	hsa-miR-1180-3p	miRNA	0	0	1	1	NA	NA	NA
chr3:196391813|196403019	circUBXN7(3,5)	hsa-miR-10396b-5p	miRNA	1	0	0	1	NA	NA	NA
chr4:143543509|143543972	circSMARCA5(15,16)	hsa-miR-10b-3p	miRNA	0	1	1	2	NA	NA	NA
chr4:143543509|143543972	circSMARCA5(15,16)	hsa-miR-1183	miRNA	1	1	0	2	NA	NA	NA
chr4:143543509|143543972	circSMARCA5(15,16)	hsa-miR-4699-5p	miRNA	1	1	0	2	NA	NA	NA
chr4:143543509|143543972	circSMARCA5(15,16)	hsa-miR-515-5p	miRNA	0	1	1	2	NA	NA	NA
chr4:143543509|143543972	circSMARCA5(15,16)	hsa-miR-6780b-5p	miRNA	1	1	0	2	NA	NA	NA
chr4:143543509|143543972	circSMARCA5(15,16)	hsa-miR-8075	miRNA	1	1	0	2	NA	NA	NA
chr4:143543509|143543972	circSMARCA5(15,16)	hsa-miR-873-3p	miRNA	1	0	0	1	NA	NA	NA
chr4:143543509|143543972	circSMARCA5(15,16)	hsa-miR-8085	miRNA	1	0	0	1	NA	NA	NA
chr4:143543509|143543972	circSMARCA5(15,16)	hsa-miR-7161-5p	miRNA	0	1	0	1	NA	NA	NA
chr4:143543509|143543972	circSMARCA5(15,16)	hsa-miR-6856-5p	miRNA	1	0	0	1	NA	NA	NA
chr4:143543509|143543972	circSMARCA5(15,16)	hsa-miR-6855-5p	miRNA	1	0	0	1	NA	NA	NA
chr4:143543509|143543972	circSMARCA5(15,16)	hsa-miR-6847-5p	miRNA	1	0	0	1	NA	NA	NA
chr4:143543509|143543972	circSMARCA5(15,16)	hsa-miR-6782-5p	miRNA	1	0	0	1	NA	NA	NA
chr4:143543509|143543972	circSMARCA5(15,16)	hsa-miR-6739-5p	miRNA	0	1	0	1	NA	NA	NA
chr4:143543509|143543972	circSMARCA5(15,16)	hsa-miR-6529-5p	miRNA	1	0	0	1	NA	NA	NA
chr4:143543509|143543972	circSMARCA5(15,16)	hsa-miR-651-3p	miRNA	0	1	0	1	NA	NA	NA
chr4:143543509|143543972	circSMARCA5(15,16)	hsa-miR-607	miRNA	0	0	1	1	NA	NA	NA
chr4:143543509|143543972	circSMARCA5(15,16)	hsa-miR-583	miRNA	0	0	1	1	NA	NA	NA
chr4:143543509|143543972	circSMARCA5(15,16)	hsa-miR-527	miRNA	0	0	1	1	NA	NA	NA
chr4:143543509|143543972	circSMARCA5(15,16)	hsa-miR-5192	miRNA	0	1	0	1	NA	NA	NA
chr4:143543509|143543972	circSMARCA5(15,16)	hsa-miR-518a-5p	miRNA	0	0	1	1	NA	NA	NA
chr4:143543509|143543972	circSMARCA5(15,16)	hsa-miR-509-5p	miRNA	0	0	1	1	NA	NA	NA
chr4:143543509|143543972	circSMARCA5(15,16)	hsa-miR-509-3-5p	miRNA	0	0	1	1	NA	NA	NA
chr4:143543509|143543972	circSMARCA5(15,16)	hsa-miR-497-5p	miRNA	0	1	0	1	NA	NA	NA
chr4:143543509|143543972	circSMARCA5(15,16)	hsa-miR-4752	miRNA	0	1	0	1	NA	NA	NA
chr4:143543509|143543972	circSMARCA5(15,16)	hsa-miR-4709-3p	miRNA	1	0	0	1	NA	NA	NA
chr4:143543509|143543972	circSMARCA5(15,16)	hsa-miR-4649-5p	miRNA	1	0	0	1	NA	NA	NA
chr4:143543509|143543972	circSMARCA5(15,16)	hsa-miR-4646-5p	miRNA	1	0	0	1	NA	NA	NA
chr4:143543509|143543972	circSMARCA5(15,16)	hsa-miR-4533	miRNA	1	0	0	1	NA	NA	NA
chr4:143543509|143543972	circSMARCA5(15,16)	hsa-miR-4502	miRNA	0	1	0	1	NA	NA	NA
chr4:143543509|143543972	circSMARCA5(15,16)	hsa-miR-4428	miRNA	0	1	0	1	NA	NA	NA
chr4:143543509|143543972	circSMARCA5(15,16)	hsa-miR-4420	miRNA	0	1	0	1	NA	NA	NA
chr4:143543509|143543972	circSMARCA5(15,16)	hsa-miR-3978	miRNA	0	1	0	1	NA	NA	NA
chr4:143543509|143543972	circSMARCA5(15,16)	hsa-miR-3936	miRNA	0	1	0	1	NA	NA	NA
chr4:143543509|143543972	circSMARCA5(15,16)	hsa-miR-383-5p	miRNA	0	0	1	1	NA	NA	NA
chr4:143543509|143543972	circSMARCA5(15,16)	hsa-miR-383-3p	miRNA	0	0	1	1	NA	NA	NA
chr4:143543509|143543972	circSMARCA5(15,16)	hsa-miR-3679-5p	miRNA	1	0	0	1	NA	NA	NA
chr4:143543509|143543972	circSMARCA5(15,16)	hsa-miR-328-5p	miRNA	1	0	0	1	NA	NA	NA
chr4:143543509|143543972	circSMARCA5(15,16)	hsa-miR-3190-3p	miRNA	1	0	0	1	NA	NA	NA
chr4:143543509|143543972	circSMARCA5(15,16)	hsa-miR-3188	miRNA	0	1	0	1	NA	NA	NA
chr4:143543509|143543972	circSMARCA5(15,16)	hsa-miR-3158-5p	miRNA	0	1	0	1	NA	NA	NA
chr4:143543509|143543972	circSMARCA5(15,16)	hsa-miR-3132	miRNA	1	0	0	1	NA	NA	NA
chr4:143543509|143543972	circSMARCA5(15,16)	hsa-miR-3131	miRNA	1	0	0	1	NA	NA	NA
chr4:143543509|143543972	circSMARCA5(15,16)	hsa-miR-203	miRNA	0	0	1	1	NA	NA	NA
chr4:143543509|143543972	circSMARCA5(15,16)	hsa-miR-19b	miRNA	0	0	1	1	NA	NA	NA
chr4:143543509|143543972	circSMARCA5(15,16)	hsa-miR-19a-5p	miRNA	0	0	1	1	NA	NA	NA
chr4:143543509|143543972	circSMARCA5(15,16)	hsa-miR-19a-3p	miRNA	0	0	1	1	NA	NA	NA
chr4:143543509|143543972	circSMARCA5(15,16)	hsa-miR-197-5p	miRNA	1	0	0	1	NA	NA	NA
chr4:143543509|143543972	circSMARCA5(15,16)	hsa-miR-143-5p	miRNA	0	0	1	1	NA	NA	NA
chr4:143543509|143543972	circSMARCA5(15,16)	hsa-miR-143-3p	miRNA	0	0	1	1	NA	NA	NA
chr4:143543509|143543972	circSMARCA5(15,16)	hsa-miR-1253	miRNA	0	0	1	1	NA	NA	NA
chr4:143543509|143543972	circSMARCA5(15,16)	hsa-miR-1178-5p	miRNA	1	0	0	1	NA	NA	NA
chr4:143543509|143543972	circSMARCA5(15,16)	hsa-miR-105	miRNA	0	0	1	1	NA	NA	NA
chr4:143543509|143543972	circSMARCA5(15,16)	hsa-miR-10392-5p	miRNA	1	0	0	1	NA	NA	NA
chr4:37631385|37638504	circRELL1(4,6)	hsa-miR-125b-2-3p	miRNA	0	1	1	2	NA	NA	NA
chr4:37631385|37638504	circRELL1(4,6)	hsa-miR-198	miRNA	0	1	1	2	NA	NA	NA
chr4:87195324|87195690	circKLHL8(2)	hsa-miR-142-3p	miRNA	0	1	1	2	NA	NA	NA
chr4:87195324|87195690	circKLHL8(2)	hsa-miR-3916	miRNA	1	1	0	2	NA	NA	NA
chr4:87195324|87195690	circKLHL8(2)	hsa-miR-942-5p	miRNA	0	0	1	1	NA	NA	NA
chr4:87195324|87195690	circKLHL8(2)	hsa-miR-942-3p	miRNA	0	0	1	1	NA	NA	NA
chr4:87195324|87195690	circKLHL8(2)	hsa-miR-934	miRNA	0	0	1	1	NA	NA	NA
chr4:87195324|87195690	circKLHL8(2)	hsa-miR-92b-5p	miRNA	0	0	1	1	NA	NA	NA
chr4:87195324|87195690	circKLHL8(2)	hsa-miR-92b-3p	miRNA	0	0	1	1	NA	NA	NA
chr4:87195324|87195690	circKLHL8(2)	hsa-miR-92a	miRNA	0	0	1	1	NA	NA	NA
chr4:87195324|87195690	circKLHL8(2)	hsa-miR-921	miRNA	0	0	1	1	NA	NA	NA
chr4:87195324|87195690	circKLHL8(2)	hsa-miR-6873-3p	miRNA	0	1	0	1	NA	NA	NA
chr4:87195324|87195690	circKLHL8(2)	hsa-miR-6869-5p	miRNA	0	1	0	1	NA	NA	NA
chr4:87195324|87195690	circKLHL8(2)	hsa-miR-6859-5p	miRNA	1	0	0	1	NA	NA	NA
chr4:87195324|87195690	circKLHL8(2)	hsa-miR-6856-5p	miRNA	1	0	0	1	NA	NA	NA
chr4:87195324|87195690	circKLHL8(2)	hsa-miR-6833-3p	miRNA	0	1	0	1	NA	NA	NA
chr4:87195324|87195690	circKLHL8(2)	hsa-miR-6798-5p	miRNA	1	0	0	1	NA	NA	NA
chr4:87195324|87195690	circKLHL8(2)	hsa-miR-6793-5p	miRNA	1	0	0	1	NA	NA	NA
chr4:87195324|87195690	circKLHL8(2)	hsa-miR-6783-5p	miRNA	0	1	0	1	NA	NA	NA
chr4:87195324|87195690	circKLHL8(2)	hsa-miR-6770-5p	miRNA	1	0	0	1	NA	NA	NA
chr4:87195324|87195690	circKLHL8(2)	hsa-miR-6760-5p	miRNA	1	0	0	1	NA	NA	NA
chr4:87195324|87195690	circKLHL8(2)	hsa-miR-6746-5p	miRNA	1	0	0	1	NA	NA	NA
chr4:87195324|87195690	circKLHL8(2)	hsa-miR-6738-3p	miRNA	0	1	0	1	NA	NA	NA
chr4:87195324|87195690	circKLHL8(2)	hsa-miR-634	miRNA	0	0	1	1	NA	NA	NA
chr4:87195324|87195690	circKLHL8(2)	hsa-miR-629-5p	miRNA	0	0	1	1	NA	NA	NA
chr4:87195324|87195690	circKLHL8(2)	hsa-miR-629-3p	miRNA	0	0	1	1	NA	NA	NA
chr4:87195324|87195690	circKLHL8(2)	hsa-miR-6124	miRNA	0	1	0	1	NA	NA	NA
chr4:87195324|87195690	circKLHL8(2)	hsa-miR-597-3p	miRNA	0	1	0	1	NA	NA	NA
chr4:87195324|87195690	circKLHL8(2)	hsa-miR-583	miRNA	0	0	1	1	NA	NA	NA
chr4:87195324|87195690	circKLHL8(2)	hsa-miR-580-5p	miRNA	0	0	1	1	NA	NA	NA
chr4:87195324|87195690	circKLHL8(2)	hsa-miR-580-3p	miRNA	0	0	1	1	NA	NA	NA
chr4:87195324|87195690	circKLHL8(2)	hsa-miR-5681a	miRNA	0	1	0	1	NA	NA	NA
chr4:87195324|87195690	circKLHL8(2)	hsa-miR-548g-5p	miRNA	0	0	1	1	NA	NA	NA
chr4:87195324|87195690	circKLHL8(2)	hsa-miR-548g-3p	miRNA	0	0	1	1	NA	NA	NA
chr4:87195324|87195690	circKLHL8(2)	hsa-miR-545-5p	miRNA	0	0	1	1	NA	NA	NA
chr4:87195324|87195690	circKLHL8(2)	hsa-miR-545-3p	miRNA	0	0	1	1	NA	NA	NA
chr4:87195324|87195690	circKLHL8(2)	hsa-miR-527	miRNA	0	0	1	1	NA	NA	NA
chr4:87195324|87195690	circKLHL8(2)	hsa-miR-524-5p	miRNA	0	0	1	1	NA	NA	NA
chr4:87195324|87195690	circKLHL8(2)	hsa-miR-522-5p	miRNA	0	0	1	1	NA	NA	NA
chr4:87195324|87195690	circKLHL8(2)	hsa-miR-522-3p	miRNA	0	0	1	1	NA	NA	NA
chr4:87195324|87195690	circKLHL8(2)	hsa-miR-520d-5p	miRNA	0	0	1	1	NA	NA	NA
chr4:87195324|87195690	circKLHL8(2)	hsa-miR-518a-5p	miRNA	0	0	1	1	NA	NA	NA
chr4:87195324|87195690	circKLHL8(2)	hsa-miR-5093	miRNA	1	0	0	1	NA	NA	NA
chr4:87195324|87195690	circKLHL8(2)	hsa-miR-5001-3p	miRNA	0	1	0	1	NA	NA	NA
chr4:87195324|87195690	circKLHL8(2)	hsa-miR-4768-5p	miRNA	0	1	0	1	NA	NA	NA
chr4:87195324|87195690	circKLHL8(2)	hsa-miR-4757-5p	miRNA	1	0	0	1	NA	NA	NA
chr4:87195324|87195690	circKLHL8(2)	hsa-miR-4743-3p	miRNA	0	1	0	1	NA	NA	NA
chr4:87195324|87195690	circKLHL8(2)	hsa-miR-4725-3p	miRNA	1	0	0	1	NA	NA	NA
chr4:87195324|87195690	circKLHL8(2)	hsa-miR-4724-3p	miRNA	0	1	0	1	NA	NA	NA
chr4:87195324|87195690	circKLHL8(2)	hsa-miR-4534	miRNA	0	1	0	1	NA	NA	NA
chr4:87195324|87195690	circKLHL8(2)	hsa-miR-4531	miRNA	0	1	0	1	NA	NA	NA
chr4:87195324|87195690	circKLHL8(2)	hsa-miR-449b-5p	miRNA	0	0	1	1	NA	NA	NA
chr4:87195324|87195690	circKLHL8(2)	hsa-miR-449b-3p	miRNA	0	0	1	1	NA	NA	NA
chr4:87195324|87195690	circKLHL8(2)	hsa-miR-449a	miRNA	0	0	1	1	NA	NA	NA
chr4:87195324|87195690	circKLHL8(2)	hsa-miR-367-5p	miRNA	0	0	1	1	NA	NA	NA
chr4:87195324|87195690	circKLHL8(2)	hsa-miR-367-3p	miRNA	0	0	1	1	NA	NA	NA
chr4:87195324|87195690	circKLHL8(2)	hsa-miR-3664-5p	miRNA	0	1	0	1	NA	NA	NA
chr4:87195324|87195690	circKLHL8(2)	hsa-miR-363-5p	miRNA	0	0	1	1	NA	NA	NA
chr4:87195324|87195690	circKLHL8(2)	hsa-miR-363-3p	miRNA	0	0	1	1	NA	NA	NA
chr4:87195324|87195690	circKLHL8(2)	hsa-miR-34c-5p	miRNA	0	0	1	1	NA	NA	NA
chr4:87195324|87195690	circKLHL8(2)	hsa-miR-34a-5p	miRNA	0	0	1	1	NA	NA	NA
chr4:87195324|87195690	circKLHL8(2)	hsa-miR-34a-3p	miRNA	0	0	1	1	NA	NA	NA
chr4:87195324|87195690	circKLHL8(2)	hsa-miR-329-5p	miRNA	0	1	0	1	NA	NA	NA
chr4:87195324|87195690	circKLHL8(2)	hsa-miR-323-3p	miRNA	0	0	1	1	NA	NA	NA
chr4:87195324|87195690	circKLHL8(2)	hsa-miR-320b	miRNA	1	0	0	1	NA	NA	NA
chr4:87195324|87195690	circKLHL8(2)	hsa-miR-320a-5p	miRNA	0	1	0	1	NA	NA	NA
chr4:87195324|87195690	circKLHL8(2)	hsa-miR-320a-3p	miRNA	1	0	0	1	NA	NA	NA
chr4:87195324|87195690	circKLHL8(2)	hsa-miR-32-5p	miRNA	0	0	1	1	NA	NA	NA
chr4:87195324|87195690	circKLHL8(2)	hsa-miR-32-3p	miRNA	0	0	1	1	NA	NA	NA
chr4:87195324|87195690	circKLHL8(2)	hsa-miR-3154	miRNA	1	0	0	1	NA	NA	NA
chr4:87195324|87195690	circKLHL8(2)	hsa-miR-3125	miRNA	1	0	0	1	NA	NA	NA
chr4:87195324|87195690	circKLHL8(2)	hsa-miR-3120-3p	miRNA	0	1	0	1	NA	NA	NA
chr4:87195324|87195690	circKLHL8(2)	hsa-miR-30e-5p	miRNA	0	0	1	1	NA	NA	NA
chr4:87195324|87195690	circKLHL8(2)	hsa-miR-30e-3p	miRNA	0	0	1	1	NA	NA	NA
chr4:87195324|87195690	circKLHL8(2)	hsa-miR-30d-5p	miRNA	0	0	1	1	NA	NA	NA
chr4:87195324|87195690	circKLHL8(2)	hsa-miR-30d-3p	miRNA	0	0	1	1	NA	NA	NA
chr4:87195324|87195690	circKLHL8(2)	hsa-miR-30c	miRNA	0	0	1	1	NA	NA	NA
chr4:87195324|87195690	circKLHL8(2)	hsa-miR-30b-5p	miRNA	0	0	1	1	NA	NA	NA
chr4:87195324|87195690	circKLHL8(2)	hsa-miR-30b-3p	miRNA	0	0	1	1	NA	NA	NA
chr4:87195324|87195690	circKLHL8(2)	hsa-miR-30a-5p	miRNA	0	0	1	1	NA	NA	NA
chr4:87195324|87195690	circKLHL8(2)	hsa-miR-30a-3p	miRNA	0	0	1	1	NA	NA	NA
chr4:87195324|87195690	circKLHL8(2)	hsa-miR-3065-3p	miRNA	0	1	0	1	NA	NA	NA
chr4:87195324|87195690	circKLHL8(2)	hsa-miR-29c-5p	miRNA	0	0	1	1	NA	NA	NA
chr4:87195324|87195690	circKLHL8(2)	hsa-miR-29c-3p	miRNA	0	0	1	1	NA	NA	NA
chr4:87195324|87195690	circKLHL8(2)	hsa-miR-29b	miRNA	0	0	1	1	NA	NA	NA
chr4:87195324|87195690	circKLHL8(2)	hsa-miR-29a-5p	miRNA	0	0	1	1	NA	NA	NA
chr4:87195324|87195690	circKLHL8(2)	hsa-miR-29a-3p	miRNA	0	0	1	1	NA	NA	NA
chr4:87195324|87195690	circKLHL8(2)	hsa-miR-25-5p	miRNA	0	0	1	1	NA	NA	NA
chr4:87195324|87195690	circKLHL8(2)	hsa-miR-25-3p	miRNA	0	0	1	1	NA	NA	NA
chr4:87195324|87195690	circKLHL8(2)	hsa-miR-23b-5p	miRNA	0	0	1	1	NA	NA	NA
chr4:87195324|87195690	circKLHL8(2)	hsa-miR-23b-3p	miRNA	0	0	1	1	NA	NA	NA
chr4:87195324|87195690	circKLHL8(2)	hsa-miR-23a-5p	miRNA	0	0	1	1	NA	NA	NA
chr4:87195324|87195690	circKLHL8(2)	hsa-miR-23a-3p	miRNA	0	0	1	1	NA	NA	NA
chr4:87195324|87195690	circKLHL8(2)	hsa-miR-222-3p	miRNA	0	1	0	1	NA	NA	NA
chr4:87195324|87195690	circKLHL8(2)	hsa-miR-219a-2-3p	miRNA	0	1	0	1	NA	NA	NA
chr4:87195324|87195690	circKLHL8(2)	hsa-miR-219-2-3p	miRNA	0	0	1	1	NA	NA	NA
chr4:87195324|87195690	circKLHL8(2)	hsa-miR-186-5p	miRNA	0	0	1	1	NA	NA	NA
chr4:87195324|87195690	circKLHL8(2)	hsa-miR-186-3p	miRNA	0	0	1	1	NA	NA	NA
chr4:87195324|87195690	circKLHL8(2)	hsa-miR-1843	miRNA	0	1	0	1	NA	NA	NA
chr4:87195324|87195690	circKLHL8(2)	hsa-miR-146b-5p	miRNA	0	0	1	1	NA	NA	NA
chr4:87195324|87195690	circKLHL8(2)	hsa-miR-146a-5p	miRNA	0	0	1	1	NA	NA	NA
chr4:87195324|87195690	circKLHL8(2)	hsa-miR-146a-3p	miRNA	0	0	1	1	NA	NA	NA
chr4:87195324|87195690	circKLHL8(2)	hsa-miR-135b-5p	miRNA	0	0	1	1	NA	NA	NA
chr4:87195324|87195690	circKLHL8(2)	hsa-miR-135b-3p	miRNA	0	0	1	1	NA	NA	NA
chr4:87195324|87195690	circKLHL8(2)	hsa-miR-135a-5p	miRNA	0	1	0	1	NA	NA	NA
chr4:87195324|87195690	circKLHL8(2)	hsa-miR-135a	miRNA	0	0	1	1	NA	NA	NA
chr4:87195324|87195690	circKLHL8(2)	hsa-miR-1300	miRNA	0	0	1	1	NA	NA	NA
chr4:87195324|87195690	circKLHL8(2)	hsa-miR-1292-5p	miRNA	1	0	0	1	NA	NA	NA
chr4:87195324|87195690	circKLHL8(2)	hsa-miR-127-5p	miRNA	0	0	1	1	NA	NA	NA
chr4:87195324|87195690	circKLHL8(2)	hsa-miR-1253	miRNA	0	0	1	1	NA	NA	NA
chr4:87195324|87195690	circKLHL8(2)	hsa-miR-1245	miRNA	0	0	1	1	NA	NA	NA
chr4:87195324|87195690	circKLHL8(2)	hsa-miR-1237-5p	miRNA	0	0	1	1	NA	NA	NA
chr4:87195324|87195690	circKLHL8(2)	hsa-miR-1237-3p	miRNA	0	0	1	1	NA	NA	NA
chr4:87195324|87195690	circKLHL8(2)	hsa-miR-1236-5p	miRNA	0	0	1	1	NA	NA	NA
chr4:87195324|87195690	circKLHL8(2)	hsa-miR-1236-3p	miRNA	0	0	1	1	NA	NA	NA
chr4:87195324|87195690	circKLHL8(2)	hsa-miR-1226-5p	miRNA	0	0	1	1	NA	NA	NA
chr4:87195324|87195690	circKLHL8(2)	hsa-miR-1226-3p	miRNA	0	0	1	1	NA	NA	NA
chr4:87195324|87195690	circKLHL8(2)	hsa-miR-10395-5p	miRNA	0	1	0	1	NA	NA	NA
chr5:123545417|123557564	circCSNK1G(2,4)	hsa-miR-1911-5p	miRNA	1	1	0	2	NA	NA	NA
chr5:123545417|123557564	circCSNK1G(2,4)	hsa-miR-6833-5p	miRNA	1	1	0	2	NA	NA	NA
chr5:123545417|123557564	circCSNK1G(2,4)	hsa-miR-8053	miRNA	1	1	0	2	NA	NA	NA
chr5:123545417|123557564	circCSNK1G(2,4)	hsa-miR-935	miRNA	0	0	1	1	NA	NA	NA
chr5:123545417|123557564	circCSNK1G(2,4)	hsa-miR-768-5p	miRNA	0	0	1	1	NA	NA	NA
chr5:123545417|123557564	circCSNK1G(2,4)	hsa-miR-768-3p	miRNA	0	0	1	1	NA	NA	NA
chr5:123545417|123557564	circCSNK1G(2,4)	hsa-miR-708-5p	miRNA	0	0	1	1	NA	NA	NA
chr5:123545417|123557564	circCSNK1G(2,4)	hsa-miR-708-3p	miRNA	0	0	1	1	NA	NA	NA
chr5:123545417|123557564	circCSNK1G(2,4)	hsa-miR-6853-5p	miRNA	1	0	0	1	NA	NA	NA
chr5:123545417|123557564	circCSNK1G(2,4)	hsa-miR-6851-5p	miRNA	1	0	0	1	NA	NA	NA
chr5:123545417|123557564	circCSNK1G(2,4)	hsa-miR-6792-5p	miRNA	0	1	0	1	NA	NA	NA
chr5:123545417|123557564	circCSNK1G(2,4)	hsa-miR-6782-5p	miRNA	1	0	0	1	NA	NA	NA
chr5:123545417|123557564	circCSNK1G(2,4)	hsa-miR-6775-5p	miRNA	1	0	0	1	NA	NA	NA
chr5:123545417|123557564	circCSNK1G(2,4)	hsa-miR-6756-5p	miRNA	1	0	0	1	NA	NA	NA
chr5:123545417|123557564	circCSNK1G(2,4)	hsa-miR-6747-5p	miRNA	1	0	0	1	NA	NA	NA
chr5:123545417|123557564	circCSNK1G(2,4)	hsa-miR-6728-5p	miRNA	0	1	0	1	NA	NA	NA
chr5:123545417|123557564	circCSNK1G(2,4)	hsa-miR-6727-5p	miRNA	1	0	0	1	NA	NA	NA
chr5:123545417|123557564	circCSNK1G(2,4)	hsa-miR-660-5p	miRNA	0	0	1	1	NA	NA	NA
chr5:123545417|123557564	circCSNK1G(2,4)	hsa-miR-660-3p	miRNA	0	0	1	1	NA	NA	NA
chr5:123545417|123557564	circCSNK1G(2,4)	hsa-miR-651-5p	miRNA	0	0	1	1	NA	NA	NA
chr5:123545417|123557564	circCSNK1G(2,4)	hsa-miR-651-3p	miRNA	0	0	1	1	NA	NA	NA
chr5:123545417|123557564	circCSNK1G(2,4)	hsa-miR-648	miRNA	0	0	1	1	NA	NA	NA
chr5:123545417|123557564	circCSNK1G(2,4)	hsa-miR-641	miRNA	0	0	1	1	NA	NA	NA
chr5:123545417|123557564	circCSNK1G(2,4)	hsa-miR-636	miRNA	0	0	1	1	NA	NA	NA
chr5:123545417|123557564	circCSNK1G(2,4)	hsa-miR-628-5p	miRNA	0	0	1	1	NA	NA	NA
chr5:123545417|123557564	circCSNK1G(2,4)	hsa-miR-620	miRNA	0	0	1	1	NA	NA	NA
chr5:123545417|123557564	circCSNK1G(2,4)	hsa-miR-6127	miRNA	1	0	0	1	NA	NA	NA
chr5:123545417|123557564	circCSNK1G(2,4)	hsa-miR-6124	miRNA	1	0	0	1	NA	NA	NA
chr5:123545417|123557564	circCSNK1G(2,4)	hsa-miR-611	miRNA	0	0	1	1	NA	NA	NA
chr5:123545417|123557564	circCSNK1G(2,4)	hsa-miR-590-3p	miRNA	0	0	1	1	NA	NA	NA
chr5:123545417|123557564	circCSNK1G(2,4)	hsa-miR-582-5p	miRNA	0	0	1	1	NA	NA	NA
chr5:123545417|123557564	circCSNK1G(2,4)	hsa-miR-571	miRNA	0	0	1	1	NA	NA	NA
chr5:123545417|123557564	circCSNK1G(2,4)	hsa-miR-564	miRNA	0	0	1	1	NA	NA	NA
chr5:123545417|123557564	circCSNK1G(2,4)	hsa-miR-543	miRNA	0	0	1	1	NA	NA	NA
chr5:123545417|123557564	circCSNK1G(2,4)	hsa-miR-520h	miRNA	0	0	1	1	NA	NA	NA
chr5:123545417|123557564	circCSNK1G(2,4)	hsa-miR-520g-5p	miRNA	0	0	1	1	NA	NA	NA
chr5:123545417|123557564	circCSNK1G(2,4)	hsa-miR-520g-3p	miRNA	0	0	1	1	NA	NA	NA
chr5:123545417|123557564	circCSNK1G(2,4)	hsa-miR-516b	miRNA	0	0	1	1	NA	NA	NA
chr5:123545417|123557564	circCSNK1G(2,4)	hsa-miR-513b-5p	miRNA	0	0	1	1	NA	NA	NA
chr5:123545417|123557564	circCSNK1G(2,4)	hsa-miR-513b-3p	miRNA	0	0	1	1	NA	NA	NA
chr5:123545417|123557564	circCSNK1G(2,4)	hsa-miR-511-5p	miRNA	0	0	1	1	NA	NA	NA
chr5:123545417|123557564	circCSNK1G(2,4)	hsa-miR-511-3p	miRNA	0	0	1	1	NA	NA	NA
chr5:123545417|123557564	circCSNK1G(2,4)	hsa-miR-509-5p	miRNA	0	0	1	1	NA	NA	NA
chr5:123545417|123557564	circCSNK1G(2,4)	hsa-miR-509-3-5p	miRNA	0	0	1	1	NA	NA	NA
chr5:123545417|123557564	circCSNK1G(2,4)	hsa-miR-5009-5p	miRNA	0	1	0	1	NA	NA	NA
chr5:123545417|123557564	circCSNK1G(2,4)	hsa-miR-5003-5p	miRNA	0	1	0	1	NA	NA	NA
chr5:123545417|123557564	circCSNK1G(2,4)	hsa-miR-492	miRNA	0	0	1	1	NA	NA	NA
chr5:123545417|123557564	circCSNK1G(2,4)	hsa-miR-4764-5p	miRNA	1	0	0	1	NA	NA	NA
chr5:123545417|123557564	circCSNK1G(2,4)	hsa-miR-4758-5p	miRNA	1	0	0	1	NA	NA	NA
chr5:123545417|123557564	circCSNK1G(2,4)	hsa-miR-4658	miRNA	1	0	0	1	NA	NA	NA
chr5:123545417|123557564	circCSNK1G(2,4)	hsa-miR-4535	miRNA	0	1	0	1	NA	NA	NA
chr5:123545417|123557564	circCSNK1G(2,4)	hsa-miR-4444	miRNA	1	0	0	1	NA	NA	NA
chr5:123545417|123557564	circCSNK1G(2,4)	hsa-miR-432-5p	miRNA	1	0	0	1	NA	NA	NA
chr5:123545417|123557564	circCSNK1G(2,4)	hsa-miR-431-5p	miRNA	0	0	1	1	NA	NA	NA
chr5:123545417|123557564	circCSNK1G(2,4)	hsa-miR-431-3p	miRNA	0	0	1	1	NA	NA	NA
chr5:123545417|123557564	circCSNK1G(2,4)	hsa-miR-4259	miRNA	1	0	0	1	NA	NA	NA
chr5:123545417|123557564	circCSNK1G(2,4)	hsa-miR-3928-3p	miRNA	0	1	0	1	NA	NA	NA
chr5:123545417|123557564	circCSNK1G(2,4)	hsa-miR-382-5p	miRNA	0	0	1	1	NA	NA	NA
chr5:123545417|123557564	circCSNK1G(2,4)	hsa-miR-382-3p	miRNA	0	0	1	1	NA	NA	NA
chr5:123545417|123557564	circCSNK1G(2,4)	hsa-miR-3663-3p	miRNA	0	1	0	1	NA	NA	NA
chr5:123545417|123557564	circCSNK1G(2,4)	hsa-miR-338-5p	miRNA	0	1	0	1	NA	NA	NA
chr5:123545417|123557564	circCSNK1G(2,4)	hsa-miR-335-5p	miRNA	0	0	1	1	NA	NA	NA
chr5:123545417|123557564	circCSNK1G(2,4)	hsa-miR-335-3p	miRNA	0	0	1	1	NA	NA	NA
chr5:123545417|123557564	circCSNK1G(2,4)	hsa-miR-323-3p	miRNA	0	0	1	1	NA	NA	NA
chr5:123545417|123557564	circCSNK1G(2,4)	hsa-miR-3148	miRNA	0	1	0	1	NA	NA	NA
chr5:123545417|123557564	circCSNK1G(2,4)	hsa-miR-3147	miRNA	1	0	0	1	NA	NA	NA
chr5:123545417|123557564	circCSNK1G(2,4)	hsa-miR-3131	miRNA	1	0	0	1	NA	NA	NA
chr5:123545417|123557564	circCSNK1G(2,4)	hsa-miR-3122	miRNA	1	0	0	1	NA	NA	NA
chr5:123545417|123557564	circCSNK1G(2,4)	hsa-miR-3074-3p	miRNA	0	1	0	1	NA	NA	NA
chr5:123545417|123557564	circCSNK1G(2,4)	hsa-miR-29c-5p	miRNA	0	0	1	1	NA	NA	NA
chr5:123545417|123557564	circCSNK1G(2,4)	hsa-miR-29c-3p	miRNA	0	0	1	1	NA	NA	NA
chr5:123545417|123557564	circCSNK1G(2,4)	hsa-miR-29b	miRNA	0	0	1	1	NA	NA	NA
chr5:123545417|123557564	circCSNK1G(2,4)	hsa-miR-29a-5p	miRNA	0	0	1	1	NA	NA	NA
chr5:123545417|123557564	circCSNK1G(2,4)	hsa-miR-29a-3p	miRNA	0	0	1	1	NA	NA	NA
chr5:123545417|123557564	circCSNK1G(2,4)	hsa-miR-299-3p	miRNA	0	0	1	1	NA	NA	NA
chr5:123545417|123557564	circCSNK1G(2,4)	hsa-miR-296-3p	miRNA	1	0	0	1	NA	NA	NA
chr5:123545417|123557564	circCSNK1G(2,4)	hsa-miR-28-5p	miRNA	0	0	1	1	NA	NA	NA
chr5:123545417|123557564	circCSNK1G(2,4)	hsa-miR-222-5p	miRNA	0	0	1	1	NA	NA	NA
chr5:123545417|123557564	circCSNK1G(2,4)	hsa-miR-222-3p	miRNA	0	0	1	1	NA	NA	NA
chr5:123545417|123557564	circCSNK1G(2,4)	hsa-miR-221-5p	miRNA	0	0	1	1	NA	NA	NA
chr5:123545417|123557564	circCSNK1G(2,4)	hsa-miR-221-3p	miRNA	0	0	1	1	NA	NA	NA
chr5:123545417|123557564	circCSNK1G(2,4)	hsa-miR-218	miRNA	0	0	1	1	NA	NA	NA
chr5:123545417|123557564	circCSNK1G(2,4)	hsa-miR-217-5p	miRNA	0	0	1	1	NA	NA	NA
chr5:123545417|123557564	circCSNK1G(2,4)	hsa-miR-217-3p	miRNA	0	0	1	1	NA	NA	NA
chr5:123545417|123557564	circCSNK1G(2,4)	hsa-miR-193a-5p	miRNA	0	0	1	1	NA	NA	NA
chr5:123545417|123557564	circCSNK1G(2,4)	hsa-miR-190b-5p	miRNA	0	0	1	1	NA	NA	NA
chr5:123545417|123557564	circCSNK1G(2,4)	hsa-miR-190b-3p	miRNA	0	0	1	1	NA	NA	NA
chr5:123545417|123557564	circCSNK1G(2,4)	hsa-miR-190	miRNA	0	0	1	1	NA	NA	NA
chr5:123545417|123557564	circCSNK1G(2,4)	hsa-miR-186-5p	miRNA	0	0	1	1	NA	NA	NA
chr5:123545417|123557564	circCSNK1G(2,4)	hsa-miR-186-3p	miRNA	0	0	1	1	NA	NA	NA
chr5:123545417|123557564	circCSNK1G(2,4)	hsa-miR-183-5p	miRNA	0	0	1	1	NA	NA	NA
chr5:123545417|123557564	circCSNK1G(2,4)	hsa-miR-183-3p	miRNA	0	0	1	1	NA	NA	NA
chr5:123545417|123557564	circCSNK1G(2,4)	hsa-miR-151-5p	miRNA	0	0	1	1	NA	NA	NA
chr5:123545417|123557564	circCSNK1G(2,4)	hsa-miR-150-3p	miRNA	0	1	0	1	NA	NA	NA
chr5:123545417|123557564	circCSNK1G(2,4)	hsa-miR-145-5p	miRNA	0	0	1	1	NA	NA	NA
chr5:123545417|123557564	circCSNK1G(2,4)	hsa-miR-140-5p	miRNA	0	0	1	1	NA	NA	NA
chr5:123545417|123557564	circCSNK1G(2,4)	hsa-miR-140-3p	miRNA	0	0	1	1	NA	NA	NA
chr5:123545417|123557564	circCSNK1G(2,4)	hsa-miR-1303	miRNA	0	0	1	1	NA	NA	NA
chr5:123545417|123557564	circCSNK1G(2,4)	hsa-miR-1274b	miRNA	0	0	1	1	NA	NA	NA
chr5:123545417|123557564	circCSNK1G(2,4)	hsa-miR-1270	miRNA	0	0	1	1	NA	NA	NA
chr5:123545417|123557564	circCSNK1G(2,4)	hsa-miR-1268b	miRNA	1	0	0	1	NA	NA	NA
chr5:123545417|123557564	circCSNK1G(2,4)	hsa-miR-1268a	miRNA	1	0	0	1	NA	NA	NA
chr5:123545417|123557564	circCSNK1G(2,4)	hsa-miR-1265	miRNA	1	0	0	1	NA	NA	NA
chr5:123545417|123557564	circCSNK1G(2,4)	hsa-miR-1258	miRNA	0	0	1	1	NA	NA	NA
chr5:123545417|123557564	circCSNK1G(2,4)	hsa-miR-1245b-3p	miRNA	0	1	0	1	NA	NA	NA
chr5:123545417|123557564	circCSNK1G(2,4)	hsa-miR-1245	miRNA	0	0	1	1	NA	NA	NA
chr5:123545417|123557564	circCSNK1G(2,4)	hsa-miR-1238-5p	miRNA	1	0	0	1	NA	NA	NA
chr5:123545417|123557564	circCSNK1G(2,4)	hsa-miR-10b-5p	miRNA	0	0	1	1	NA	NA	NA
chr5:123545417|123557564	circCSNK1G(2,4)	hsa-miR-10b-3p	miRNA	0	0	1	1	NA	NA	NA
chr5:123545417|123557564	circCSNK1G(2,4)	hsa-miR-10a-5p	miRNA	0	0	1	1	NA	NA	NA
chr5:123545417|123557564	circCSNK1G(2,4)	hsa-miR-10a-3p	miRNA	0	0	1	1	NA	NA	NA
chr5:73074742|73077493	circFCHO2(19,20)	hsa-miR-615-5p	miRNA	1	1	1	3	NA	NA	NA
chr5:73074742|73077493	circFCHO2(19,20)	hsa-miR-10b-3p	miRNA	0	1	1	2	NA	NA	NA
chr5:73074742|73077493	circFCHO2(19,20)	hsa-miR-339-5p	miRNA	0	1	1	2	NA	NA	NA
chr5:73074742|73077493	circFCHO2(19,20)	hsa-miR-515-3p	miRNA	1	1	0	2	NA	NA	NA
chr5:73074742|73077493	circFCHO2(19,20)	hsa-miR-6081	miRNA	1	1	0	2	NA	NA	NA
chr5:73074742|73077493	circFCHO2(19,20)	hsa-miR-634	miRNA	0	1	1	2	NA	NA	NA
chr5:73074742|73077493	circFCHO2(19,20)	hsa-miR-944	miRNA	0	0	1	1	NA	NA	NA
chr5:73074742|73077493	circFCHO2(19,20)	hsa-miR-938	miRNA	0	0	1	1	NA	NA	NA
chr5:73074742|73077493	circFCHO2(19,20)	hsa-miR-922	miRNA	0	0	1	1	NA	NA	NA
chr5:73074742|73077493	circFCHO2(19,20)	hsa-miR-874-5p	miRNA	0	0	1	1	NA	NA	NA
chr5:73074742|73077493	circFCHO2(19,20)	hsa-miR-874-3p	miRNA	0	0	1	1	NA	NA	NA
chr5:73074742|73077493	circFCHO2(19,20)	hsa-miR-766-5p	miRNA	0	0	1	1	NA	NA	NA
chr5:73074742|73077493	circFCHO2(19,20)	hsa-miR-766-3p	miRNA	0	0	1	1	NA	NA	NA
chr5:73074742|73077493	circFCHO2(19,20)	hsa-miR-7157-3p	miRNA	0	1	0	1	NA	NA	NA
chr5:73074742|73077493	circFCHO2(19,20)	hsa-miR-7155-5p	miRNA	1	0	0	1	NA	NA	NA
chr5:73074742|73077493	circFCHO2(19,20)	hsa-miR-6856-3p	miRNA	0	1	0	1	NA	NA	NA
chr5:73074742|73077493	circFCHO2(19,20)	hsa-miR-6779-3p	miRNA	0	1	0	1	NA	NA	NA
chr5:73074742|73077493	circFCHO2(19,20)	hsa-miR-6754-3p	miRNA	0	1	0	1	NA	NA	NA
chr5:73074742|73077493	circFCHO2(19,20)	hsa-miR-6720-5p	miRNA	1	0	0	1	NA	NA	NA
chr5:73074742|73077493	circFCHO2(19,20)	hsa-miR-636	miRNA	0	0	1	1	NA	NA	NA
chr5:73074742|73077493	circFCHO2(19,20)	hsa-miR-616-5p	miRNA	0	0	1	1	NA	NA	NA
chr5:73074742|73077493	circFCHO2(19,20)	hsa-miR-616-3p	miRNA	0	0	1	1	NA	NA	NA
chr5:73074742|73077493	circFCHO2(19,20)	hsa-miR-6070	miRNA	1	0	0	1	NA	NA	NA
chr5:73074742|73077493	circFCHO2(19,20)	hsa-miR-600	miRNA	0	0	1	1	NA	NA	NA
chr5:73074742|73077493	circFCHO2(19,20)	hsa-miR-597-5p	miRNA	0	0	1	1	NA	NA	NA
chr5:73074742|73077493	circFCHO2(19,20)	hsa-miR-597-3p	miRNA	0	0	1	1	NA	NA	NA
chr5:73074742|73077493	circFCHO2(19,20)	hsa-miR-592	miRNA	0	0	1	1	NA	NA	NA
chr5:73074742|73077493	circFCHO2(19,20)	hsa-miR-581	miRNA	0	0	1	1	NA	NA	NA
chr5:73074742|73077493	circFCHO2(19,20)	hsa-miR-5705	miRNA	1	0	0	1	NA	NA	NA
chr5:73074742|73077493	circFCHO2(19,20)	hsa-miR-569	miRNA	0	0	1	1	NA	NA	NA
chr5:73074742|73077493	circFCHO2(19,20)	hsa-miR-548au-3p	miRNA	0	1	0	1	NA	NA	NA
chr5:73074742|73077493	circFCHO2(19,20)	hsa-miR-5090	miRNA	1	0	0	1	NA	NA	NA
chr5:73074742|73077493	circFCHO2(19,20)	hsa-miR-508-5p	miRNA	0	0	1	1	NA	NA	NA
chr5:73074742|73077493	circFCHO2(19,20)	hsa-miR-4746-5p	miRNA	1	0	0	1	NA	NA	NA
chr5:73074742|73077493	circFCHO2(19,20)	hsa-miR-449b-5p	miRNA	0	0	1	1	NA	NA	NA
chr5:73074742|73077493	circFCHO2(19,20)	hsa-miR-449b-3p	miRNA	0	0	1	1	NA	NA	NA
chr5:73074742|73077493	circFCHO2(19,20)	hsa-miR-449a	miRNA	0	0	1	1	NA	NA	NA
chr5:73074742|73077493	circFCHO2(19,20)	hsa-miR-4449	miRNA	1	0	0	1	NA	NA	NA
chr5:73074742|73077493	circFCHO2(19,20)	hsa-miR-4299	miRNA	0	1	0	1	NA	NA	NA
chr5:73074742|73077493	circFCHO2(19,20)	hsa-miR-425-5p	miRNA	0	0	1	1	NA	NA	NA
chr5:73074742|73077493	circFCHO2(19,20)	hsa-miR-425-3p	miRNA	0	0	1	1	NA	NA	NA
chr5:73074742|73077493	circFCHO2(19,20)	hsa-miR-412-5p	miRNA	0	0	1	1	NA	NA	NA
chr5:73074742|73077493	circFCHO2(19,20)	hsa-miR-412-3p	miRNA	0	0	1	1	NA	NA	NA
chr5:73074742|73077493	circFCHO2(19,20)	hsa-miR-365	miRNA	0	0	1	1	NA	NA	NA
chr5:73074742|73077493	circFCHO2(19,20)	hsa-miR-3619-5p	miRNA	1	0	0	1	NA	NA	NA
chr5:73074742|73077493	circFCHO2(19,20)	hsa-miR-34c-5p	miRNA	0	0	1	1	NA	NA	NA
chr5:73074742|73077493	circFCHO2(19,20)	hsa-miR-34a-5p	miRNA	0	0	1	1	NA	NA	NA
chr5:73074742|73077493	circFCHO2(19,20)	hsa-miR-34a-3p	miRNA	0	0	1	1	NA	NA	NA
chr5:73074742|73077493	circFCHO2(19,20)	hsa-miR-3074-3p	miRNA	0	1	0	1	NA	NA	NA
chr5:73074742|73077493	circFCHO2(19,20)	hsa-miR-24-1-5p	miRNA	0	1	0	1	NA	NA	NA
chr5:73074742|73077493	circFCHO2(19,20)	hsa-miR-222-5p	miRNA	0	1	0	1	NA	NA	NA
chr5:73074742|73077493	circFCHO2(19,20)	hsa-miR-218	miRNA	0	0	1	1	NA	NA	NA
chr5:73074742|73077493	circFCHO2(19,20)	hsa-miR-214-5p	miRNA	0	0	1	1	NA	NA	NA
chr5:73074742|73077493	circFCHO2(19,20)	hsa-miR-214-3p	miRNA	0	0	1	1	NA	NA	NA
chr5:73074742|73077493	circFCHO2(19,20)	hsa-miR-197-5p	miRNA	0	0	1	1	NA	NA	NA
chr5:73074742|73077493	circFCHO2(19,20)	hsa-miR-197-3p	miRNA	0	0	1	1	NA	NA	NA
chr5:73074742|73077493	circFCHO2(19,20)	hsa-miR-1914-3p	miRNA	1	0	0	1	NA	NA	NA
chr5:73074742|73077493	circFCHO2(19,20)	hsa-miR-190b-5p	miRNA	0	0	1	1	NA	NA	NA
chr5:73074742|73077493	circFCHO2(19,20)	hsa-miR-190b-3p	miRNA	0	0	1	1	NA	NA	NA
chr5:73074742|73077493	circFCHO2(19,20)	hsa-miR-190	miRNA	0	0	1	1	NA	NA	NA
chr5:73074742|73077493	circFCHO2(19,20)	hsa-miR-155-5p	miRNA	0	0	1	1	NA	NA	NA
chr5:73074742|73077493	circFCHO2(19,20)	hsa-miR-155-3p	miRNA	0	0	1	1	NA	NA	NA
chr5:73074742|73077493	circFCHO2(19,20)	hsa-miR-146b-3p	miRNA	0	0	1	1	NA	NA	NA
chr5:73074742|73077493	circFCHO2(19,20)	hsa-miR-1280	miRNA	0	0	1	1	NA	NA	NA
chr5:73074742|73077493	circFCHO2(19,20)	hsa-miR-1264	miRNA	0	0	1	1	NA	NA	NA
chr5:73074742|73077493	circFCHO2(19,20)	hsa-miR-1260	miRNA	0	0	1	1	NA	NA	NA
chr5:73074742|73077493	circFCHO2(19,20)	hsa-miR-1226-5p	miRNA	0	0	1	1	NA	NA	NA
chr5:73074742|73077493	circFCHO2(19,20)	hsa-miR-1226-3p	miRNA	0	0	1	1	NA	NA	NA
chr5:73074742|73077493	circFCHO2(19,20)	hsa-miR-1224-3p	miRNA	0	0	1	1	NA	NA	NA
chr5:73074742|73077493	circFCHO2(19,20)	hsa-miR-105-5p	miRNA	0	1	0	1	NA	NA	NA
chr5:73074742|73077493	circFCHO2(19,20)	hsa-miR-105	miRNA	0	0	1	1	NA	NA	NA
chr5:95755396|95763620	circRHOBTB(6,7)	hsa-miR-125a-3p	miRNA	1	0	1	2	NA	NA	NA
chr5:95755396|95763620	circRHOBTB(6,7)	hsa-miR-4700-5p	miRNA	1	1	0	2	NA	NA	NA
chr5:95755396|95763620	circRHOBTB(6,7)	hsa-miR-4727-3p	miRNA	1	1	0	2	NA	NA	NA
chr5:95755396|95763620	circRHOBTB(6,7)	hsa-miR-6760-5p	miRNA	1	1	0	2	NA	NA	NA
chr5:95755396|95763620	circRHOBTB(6,7)	hsa-miR-6786-3p	miRNA	1	1	0	2	NA	NA	NA
chr5:95755396|95763620	circRHOBTB(6,7)	hsa-miR-6840-3p	miRNA	1	1	0	2	NA	NA	NA
chr5:95755396|95763620	circRHOBTB(6,7)	hsa-miR-9851-5p	miRNA	1	0	0	1	NA	NA	NA
chr5:95755396|95763620	circRHOBTB(6,7)	hsa-miR-942-5p	miRNA	1	0	0	1	NA	NA	NA
chr5:95755396|95763620	circRHOBTB(6,7)	hsa-miR-885-5p	miRNA	0	0	1	1	NA	NA	NA
chr5:95755396|95763620	circRHOBTB(6,7)	hsa-miR-873-5p	miRNA	0	0	1	1	NA	NA	NA
chr5:95755396|95763620	circRHOBTB(6,7)	hsa-miR-873-3p	miRNA	0	0	1	1	NA	NA	NA
chr5:95755396|95763620	circRHOBTB(6,7)	hsa-miR-8089	miRNA	1	0	0	1	NA	NA	NA
chr5:95755396|95763620	circRHOBTB(6,7)	hsa-miR-7847-3p	miRNA	1	0	0	1	NA	NA	NA
chr5:95755396|95763620	circRHOBTB(6,7)	hsa-miR-770-5p	miRNA	0	0	1	1	NA	NA	NA
chr5:95755396|95763620	circRHOBTB(6,7)	hsa-miR-7110-5p	miRNA	1	0	0	1	NA	NA	NA
chr5:95755396|95763620	circRHOBTB(6,7)	hsa-miR-7	miRNA	0	0	1	1	NA	NA	NA
chr5:95755396|95763620	circRHOBTB(6,7)	hsa-miR-6894-5p	miRNA	1	0	0	1	NA	NA	NA
chr5:95755396|95763620	circRHOBTB(6,7)	hsa-miR-6851-5p	miRNA	1	0	0	1	NA	NA	NA
chr5:95755396|95763620	circRHOBTB(6,7)	hsa-miR-6812-5p	miRNA	1	0	0	1	NA	NA	NA
chr5:95755396|95763620	circRHOBTB(6,7)	hsa-miR-6807-3p	miRNA	0	1	0	1	NA	NA	NA
chr5:95755396|95763620	circRHOBTB(6,7)	hsa-miR-6788-5p	miRNA	1	0	0	1	NA	NA	NA
chr5:95755396|95763620	circRHOBTB(6,7)	hsa-miR-6778-5p	miRNA	1	0	0	1	NA	NA	NA
chr5:95755396|95763620	circRHOBTB(6,7)	hsa-miR-6764-5p	miRNA	1	0	0	1	NA	NA	NA
chr5:95755396|95763620	circRHOBTB(6,7)	hsa-miR-6720-5p	miRNA	1	0	0	1	NA	NA	NA
chr5:95755396|95763620	circRHOBTB(6,7)	hsa-miR-6719-3p	miRNA	0	1	0	1	NA	NA	NA
chr5:95755396|95763620	circRHOBTB(6,7)	hsa-miR-6716-3p	miRNA	0	1	0	1	NA	NA	NA
chr5:95755396|95763620	circRHOBTB(6,7)	hsa-miR-644	miRNA	0	0	1	1	NA	NA	NA
chr5:95755396|95763620	circRHOBTB(6,7)	hsa-miR-637	miRNA	0	0	1	1	NA	NA	NA
chr5:95755396|95763620	circRHOBTB(6,7)	hsa-miR-621	miRNA	0	0	1	1	NA	NA	NA
chr5:95755396|95763620	circRHOBTB(6,7)	hsa-miR-618	miRNA	0	0	1	1	NA	NA	NA
chr5:95755396|95763620	circRHOBTB(6,7)	hsa-miR-616-5p	miRNA	0	0	1	1	NA	NA	NA
chr5:95755396|95763620	circRHOBTB(6,7)	hsa-miR-616-3p	miRNA	0	0	1	1	NA	NA	NA
chr5:95755396|95763620	circRHOBTB(6,7)	hsa-miR-608	miRNA	1	0	0	1	NA	NA	NA
chr5:95755396|95763620	circRHOBTB(6,7)	hsa-miR-6075	miRNA	1	0	0	1	NA	NA	NA
chr5:95755396|95763620	circRHOBTB(6,7)	hsa-miR-6074	miRNA	1	0	0	1	NA	NA	NA
chr5:95755396|95763620	circRHOBTB(6,7)	hsa-miR-6071	miRNA	0	1	0	1	NA	NA	NA
chr5:95755396|95763620	circRHOBTB(6,7)	hsa-miR-607	miRNA	0	0	1	1	NA	NA	NA
chr5:95755396|95763620	circRHOBTB(6,7)	hsa-miR-586	miRNA	0	0	1	1	NA	NA	NA
chr5:95755396|95763620	circRHOBTB(6,7)	hsa-miR-579-5p	miRNA	0	0	1	1	NA	NA	NA
chr5:95755396|95763620	circRHOBTB(6,7)	hsa-miR-579-3p	miRNA	0	0	1	1	NA	NA	NA
chr5:95755396|95763620	circRHOBTB(6,7)	hsa-miR-578	miRNA	0	0	1	1	NA	NA	NA
chr5:95755396|95763620	circRHOBTB(6,7)	hsa-miR-574-5p	miRNA	0	1	0	1	NA	NA	NA
chr5:95755396|95763620	circRHOBTB(6,7)	hsa-miR-5588-3p	miRNA	0	1	0	1	NA	NA	NA
chr5:95755396|95763620	circRHOBTB(6,7)	hsa-miR-548d-3p	miRNA	0	0	1	1	NA	NA	NA
chr5:95755396|95763620	circRHOBTB(6,7)	hsa-miR-526b-3p	miRNA	0	1	0	1	NA	NA	NA
chr5:95755396|95763620	circRHOBTB(6,7)	hsa-miR-5196-5p	miRNA	1	0	0	1	NA	NA	NA
chr5:95755396|95763620	circRHOBTB(6,7)	hsa-miR-515-3p	miRNA	1	0	0	1	NA	NA	NA
chr5:95755396|95763620	circRHOBTB(6,7)	hsa-miR-509-5p	miRNA	0	0	1	1	NA	NA	NA
chr5:95755396|95763620	circRHOBTB(6,7)	hsa-miR-509-3-5p	miRNA	0	0	1	1	NA	NA	NA
chr5:95755396|95763620	circRHOBTB(6,7)	hsa-miR-5007-5p	miRNA	0	1	0	1	NA	NA	NA
chr5:95755396|95763620	circRHOBTB(6,7)	hsa-miR-5006-5p	miRNA	1	0	0	1	NA	NA	NA
chr5:95755396|95763620	circRHOBTB(6,7)	hsa-miR-490-5p	miRNA	0	1	0	1	NA	NA	NA
chr5:95755396|95763620	circRHOBTB(6,7)	hsa-miR-488-5p	miRNA	0	0	1	1	NA	NA	NA
chr5:95755396|95763620	circRHOBTB(6,7)	hsa-miR-488-3p	miRNA	0	0	1	1	NA	NA	NA
chr5:95755396|95763620	circRHOBTB(6,7)	hsa-miR-4769-5p	miRNA	1	0	0	1	NA	NA	NA
chr5:95755396|95763620	circRHOBTB(6,7)	hsa-miR-4756-3p	miRNA	0	1	0	1	NA	NA	NA
chr5:95755396|95763620	circRHOBTB(6,7)	hsa-miR-4676-5p	miRNA	1	0	0	1	NA	NA	NA
chr5:95755396|95763620	circRHOBTB(6,7)	hsa-miR-3934-3p	miRNA	1	0	0	1	NA	NA	NA
chr5:95755396|95763620	circRHOBTB(6,7)	hsa-miR-3907	miRNA	1	0	0	1	NA	NA	NA
chr5:95755396|95763620	circRHOBTB(6,7)	hsa-miR-382-5p	miRNA	0	0	1	1	NA	NA	NA
chr5:95755396|95763620	circRHOBTB(6,7)	hsa-miR-382-3p	miRNA	0	0	1	1	NA	NA	NA
chr5:95755396|95763620	circRHOBTB(6,7)	hsa-miR-380-5p	miRNA	0	0	1	1	NA	NA	NA
chr5:95755396|95763620	circRHOBTB(6,7)	hsa-miR-380-3p	miRNA	0	0	1	1	NA	NA	NA
chr5:95755396|95763620	circRHOBTB(6,7)	hsa-miR-3692-5p	miRNA	1	0	0	1	NA	NA	NA
chr5:95755396|95763620	circRHOBTB(6,7)	hsa-miR-3674	miRNA	0	1	0	1	NA	NA	NA
chr5:95755396|95763620	circRHOBTB(6,7)	hsa-miR-361-5p	miRNA	0	0	1	1	NA	NA	NA
chr5:95755396|95763620	circRHOBTB(6,7)	hsa-miR-345-5p	miRNA	0	0	1	1	NA	NA	NA
chr5:95755396|95763620	circRHOBTB(6,7)	hsa-miR-345-3p	miRNA	0	0	1	1	NA	NA	NA
chr5:95755396|95763620	circRHOBTB(6,7)	hsa-miR-3185	miRNA	0	1	0	1	NA	NA	NA
chr5:95755396|95763620	circRHOBTB(6,7)	hsa-miR-23b-5p	miRNA	0	0	1	1	NA	NA	NA
chr5:95755396|95763620	circRHOBTB(6,7)	hsa-miR-23b-3p	miRNA	0	0	1	1	NA	NA	NA
chr5:95755396|95763620	circRHOBTB(6,7)	hsa-miR-23a-5p	miRNA	0	0	1	1	NA	NA	NA
chr5:95755396|95763620	circRHOBTB(6,7)	hsa-miR-23a-3p	miRNA	0	0	1	1	NA	NA	NA
chr5:95755396|95763620	circRHOBTB(6,7)	hsa-miR-217-5p	miRNA	0	0	1	1	NA	NA	NA
chr5:95755396|95763620	circRHOBTB(6,7)	hsa-miR-217-3p	miRNA	0	0	1	1	NA	NA	NA
chr5:95755396|95763620	circRHOBTB(6,7)	hsa-miR-199b-5p	miRNA	0	0	1	1	NA	NA	NA
chr5:95755396|95763620	circRHOBTB(6,7)	hsa-miR-199a-5p	miRNA	0	0	1	1	NA	NA	NA
chr5:95755396|95763620	circRHOBTB(6,7)	hsa-miR-186-5p	miRNA	0	0	1	1	NA	NA	NA
chr5:95755396|95763620	circRHOBTB(6,7)	hsa-miR-186-3p	miRNA	0	0	1	1	NA	NA	NA
chr5:95755396|95763620	circRHOBTB(6,7)	hsa-miR-181d-5p	miRNA	0	0	1	1	NA	NA	NA
chr5:95755396|95763620	circRHOBTB(6,7)	hsa-miR-181d-3p	miRNA	0	0	1	1	NA	NA	NA
chr5:95755396|95763620	circRHOBTB(6,7)	hsa-miR-181c-5p	miRNA	0	0	1	1	NA	NA	NA
chr5:95755396|95763620	circRHOBTB(6,7)	hsa-miR-181c-3p	miRNA	0	0	1	1	NA	NA	NA
chr5:95755396|95763620	circRHOBTB(6,7)	hsa-miR-181b-5p	miRNA	1	0	0	1	NA	NA	NA
chr5:95755396|95763620	circRHOBTB(6,7)	hsa-miR-181b	miRNA	0	0	1	1	NA	NA	NA
chr5:95755396|95763620	circRHOBTB(6,7)	hsa-miR-181a	miRNA	0	0	1	1	NA	NA	NA
chr5:95755396|95763620	circRHOBTB(6,7)	hsa-miR-16-1-3p	miRNA	0	1	0	1	NA	NA	NA
chr5:95755396|95763620	circRHOBTB(6,7)	hsa-miR-1537-5p	miRNA	0	1	0	1	NA	NA	NA
chr5:95755396|95763620	circRHOBTB(6,7)	hsa-miR-147a	miRNA	0	1	0	1	NA	NA	NA
chr5:95755396|95763620	circRHOBTB(6,7)	hsa-miR-147	miRNA	0	0	1	1	NA	NA	NA
chr5:95755396|95763620	circRHOBTB(6,7)	hsa-miR-145-5p	miRNA	0	0	1	1	NA	NA	NA
chr5:95755396|95763620	circRHOBTB(6,7)	hsa-miR-1324	miRNA	0	0	1	1	NA	NA	NA
chr5:95755396|95763620	circRHOBTB(6,7)	hsa-miR-1305	miRNA	0	0	1	1	NA	NA	NA
chr5:95755396|95763620	circRHOBTB(6,7)	hsa-miR-129-5p	miRNA	0	0	1	1	NA	NA	NA
chr5:95755396|95763620	circRHOBTB(6,7)	hsa-miR-1268b	miRNA	1	0	0	1	NA	NA	NA
chr5:95755396|95763620	circRHOBTB(6,7)	hsa-miR-105	miRNA	0	0	1	1	NA	NA	NA
chr8:51860845|51861246	circPCMTD1(3)	hsa-miR-12115	miRNA	1	1	0	2	NA	NA	NA
chr8:51860845|51861246	circPCMTD1(3)	hsa-miR-3689a-3p	miRNA	1	1	0	2	NA	NA	NA
chr8:51860845|51861246	circPCMTD1(3)	hsa-miR-3689b-3p	miRNA	1	1	0	2	NA	NA	NA
chr8:51860845|51861246	circPCMTD1(3)	hsa-miR-3689c	miRNA	1	1	0	2	NA	NA	NA
chr8:51860845|51861246	circPCMTD1(3)	hsa-miR-4271	miRNA	1	1	0	2	NA	NA	NA
chr8:51860845|51861246	circPCMTD1(3)	hsa-miR-4646-5p	miRNA	1	1	0	2	NA	NA	NA
chr8:51860845|51861246	circPCMTD1(3)	hsa-miR-6741-5p	miRNA	1	1	0	2	NA	NA	NA
chr8:51860845|51861246	circPCMTD1(3)	hsa-miR-6779-5p	miRNA	1	1	0	2	NA	NA	NA
chr8:51860845|51861246	circPCMTD1(3)	hsa-miR-6870-5p	miRNA	1	1	0	2	NA	NA	NA
chr8:51860845|51861246	circPCMTD1(3)	hsa-miR-765	miRNA	1	0	1	2	NA	NA	NA
chr8:51860845|51861246	circPCMTD1(3)	hsa-miR-8089	miRNA	1	1	0	2	NA	NA	NA
chr8:51860845|51861246	circPCMTD1(3)	hsa-miR-939-5p	miRNA	1	1	0	2	NA	NA	NA
chr8:51860845|51861246	circPCMTD1(3)	hsa-miR-9500	miRNA	1	0	0	1	NA	NA	NA
chr8:51860845|51861246	circPCMTD1(3)	hsa-miR-92b-5p	miRNA	1	0	0	1	NA	NA	NA
chr8:51860845|51861246	circPCMTD1(3)	hsa-miR-920	miRNA	1	0	0	1	NA	NA	NA
chr8:51860845|51861246	circPCMTD1(3)	hsa-miR-8087	miRNA	0	1	0	1	NA	NA	NA
chr8:51860845|51861246	circPCMTD1(3)	hsa-miR-8073	miRNA	1	0	0	1	NA	NA	NA
chr8:51860845|51861246	circPCMTD1(3)	hsa-miR-7851-3p	miRNA	0	1	0	1	NA	NA	NA
chr8:51860845|51861246	circPCMTD1(3)	hsa-miR-766-5p	miRNA	1	0	0	1	NA	NA	NA
chr8:51860845|51861246	circPCMTD1(3)	hsa-miR-762	miRNA	1	0	0	1	NA	NA	NA
chr8:51860845|51861246	circPCMTD1(3)	hsa-miR-7154-3p	miRNA	1	0	0	1	NA	NA	NA
chr8:51860845|51861246	circPCMTD1(3)	hsa-miR-7111-5p	miRNA	1	0	0	1	NA	NA	NA
chr8:51860845|51861246	circPCMTD1(3)	hsa-miR-7110-5p	miRNA	1	0	0	1	NA	NA	NA
chr8:51860845|51861246	circPCMTD1(3)	hsa-miR-7109-5p	miRNA	1	0	0	1	NA	NA	NA
chr8:51860845|51861246	circPCMTD1(3)	hsa-miR-7106-5p	miRNA	1	0	0	1	NA	NA	NA
chr8:51860845|51861246	circPCMTD1(3)	hsa-miR-708-5p	miRNA	0	0	1	1	NA	NA	NA
chr8:51860845|51861246	circPCMTD1(3)	hsa-miR-708-3p	miRNA	0	0	1	1	NA	NA	NA
chr8:51860845|51861246	circPCMTD1(3)	hsa-miR-6894-5p	miRNA	1	0	0	1	NA	NA	NA
chr8:51860845|51861246	circPCMTD1(3)	hsa-miR-6889-5p	miRNA	1	0	0	1	NA	NA	NA
chr8:51860845|51861246	circPCMTD1(3)	hsa-miR-6887-5p	miRNA	1	0	0	1	NA	NA	NA
chr8:51860845|51861246	circPCMTD1(3)	hsa-miR-6883-5p	miRNA	1	0	0	1	NA	NA	NA
chr8:51860845|51861246	circPCMTD1(3)	hsa-miR-6854-5p	miRNA	0	1	0	1	NA	NA	NA
chr8:51860845|51861246	circPCMTD1(3)	hsa-miR-6848-5p	miRNA	1	0	0	1	NA	NA	NA
chr8:51860845|51861246	circPCMTD1(3)	hsa-miR-6825-5p	miRNA	1	0	0	1	NA	NA	NA
chr8:51860845|51861246	circPCMTD1(3)	hsa-miR-6813-5p	miRNA	1	0	0	1	NA	NA	NA
chr8:51860845|51861246	circPCMTD1(3)	hsa-miR-6812-5p	miRNA	1	0	0	1	NA	NA	NA
chr8:51860845|51861246	circPCMTD1(3)	hsa-miR-6799-5p	miRNA	1	0	0	1	NA	NA	NA
chr8:51860845|51861246	circPCMTD1(3)	hsa-miR-6795-5p	miRNA	1	0	0	1	NA	NA	NA
chr8:51860845|51861246	circPCMTD1(3)	hsa-miR-6793-5p	miRNA	1	0	0	1	NA	NA	NA
chr8:51860845|51861246	circPCMTD1(3)	hsa-miR-6785-5p	miRNA	1	0	0	1	NA	NA	NA
chr8:51860845|51861246	circPCMTD1(3)	hsa-miR-6780b-5p	miRNA	1	0	0	1	NA	NA	NA
chr8:51860845|51861246	circPCMTD1(3)	hsa-miR-6780a-5p	miRNA	1	0	0	1	NA	NA	NA
chr8:51860845|51861246	circPCMTD1(3)	hsa-miR-6778-5p	miRNA	1	0	0	1	NA	NA	NA
chr8:51860845|51861246	circPCMTD1(3)	hsa-miR-6777-5p	miRNA	1	0	0	1	NA	NA	NA
chr8:51860845|51861246	circPCMTD1(3)	hsa-miR-6776-5p	miRNA	1	0	0	1	NA	NA	NA
chr8:51860845|51861246	circPCMTD1(3)	hsa-miR-6769b-5p	miRNA	1	0	0	1	NA	NA	NA
chr8:51860845|51861246	circPCMTD1(3)	hsa-miR-6763-5p	miRNA	1	0	0	1	NA	NA	NA
chr8:51860845|51861246	circPCMTD1(3)	hsa-miR-676-5p	miRNA	0	1	0	1	NA	NA	NA
chr8:51860845|51861246	circPCMTD1(3)	hsa-miR-6756-5p	miRNA	1	0	0	1	NA	NA	NA
chr8:51860845|51861246	circPCMTD1(3)	hsa-miR-6752-5p	miRNA	1	0	0	1	NA	NA	NA
chr8:51860845|51861246	circPCMTD1(3)	hsa-miR-6751-5p	miRNA	1	0	0	1	NA	NA	NA
chr8:51860845|51861246	circPCMTD1(3)	hsa-miR-6734-5p	miRNA	1	0	0	1	NA	NA	NA
chr8:51860845|51861246	circPCMTD1(3)	hsa-miR-6732-5p	miRNA	1	0	0	1	NA	NA	NA
chr8:51860845|51861246	circPCMTD1(3)	hsa-miR-6731-5p	miRNA	1	0	0	1	NA	NA	NA
chr8:51860845|51861246	circPCMTD1(3)	hsa-miR-6726-5p	miRNA	1	0	0	1	NA	NA	NA
chr8:51860845|51861246	circPCMTD1(3)	hsa-miR-671-5p	miRNA	0	0	1	1	NA	NA	NA
chr8:51860845|51861246	circPCMTD1(3)	hsa-miR-654-5p	miRNA	0	0	1	1	NA	NA	NA
chr8:51860845|51861246	circPCMTD1(3)	hsa-miR-6500-3p	miRNA	0	1	0	1	NA	NA	NA
chr8:51860845|51861246	circPCMTD1(3)	hsa-miR-649	miRNA	0	0	1	1	NA	NA	NA
chr8:51860845|51861246	circPCMTD1(3)	hsa-miR-620	miRNA	0	0	1	1	NA	NA	NA
chr8:51860845|51861246	circPCMTD1(3)	hsa-miR-6133	miRNA	1	0	0	1	NA	NA	NA
chr8:51860845|51861246	circPCMTD1(3)	hsa-miR-6090	miRNA	1	0	0	1	NA	NA	NA
chr8:51860845|51861246	circPCMTD1(3)	hsa-miR-6085	miRNA	1	0	0	1	NA	NA	NA
chr8:51860845|51861246	circPCMTD1(3)	hsa-miR-6081	miRNA	1	0	0	1	NA	NA	NA
chr8:51860845|51861246	circPCMTD1(3)	hsa-miR-6079	miRNA	0	1	0	1	NA	NA	NA
chr8:51860845|51861246	circPCMTD1(3)	hsa-miR-596	miRNA	0	0	1	1	NA	NA	NA
chr8:51860845|51861246	circPCMTD1(3)	hsa-miR-590-3p	miRNA	0	0	1	1	NA	NA	NA
chr8:51860845|51861246	circPCMTD1(3)	hsa-miR-5698	miRNA	1	0	0	1	NA	NA	NA
chr8:51860845|51861246	circPCMTD1(3)	hsa-miR-5682	miRNA	1	0	0	1	NA	NA	NA
chr8:51860845|51861246	circPCMTD1(3)	hsa-miR-541-5p	miRNA	0	0	1	1	NA	NA	NA
chr8:51860845|51861246	circPCMTD1(3)	hsa-miR-541-3p	miRNA	0	0	1	1	NA	NA	NA
chr8:51860845|51861246	circPCMTD1(3)	hsa-miR-524-5p	miRNA	0	0	1	1	NA	NA	NA
chr8:51860845|51861246	circPCMTD1(3)	hsa-miR-520d-5p	miRNA	0	0	1	1	NA	NA	NA
chr8:51860845|51861246	circPCMTD1(3)	hsa-miR-519c-3p	miRNA	0	0	1	1	NA	NA	NA
chr8:51860845|51861246	circPCMTD1(3)	hsa-miR-519b-3p	miRNA	0	0	1	1	NA	NA	NA
chr8:51860845|51861246	circPCMTD1(3)	hsa-miR-519a	miRNA	0	0	1	1	NA	NA	NA
chr8:51860845|51861246	circPCMTD1(3)	hsa-miR-5196-5p	miRNA	1	0	0	1	NA	NA	NA
chr8:51860845|51861246	circPCMTD1(3)	hsa-miR-516b-5p	miRNA	0	1	0	1	NA	NA	NA
chr8:51860845|51861246	circPCMTD1(3)	hsa-miR-513a-3p	miRNA	0	0	1	1	NA	NA	NA
chr8:51860845|51861246	circPCMTD1(3)	hsa-miR-512-3p	miRNA	0	0	1	1	NA	NA	NA
chr8:51860845|51861246	circPCMTD1(3)	hsa-miR-511-5p	miRNA	0	0	1	1	NA	NA	NA
chr8:51860845|51861246	circPCMTD1(3)	hsa-miR-511-3p	miRNA	0	0	1	1	NA	NA	NA
chr8:51860845|51861246	circPCMTD1(3)	hsa-miR-494-5p	miRNA	0	0	1	1	NA	NA	NA
chr8:51860845|51861246	circPCMTD1(3)	hsa-miR-494-3p	miRNA	0	0	1	1	NA	NA	NA
chr8:51860845|51861246	circPCMTD1(3)	hsa-miR-490-3p	miRNA	0	0	1	1	NA	NA	NA
chr8:51860845|51861246	circPCMTD1(3)	hsa-miR-4786-3p	miRNA	0	1	0	1	NA	NA	NA
chr8:51860845|51861246	circPCMTD1(3)	hsa-miR-4784	miRNA	1	0	0	1	NA	NA	NA
chr8:51860845|51861246	circPCMTD1(3)	hsa-miR-4765	miRNA	1	0	0	1	NA	NA	NA
chr8:51860845|51861246	circPCMTD1(3)	hsa-miR-4763-3p	miRNA	1	0	0	1	NA	NA	NA
chr8:51860845|51861246	circPCMTD1(3)	hsa-miR-4747-5p	miRNA	1	0	0	1	NA	NA	NA
chr8:51860845|51861246	circPCMTD1(3)	hsa-miR-4745-5p	miRNA	1	0	0	1	NA	NA	NA
chr8:51860845|51861246	circPCMTD1(3)	hsa-miR-4739	miRNA	1	0	0	1	NA	NA	NA
chr8:51860845|51861246	circPCMTD1(3)	hsa-miR-4729	miRNA	0	1	0	1	NA	NA	NA
chr8:51860845|51861246	circPCMTD1(3)	hsa-miR-4728-5p	miRNA	1	0	0	1	NA	NA	NA
chr8:51860845|51861246	circPCMTD1(3)	hsa-miR-4725-3p	miRNA	1	0	0	1	NA	NA	NA
chr8:51860845|51861246	circPCMTD1(3)	hsa-miR-4723-5p	miRNA	1	0	0	1	NA	NA	NA
chr8:51860845|51861246	circPCMTD1(3)	hsa-miR-4721	miRNA	0	1	0	1	NA	NA	NA
chr8:51860845|51861246	circPCMTD1(3)	hsa-miR-4706	miRNA	1	0	0	1	NA	NA	NA
chr8:51860845|51861246	circPCMTD1(3)	hsa-miR-4700-5p	miRNA	0	1	0	1	NA	NA	NA
chr8:51860845|51861246	circPCMTD1(3)	hsa-miR-4688	miRNA	1	0	0	1	NA	NA	NA
chr8:51860845|51861246	circPCMTD1(3)	hsa-miR-4667-5p	miRNA	0	1	0	1	NA	NA	NA
chr8:51860845|51861246	circPCMTD1(3)	hsa-miR-454-5p	miRNA	0	0	1	1	NA	NA	NA
chr8:51860845|51861246	circPCMTD1(3)	hsa-miR-454-3p	miRNA	0	0	1	1	NA	NA	NA
chr8:51860845|51861246	circPCMTD1(3)	hsa-miR-4476	miRNA	0	1	0	1	NA	NA	NA
chr8:51860845|51861246	circPCMTD1(3)	hsa-miR-4440	miRNA	1	0	0	1	NA	NA	NA
chr8:51860845|51861246	circPCMTD1(3)	hsa-miR-4436b-5p	miRNA	0	1	0	1	NA	NA	NA
chr8:51860845|51861246	circPCMTD1(3)	hsa-miR-4433b-3p	miRNA	1	0	0	1	NA	NA	NA
chr8:51860845|51861246	circPCMTD1(3)	hsa-miR-4314	miRNA	0	1	0	1	NA	NA	NA
chr8:51860845|51861246	circPCMTD1(3)	hsa-miR-423-5p	miRNA	1	0	0	1	NA	NA	NA
chr8:51860845|51861246	circPCMTD1(3)	hsa-miR-3944-5p	miRNA	1	0	0	1	NA	NA	NA
chr8:51860845|51861246	circPCMTD1(3)	hsa-miR-3622b-5p	miRNA	1	0	0	1	NA	NA	NA
chr8:51860845|51861246	circPCMTD1(3)	hsa-miR-3614-3p	miRNA	0	1	0	1	NA	NA	NA
chr8:51860845|51861246	circPCMTD1(3)	hsa-miR-33b-5p	miRNA	0	0	1	1	NA	NA	NA
chr8:51860845|51861246	circPCMTD1(3)	hsa-miR-33b-3p	miRNA	0	0	1	1	NA	NA	NA
chr8:51860845|51861246	circPCMTD1(3)	hsa-miR-33a-5p	miRNA	0	0	1	1	NA	NA	NA
chr8:51860845|51861246	circPCMTD1(3)	hsa-miR-33a-3p	miRNA	0	0	1	1	NA	NA	NA
chr8:51860845|51861246	circPCMTD1(3)	hsa-miR-3175	miRNA	1	0	0	1	NA	NA	NA
chr8:51860845|51861246	circPCMTD1(3)	hsa-miR-3166	miRNA	1	0	0	1	NA	NA	NA
chr8:51860845|51861246	circPCMTD1(3)	hsa-miR-3150b-3p	miRNA	1	0	0	1	NA	NA	NA
chr8:51860845|51861246	circPCMTD1(3)	hsa-miR-3150a-3p	miRNA	1	0	0	1	NA	NA	NA
chr8:51860845|51861246	circPCMTD1(3)	hsa-miR-3135b	miRNA	1	0	0	1	NA	NA	NA
chr8:51860845|51861246	circPCMTD1(3)	hsa-miR-3116	miRNA	0	1	0	1	NA	NA	NA
chr8:51860845|51861246	circPCMTD1(3)	hsa-miR-30c-1-3p	miRNA	1	0	0	1	NA	NA	NA
chr8:51860845|51861246	circPCMTD1(3)	hsa-miR-3065-3p	miRNA	0	1	0	1	NA	NA	NA
chr8:51860845|51861246	circPCMTD1(3)	hsa-miR-301b-5p	miRNA	0	0	1	1	NA	NA	NA
chr8:51860845|51861246	circPCMTD1(3)	hsa-miR-301b-3p	miRNA	0	0	1	1	NA	NA	NA
chr8:51860845|51861246	circPCMTD1(3)	hsa-miR-301a-5p	miRNA	0	0	1	1	NA	NA	NA
chr8:51860845|51861246	circPCMTD1(3)	hsa-miR-301a-3p	miRNA	0	0	1	1	NA	NA	NA
chr8:51860845|51861246	circPCMTD1(3)	hsa-miR-28-5p	miRNA	0	0	1	1	NA	NA	NA
chr8:51860845|51861246	circPCMTD1(3)	hsa-miR-219-5p	miRNA	0	0	1	1	NA	NA	NA
chr8:51860845|51861246	circPCMTD1(3)	hsa-miR-2116-5p	miRNA	0	1	0	1	NA	NA	NA
chr8:51860845|51861246	circPCMTD1(3)	hsa-miR-204-3p	miRNA	0	1	0	1	NA	NA	NA
chr8:51860845|51861246	circPCMTD1(3)	hsa-miR-1909-3p	miRNA	1	0	0	1	NA	NA	NA
chr8:51860845|51861246	circPCMTD1(3)	hsa-miR-149-3p	miRNA	1	0	0	1	NA	NA	NA
chr8:51860845|51861246	circPCMTD1(3)	hsa-miR-1343-5p	miRNA	1	0	0	1	NA	NA	NA
chr8:51860845|51861246	circPCMTD1(3)	hsa-miR-130b-5p	miRNA	0	0	1	1	NA	NA	NA
chr8:51860845|51861246	circPCMTD1(3)	hsa-miR-130b-3p	miRNA	0	0	1	1	NA	NA	NA
chr8:51860845|51861246	circPCMTD1(3)	hsa-miR-130a-5p	miRNA	0	0	1	1	NA	NA	NA
chr8:51860845|51861246	circPCMTD1(3)	hsa-miR-130a-3p	miRNA	0	0	1	1	NA	NA	NA
chr8:51860845|51861246	circPCMTD1(3)	hsa-miR-1308	miRNA	0	0	1	1	NA	NA	NA
chr8:51860845|51861246	circPCMTD1(3)	hsa-miR-1273h-5p	miRNA	1	0	0	1	NA	NA	NA
chr8:51860845|51861246	circPCMTD1(3)	hsa-miR-1272	miRNA	0	0	1	1	NA	NA	NA
chr8:51860845|51861246	circPCMTD1(3)	hsa-miR-1270	miRNA	0	0	1	1	NA	NA	NA
chr8:51860845|51861246	circPCMTD1(3)	hsa-miR-1254	miRNA	0	0	1	1	NA	NA	NA
chr8:51860845|51861246	circPCMTD1(3)	hsa-miR-1249-5p	miRNA	1	0	0	1	NA	NA	NA
chr8:51860845|51861246	circPCMTD1(3)	hsa-miR-1233-5p	miRNA	1	0	0	1	NA	NA	NA
chr8:51860845|51861246	circPCMTD1(3)	hsa-miR-12117	miRNA	0	1	0	1	NA	NA	NA
chr8:51860845|51861246	circPCMTD1(3)	hsa-miR-11181-3p	miRNA	1	0	0	1	NA	NA	NA
chr8:51860845|51861246	circPCMTD1(3)	hsa-miR-105-3p	miRNA	0	1	0	1	NA	NA	NA
chr8:51860845|51861246	circPCMTD1(3)	hsa-miR-10396b-5p	miRNA	1	0	0	1	NA	NA	NA
chr8:51860845|51861246	circPCMTD1(3)	hsa-miR-10395-3p	miRNA	0	1	0	1	NA	NA	NA
chr9:110972073|110973558	circLPAR1(2,3)	hsa-miR-647	miRNA	1	1	1	3	NA	NA	NA
chr9:110972073|110973558	circLPAR1(2,3)	hsa-miR-124-5p	miRNA	0	1	1	2	NA	NA	NA
chr9:110972073|110973558	circLPAR1(2,3)	hsa-miR-888-3p	miRNA	0	1	0	1	NA	NA	NA
chr9:110972073|110973558	circLPAR1(2,3)	hsa-miR-7974	miRNA	1	0	0	1	NA	NA	NA
chr9:110972073|110973558	circLPAR1(2,3)	hsa-miR-764	miRNA	0	1	0	1	NA	NA	NA
chr9:110972073|110973558	circLPAR1(2,3)	hsa-miR-6882-3p	miRNA	1	0	0	1	NA	NA	NA
chr9:110972073|110973558	circLPAR1(2,3)	hsa-miR-6855-3p	miRNA	0	1	0	1	NA	NA	NA
chr9:110972073|110973558	circLPAR1(2,3)	hsa-miR-6842-3p	miRNA	1	0	0	1	NA	NA	NA
chr9:110972073|110973558	circLPAR1(2,3)	hsa-miR-6827-3p	miRNA	1	0	0	1	NA	NA	NA
chr9:110972073|110973558	circLPAR1(2,3)	hsa-miR-6806-3p	miRNA	0	1	0	1	NA	NA	NA
chr9:110972073|110973558	circLPAR1(2,3)	hsa-miR-6762-3p	miRNA	1	0	0	1	NA	NA	NA
chr9:110972073|110973558	circLPAR1(2,3)	hsa-miR-6737-3p	miRNA	1	0	0	1	NA	NA	NA
chr9:110972073|110973558	circLPAR1(2,3)	hsa-miR-6728-3p	miRNA	1	0	0	1	NA	NA	NA
chr9:110972073|110973558	circLPAR1(2,3)	hsa-miR-654-3p	miRNA	1	0	0	1	NA	NA	NA
chr9:110972073|110973558	circLPAR1(2,3)	hsa-miR-637	miRNA	0	0	1	1	NA	NA	NA
chr9:110972073|110973558	circLPAR1(2,3)	hsa-miR-617	miRNA	0	0	1	1	NA	NA	NA
chr9:110972073|110973558	circLPAR1(2,3)	hsa-miR-604	miRNA	0	0	1	1	NA	NA	NA
chr9:110972073|110973558	circLPAR1(2,3)	hsa-miR-545-5p	miRNA	0	0	1	1	NA	NA	NA
chr9:110972073|110973558	circLPAR1(2,3)	hsa-miR-545-3p	miRNA	0	0	1	1	NA	NA	NA
chr9:110972073|110973558	circLPAR1(2,3)	hsa-miR-513a-5p	miRNA	0	0	1	1	NA	NA	NA
chr9:110972073|110973558	circLPAR1(2,3)	hsa-miR-5001-3p	miRNA	1	0	0	1	NA	NA	NA
chr9:110972073|110973558	circLPAR1(2,3)	hsa-miR-4769-3p	miRNA	0	1	0	1	NA	NA	NA
chr9:110972073|110973558	circLPAR1(2,3)	hsa-miR-4740-5p	miRNA	0	1	0	1	NA	NA	NA
chr9:110972073|110973558	circLPAR1(2,3)	hsa-miR-4700-3p	miRNA	0	1	0	1	NA	NA	NA
chr9:110972073|110973558	circLPAR1(2,3)	hsa-miR-4672	miRNA	0	1	0	1	NA	NA	NA
chr9:110972073|110973558	circLPAR1(2,3)	hsa-miR-4518	miRNA	0	1	0	1	NA	NA	NA
chr9:110972073|110973558	circLPAR1(2,3)	hsa-miR-4513	miRNA	0	1	0	1	NA	NA	NA
chr9:110972073|110973558	circLPAR1(2,3)	hsa-miR-3928-5p	miRNA	0	1	0	1	NA	NA	NA
chr9:110972073|110973558	circLPAR1(2,3)	hsa-miR-383-5p	miRNA	0	0	1	1	NA	NA	NA
chr9:110972073|110973558	circLPAR1(2,3)	hsa-miR-383-3p	miRNA	0	0	1	1	NA	NA	NA
chr9:110972073|110973558	circLPAR1(2,3)	hsa-miR-3682-5p	miRNA	0	1	0	1	NA	NA	NA
chr9:110972073|110973558	circLPAR1(2,3)	hsa-miR-339-5p	miRNA	0	0	1	1	NA	NA	NA
chr9:110972073|110973558	circLPAR1(2,3)	hsa-miR-3169	miRNA	0	1	0	1	NA	NA	NA
chr9:110972073|110973558	circLPAR1(2,3)	hsa-miR-3085-3p	miRNA	1	0	0	1	NA	NA	NA
chr9:110972073|110973558	circLPAR1(2,3)	hsa-miR-27b-5p	miRNA	0	0	1	1	NA	NA	NA
chr9:110972073|110973558	circLPAR1(2,3)	hsa-miR-27b-3p	miRNA	0	0	1	1	NA	NA	NA
chr9:110972073|110973558	circLPAR1(2,3)	hsa-miR-27a-5p	miRNA	0	0	1	1	NA	NA	NA
chr9:110972073|110973558	circLPAR1(2,3)	hsa-miR-27a-3p	miRNA	0	0	1	1	NA	NA	NA
chr9:110972073|110973558	circLPAR1(2,3)	hsa-miR-220b	miRNA	0	0	1	1	NA	NA	NA
chr9:110972073|110973558	circLPAR1(2,3)	hsa-miR-197-5p	miRNA	0	0	1	1	NA	NA	NA
chr9:110972073|110973558	circLPAR1(2,3)	hsa-miR-197-3p	miRNA	0	0	1	1	NA	NA	NA
chr9:110972073|110973558	circLPAR1(2,3)	hsa-miR-140-3p	miRNA	0	0	1	1	NA	NA	NA
chr9:110972073|110973558	circLPAR1(2,3)	hsa-miR-1298-3p	miRNA	0	1	0	1	NA	NA	NA
chr9:110972073|110973558	circLPAR1(2,3)	hsa-miR-1274b	miRNA	0	0	1	1	NA	NA	NA
chr9:110972073|110973558	circLPAR1(2,3)	hsa-miR-1274a	miRNA	0	0	1	1	NA	NA	NA
chr9:110972073|110973558	circLPAR1(2,3)	hsa-miR-127-5p	miRNA	0	0	1	1	NA	NA	NA
chr9:110972073|110973558	circLPAR1(2,3)	hsa-miR-1268	miRNA	0	0	1	1	NA	NA	NA
chr9:110972073|110973558	circLPAR1(2,3)	hsa-miR-1266-5p	miRNA	0	0	1	1	NA	NA	NA
chr9:110972073|110973558	circLPAR1(2,3)	hsa-miR-1266-3p	miRNA	0	0	1	1	NA	NA	NA
chr9:110972073|110973558	circLPAR1(2,3)	hsa-miR-107	miRNA	0	1	0	1	NA	NA	NA
chr9:110972073|110973558	circLPAR1(2,3)	hsa-miR-103a-3p	miRNA	0	1	0	1	NA	NA	NA
chrX:140783175|140784659	circLINC00632(5)	hsa-miR-125b-2-3p	miRNA	0	1	1	2	NA	NA	NA
chrX:140783175|140784659	circLINC00632(5)	hsa-miR-139-3p	miRNA	0	1	1	2	NA	NA	NA
chrX:140783175|140784659	circLINC00632(5)	hsa-miR-7-5p	miRNA	0	1	1	2	NA	NA	NA
chr4:73090667|73092300	circANKRD17(28)	hsa-miR-140-5p	miRNA	1	1	0	2	NA	NA	NA
chr4:73090667|73092300	circANKRD17(28)	hsa-miR-203a-5p	miRNA	1	1	0	2	NA	NA	NA
chr4:73090667|73092300	circANKRD17(28)	hsa-miR-105-5p	miRNA	1	1	0	2	NA	NA	NA
chr4:73090667|73092300	circANKRD17(28)	hsa-miR-141-5p	miRNA	1	1	0	2	NA	NA	NA
chr4:73090667|73092300	circANKRD17(28)	hsa-miR-197-3p	miRNA	1	1	0	2	NA	NA	NA
chr4:73090667|73092300	circANKRD17(28)	hsa-miR-128-3p	miRNA	1	1	0	2	NA	NA	NA
chr6:130926605|130956499	circEPB41L2(2,4)	hsa-miR-198	miRNA	1	1	0	2	NA	NA	NA
chr6:130926605|130956499	circEPB41L2(2,4)	hsa-miR-7-5p	miRNA	1	1	0	2	NA	NA	NA
chrX:140783175|140784659	circLINC00632(5)	IGF2BP2	RBP	NA	NA	NA	NA	1	2	106
chr4:73090667|73092300	circANKRD17(28)	IGF2BP2	RBP	NA	NA	NA	NA	5	1	47
chrX:140783175|140784659	circLINC00632(5)	RBM47	RBP	NA	NA	NA	NA	4	4	44
chr13:32517857|32527532	circN4BP2L2(3,6)	U2AF2	RBP	NA	NA	NA	NA	18	16	42
chrX:140783175|140784659	circLINC00632(5)	AGO2	RBP	NA	NA	NA	NA	1	1	41
chr4:73090667|73092300	circANKRD17(28)	IGF2BP1	RBP	NA	NA	NA	NA	0	1	38
chr17:20204333|20205912	circSPECC1(4)	IGF2BP2	RBP	NA	NA	NA	NA	2	1	37
chr4:73090667|73092300	circANKRD17(28)	AGO2	RBP	NA	NA	NA	NA	2	1	36
chr18:9182382|9221999	circANKRD12(2,8)	DDX54	RBP	NA	NA	NA	NA	2	2	33
chrX:140783175|140784659	circLINC00632(5)	IGF2BP3	RBP	NA	NA	NA	NA	1	0	31
chr4:73090667|73092300	circANKRD17(28)	DDX54	RBP	NA	NA	NA	NA	1	2	29
chr4:73090667|73092300	circANKRD17(28)	IGF2BP3	RBP	NA	NA	NA	NA	1	1	28
chr18:9182382|9221999	circANKRD12(2,8)	IGF2BP2	RBP	NA	NA	NA	NA	1	2	27
chr13:32517857|32527532	circN4BP2L2(3,6)	IGF2BP2	RBP	NA	NA	NA	NA	6	21	25
chr17:20204333|20205912	circSPECC1(4)	DDX54	RBP	NA	NA	NA	NA	0	0	25
chr15:41668828|41669958	circMGA(2)	IGF2BP2	RBP	NA	NA	NA	NA	2	2	24
chrX:140783175|140784659	circLINC00632(5)	FUS	RBP	NA	NA	NA	NA	7	2	21
chr11:33286413|33287511	circHIPK3(2)	IGF2BP2	RBP	NA	NA	NA	NA	0	3	21
chr14:96833467|96860735	circVRK1(2,11)	IGF2BP2	RBP	NA	NA	NA	NA	2	0	21
chrX:140783175|140784659	circLINC00632(5)	IGF2BP1	RBP	NA	NA	NA	NA	0	0	21
chr18:9182382|9221999	circANKRD12(2,8)	BUD13	RBP	NA	NA	NA	NA	3	1	19
chr18:9182382|9221999	circANKRD12(2,8)	U2AF2	RBP	NA	NA	NA	NA	9	8	18
chr17:20204333|20205912	circSPECC1(4)	AGO2	RBP	NA	NA	NA	NA	1	1	18
chr3:172247533|172251541	circFNDC3B(5,6)	IGF2BP2	RBP	NA	NA	NA	NA	0	2	18
chr11:33286413|33287511	circHIPK3(2)	FMR1	RBP	NA	NA	NA	NA	1	0	18
chr5:95755396|95763620	circRHOBTB(6,7)	IGF2BP2	RBP	NA	NA	NA	NA	0	1	18
chr14:96833467|96860735	circVRK1(2,11)	DDX54	RBP	NA	NA	NA	NA	0	0	17
chr13:32517857|32527532	circN4BP2L2(3,6)	SRSF1	RBP	NA	NA	NA	NA	3	2	16
chr1:41070595|41075451	circSCMH1(8,9)	IGF2BP2	RBP	NA	NA	NA	NA	1	0	16
chr17:20204333|20205912	circSPECC1(4)	MOV10	RBP	NA	NA	NA	NA	0	0	16
chr18:9182382|9221999	circANKRD12(2,8)	EIF4A3	RBP	NA	NA	NA	NA	6	2	15
chr6:130926605|130956499	circEPB41L2(2,4)	TRA2A	RBP	NA	NA	NA	NA	2	2	15
chr3:172247533|172251541	circFNDC3B(5,6)	IGF2BP1	RBP	NA	NA	NA	NA	0	0	15
chr14:96833467|96860735	circVRK1(2,11)	EIF4A3	RBP	NA	NA	NA	NA	3	4	14
chr1:155676548|155679512	circYY1AP1(4,5)	SRSF1	RBP	NA	NA	NA	NA	4	4	14
chr18:9182382|9221999	circANKRD12(2,8)	NOP58	RBP	NA	NA	NA	NA	3	1	14
chr5:95755396|95763620	circRHOBTB(6,7)	DDX54	RBP	NA	NA	NA	NA	3	0	14
chr6:130926605|130956499	circEPB41L2(2,4)	DDX54	RBP	NA	NA	NA	NA	1	0	14
chrX:140783175|140784659	circLINC00632(5)	NOP58	RBP	NA	NA	NA	NA	0	1	14
chr11:33286413|33287511	circHIPK3(2)	AGO2	RBP	NA	NA	NA	NA	0	0	14
chr11:33286413|33287511	circHIPK3(2)	DDX54	RBP	NA	NA	NA	NA	0	0	14
chr6:130926605|130956499	circEPB41L2(2,4)	SRSF1	RBP	NA	NA	NA	NA	0	0	14
chr13:32517857|32527532	circN4BP2L2(3,6)	HNRNPA1	RBP	NA	NA	NA	NA	4	13	13
chr4:73090667|73092300	circANKRD17(28)	NOP58	RBP	NA	NA	NA	NA	2	2	13
chr11:33286413|33287511	circHIPK3(2)	IGF2BP1	RBP	NA	NA	NA	NA	1	1	13
chr13:32517857|32527532	circN4BP2L2(3,6)	DDX54	RBP	NA	NA	NA	NA	0	1	13
chr6:130926605|130956499	circEPB41L2(2,4)	IGF2BP2	RBP	NA	NA	NA	NA	1	0	13
chrX:140783175|140784659	circLINC00632(5)	HNRNPC	RBP	NA	NA	NA	NA	27	10	12
chr4:143543509|143543972	circSMARCA5(15,16)	IGF2BP2	RBP	NA	NA	NA	NA	3	1	12
chr3:196391813|196403019	circUBXN7(3,5)	IGF2BP2	RBP	NA	NA	NA	NA	1	2	12
chr18:9182382|9221999	circANKRD12(2,8)	TRA2A	RBP	NA	NA	NA	NA	5	0	12
chr15:41668828|41669958	circMGA(2)	FMR1	RBP	NA	NA	NA	NA	2	0	12
chr15:41668828|41669958	circMGA(2)	IGF2BP1	RBP	NA	NA	NA	NA	1	0	12
chr11:33286413|33287511	circHIPK3(2)	MOV10	RBP	NA	NA	NA	NA	0	0	12
chr15:41668828|41669958	circMGA(2)	MOV10	RBP	NA	NA	NA	NA	0	0	12
chr18:9182382|9221999	circANKRD12(2,8)	IGF2BP1	RBP	NA	NA	NA	NA	0	0	12
chr1:155676548|155679512	circYY1AP1(4,5)	IGF2BP2	RBP	NA	NA	NA	NA	4	2	11
chr4:73090667|73092300	circANKRD17(28)	EIF4A3	RBP	NA	NA	NA	NA	3	2	11
chr5:123545417|123557564	circCSNK1G(2,4)	IGF2BP2	RBP	NA	NA	NA	NA	1	2	11
chrX:140783175|140784659	circLINC00632(5)	MOV10	RBP	NA	NA	NA	NA	1	1	11
chr14:96833467|96860735	circVRK1(2,11)	SRSF1	RBP	NA	NA	NA	NA	0	0	11
chr15:41668828|41669958	circMGA(2)	LIN28B	RBP	NA	NA	NA	NA	0	0	11
chr4:143543509|143543972	circSMARCA5(15,16)	FMR1	RBP	NA	NA	NA	NA	3	7	10
chr13:32517857|32527532	circN4BP2L2(3,6)	U2AF1	RBP	NA	NA	NA	NA	3	1	10
chr11:33286413|33287511	circHIPK3(2)	EIF4A3	RBP	NA	NA	NA	NA	1	2	10
chr14:96833467|96860735	circVRK1(2,11)	MOV10	RBP	NA	NA	NA	NA	0	3	10
chr18:9182382|9221999	circANKRD12(2,8)	SRSF1	RBP	NA	NA	NA	NA	3	0	10
chr1:155676548|155679512	circYY1AP1(4,5)	TRA2A	RBP	NA	NA	NA	NA	2	0	10
chr18:9182382|9221999	circANKRD12(2,8)	PRPF8	RBP	NA	NA	NA	NA	0	2	10
chr4:73090667|73092300	circANKRD17(28)	MOV10	RBP	NA	NA	NA	NA	1	0	10
chr5:95755396|95763620	circRHOBTB(6,7)	FMR1	RBP	NA	NA	NA	NA	1	0	10
chr12:32598497|32611283	circFGD4(6,11)	DDX54	RBP	NA	NA	NA	NA	0	0	10
chr17:20204333|20205912	circSPECC1(4)	ACIN1	RBP	NA	NA	NA	NA	0	0	10
chr17:20204333|20205912	circSPECC1(4)	FMR1	RBP	NA	NA	NA	NA	0	0	10
chr3:172247533|172251541	circFNDC3B(5,6)	U2AF2	RBP	NA	NA	NA	NA	16	10	9
chr13:32517857|32527532	circN4BP2L2(3,6)	EIF4A3	RBP	NA	NA	NA	NA	1	4	9
chr15:41668828|41669958	circMGA(2)	EIF4A3	RBP	NA	NA	NA	NA	3	2	9
chr17:20204333|20205912	circSPECC1(4)	ELAVL1	RBP	NA	NA	NA	NA	1	2	9
chr14:96833467|96860735	circVRK1(2,11)	FBL	RBP	NA	NA	NA	NA	1	1	9
chr4:143543509|143543972	circSMARCA5(15,16)	DDX54	RBP	NA	NA	NA	NA	0	5	9
chr5:123545417|123557564	circCSNK1G(2,4)	NOP58	RBP	NA	NA	NA	NA	2	0	9
chr11:33286413|33287511	circHIPK3(2)	LIN28B	RBP	NA	NA	NA	NA	1	0	9
chr13:32517857|32527532	circN4BP2L2(3,6)	ACIN1	RBP	NA	NA	NA	NA	0	1	9
chr5:95755396|95763620	circRHOBTB(6,7)	AGO2	RBP	NA	NA	NA	NA	1	0	9
chr6:130926605|130956499	circEPB41L2(2,4)	FMR1	RBP	NA	NA	NA	NA	0	1	9
chr15:41668828|41669958	circMGA(2)	DDX54	RBP	NA	NA	NA	NA	0	0	9
chr15:41668828|41669958	circMGA(2)	IGF2BP3	RBP	NA	NA	NA	NA	0	0	9
chr17:20204333|20205912	circSPECC1(4)	IGF2BP1	RBP	NA	NA	NA	NA	0	0	9
chr17:20204333|20205912	circSPECC1(4)	LIN28B	RBP	NA	NA	NA	NA	0	0	9
chr17:20204333|20205912	circSPECC1(4)	NOP58	RBP	NA	NA	NA	NA	0	0	9
chr3:172247533|172251541	circFNDC3B(5,6)	DDX54	RBP	NA	NA	NA	NA	0	0	9
chr3:196391813|196403019	circUBXN7(3,5)	U2AF2	RBP	NA	NA	NA	NA	11	4	8
chr13:32517857|32527532	circN4BP2L2(3,6)	HNRNPC	RBP	NA	NA	NA	NA	6	2	8
chr18:9182382|9221999	circANKRD12(2,8)	LIN28B	RBP	NA	NA	NA	NA	2	2	8
chr15:41668828|41669958	circMGA(2)	NOP58	RBP	NA	NA	NA	NA	2	1	8
chr3:172247533|172251541	circFNDC3B(5,6)	BUD13	RBP	NA	NA	NA	NA	1	1	8
chr6:130926605|130956499	circEPB41L2(2,4)	FBL	RBP	NA	NA	NA	NA	1	1	8
chr5:123545417|123557564	circCSNK1G(2,4)	DDX54	RBP	NA	NA	NA	NA	2	0	8
chr1:155676548|155679512	circYY1AP1(4,5)	DDX54	RBP	NA	NA	NA	NA	1	0	8
chr13:32517857|32527532	circN4BP2L2(3,6)	TRA2A	RBP	NA	NA	NA	NA	0	1	8
chr15:41668828|41669958	circMGA(2)	AGO2	RBP	NA	NA	NA	NA	0	1	8
chr5:95755396|95763620	circRHOBTB(6,7)	IGF2BP1	RBP	NA	NA	NA	NA	0	1	8
chr8:51860845|51861246	circPCMTD1(3)	IGF2BP2	RBP	NA	NA	NA	NA	1	0	8
chr12:108652272|108654410	circCORO1C(7,8)	DDX54	RBP	NA	NA	NA	NA	0	0	8
chr18:9182382|9221999	circANKRD12(2,8)	ACIN1	RBP	NA	NA	NA	NA	0	0	8
chr4:73090667|73092300	circANKRD17(28)	FBL	RBP	NA	NA	NA	NA	0	0	8
chr6:130926605|130956499	circEPB41L2(2,4)	ZNF184	RBP	NA	NA	NA	NA	0	0	8
chr8:51860845|51861246	circPCMTD1(3)	AGO2	RBP	NA	NA	NA	NA	0	0	8
chr12:108652272|108654410	circCORO1C(7,8)	IGF2BP2	RBP	NA	NA	NA	NA	7	7	7
chr14:22909483|22911403	circRBM23(2,3)	IGF2BP2	RBP	NA	NA	NA	NA	4	4	7
chr14:96833467|96860735	circVRK1(2,11)	ELAVL1	RBP	NA	NA	NA	NA	3	5	7
chr13:32517857|32527532	circN4BP2L2(3,6)	RBM47	RBP	NA	NA	NA	NA	3	4	7
chr5:95755396|95763620	circRHOBTB(6,7)	U2AF2	RBP	NA	NA	NA	NA	3	4	7
chr6:130926605|130956499	circEPB41L2(2,4)	EIF4A3	RBP	NA	NA	NA	NA	2	4	7
chr3:196391813|196403019	circUBXN7(3,5)	EIF4A3	RBP	NA	NA	NA	NA	2	2	7
chr1:41070595|41075451	circSCMH1(8,9)	FBL	RBP	NA	NA	NA	NA	2	1	7
chr14:96833467|96860735	circVRK1(2,11)	AGO2	RBP	NA	NA	NA	NA	1	2	7
chr18:9182382|9221999	circANKRD12(2,8)	ZNF622	RBP	NA	NA	NA	NA	2	1	7
chr3:172247533|172251541	circFNDC3B(5,6)	NOP58	RBP	NA	NA	NA	NA	1	2	7
chr18:9182382|9221999	circANKRD12(2,8)	CSTF2T	RBP	NA	NA	NA	NA	1	1	7
chr12:108652272|108654410	circCORO1C(7,8)	AGO2	RBP	NA	NA	NA	NA	0	5	7
chr1:41070595|41075451	circSCMH1(8,9)	U2AF2	RBP	NA	NA	NA	NA	4	0	7
chr5:95755396|95763620	circRHOBTB(6,7)	TRA2A	RBP	NA	NA	NA	NA	3	0	7
chr4:73090667|73092300	circANKRD17(28)	ELAVL1	RBP	NA	NA	NA	NA	2	0	7
chr12:32598497|32611283	circFGD4(6,11)	EIF4A3	RBP	NA	NA	NA	NA	1	0	7
chr13:32517857|32527532	circN4BP2L2(3,6)	BUD13	RBP	NA	NA	NA	NA	0	1	7
chr18:9182382|9221999	circANKRD12(2,8)	FBL	RBP	NA	NA	NA	NA	1	0	7
chr6:130926605|130956499	circEPB41L2(2,4)	BUD13	RBP	NA	NA	NA	NA	1	0	7
chr14:96833467|96860735	circVRK1(2,11)	NOP58	RBP	NA	NA	NA	NA	0	0	7
chr2:40428473|40430304	circSLC8A1(2)	MOV10	RBP	NA	NA	NA	NA	0	0	7
chr3:172247533|172251541	circFNDC3B(5,6)	AGO2	RBP	NA	NA	NA	NA	0	0	7
chr3:172247533|172251541	circFNDC3B(5,6)	IGF2BP3	RBP	NA	NA	NA	NA	0	0	7
chr3:172247533|172251541	circFNDC3B(5,6)	SRSF1	RBP	NA	NA	NA	NA	0	0	7
chr5:123545417|123557564	circCSNK1G(2,4)	AGO2	RBP	NA	NA	NA	NA	0	0	7
chr6:130926605|130956499	circEPB41L2(2,4)	CPSF6	RBP	NA	NA	NA	NA	0	0	7
chr6:130926605|130956499	circEPB41L2(2,4)	NOP58	RBP	NA	NA	NA	NA	0	0	7
chr1:66891154|66905375	circWDR78(2,4)	HNRNPC	RBP	NA	NA	NA	NA	45	62	6
chr4:87195324|87195690	circKLHL8(2)	U2AF2	RBP	NA	NA	NA	NA	10	3	6
chr5:95755396|95763620	circRHOBTB(6,7)	EIF4A3	RBP	NA	NA	NA	NA	2	7	6
chr17:20204333|20205912	circSPECC1(4)	EIF4A3	RBP	NA	NA	NA	NA	3	4	6
chr1:155676548|155679512	circYY1AP1(4,5)	NOP58	RBP	NA	NA	NA	NA	4	2	6
chr11:33286413|33287511	circHIPK3(2)	NOP58	RBP	NA	NA	NA	NA	1	4	6
chr1:155676548|155679512	circYY1AP1(4,5)	FBL	RBP	NA	NA	NA	NA	3	1	6
chr5:123545417|123557564	circCSNK1G(2,4)	EIF4A3	RBP	NA	NA	NA	NA	1	3	6
chr9:110972073|110973558	circLPAR1(2,3)	IGF2BP2	RBP	NA	NA	NA	NA	2	2	6
chr1:7777160|7778169	circVAMP3(3,4)	IGF2BP2	RBP	NA	NA	NA	NA	2	1	6
chr14:22909483|22911403	circRBM23(2,3)	SRSF1	RBP	NA	NA	NA	NA	2	1	6
chr3:196391813|196403019	circUBXN7(3,5)	BUD13	RBP	NA	NA	NA	NA	2	1	6
chr11:33286413|33287511	circHIPK3(2)	IGF2BP3	RBP	NA	NA	NA	NA	1	1	6
chr18:9182382|9221999	circANKRD12(2,8)	CPSF7	RBP	NA	NA	NA	NA	1	1	6
chr13:32517857|32527532	circN4BP2L2(3,6)	AGO2	RBP	NA	NA	NA	NA	0	15	6
chr5:95755396|95763620	circRHOBTB(6,7)	IGF2BP3	RBP	NA	NA	NA	NA	2	0	6
chr1:41070595|41075451	circSCMH1(8,9)	DHX9	RBP	NA	NA	NA	NA	1	0	6
chr14:96833467|96860735	circVRK1(2,11)	ACIN1	RBP	NA	NA	NA	NA	0	1	6
chr18:9182382|9221999	circANKRD12(2,8)	GRWD1	RBP	NA	NA	NA	NA	1	0	6
chr18:9182382|9221999	circANKRD12(2,8)	RBM47	RBP	NA	NA	NA	NA	0	1	6
chr12:108652272|108654410	circCORO1C(7,8)	LIN28B	RBP	NA	NA	NA	NA	0	0	6
chr13:32517857|32527532	circN4BP2L2(3,6)	TARBP2	RBP	NA	NA	NA	NA	0	0	6
chr13:32517857|32527532	circN4BP2L2(3,6)	ZNF184	RBP	NA	NA	NA	NA	0	0	6
chr15:41668828|41669958	circMGA(2)	YTHDC1	RBP	NA	NA	NA	NA	0	0	6
chr2:40428473|40430304	circSLC8A1(2)	AGO2	RBP	NA	NA	NA	NA	0	0	6
chr2:40428473|40430304	circSLC8A1(2)	IGF2BP2	RBP	NA	NA	NA	NA	0	0	6
chr4:73090667|73092300	circANKRD17(28)	YTHDC1	RBP	NA	NA	NA	NA	0	0	6
chr4:87195324|87195690	circKLHL8(2)	DDX54	RBP	NA	NA	NA	NA	0	0	6
chr5:123545417|123557564	circCSNK1G(2,4)	FMR1	RBP	NA	NA	NA	NA	0	0	6
chrX:140783175|140784659	circLINC00632(5)	AGO1	RBP	NA	NA	NA	NA	0	0	6
chr3:172247533|172251541	circFNDC3B(5,6)	EIF4A3	RBP	NA	NA	NA	NA	8	9	5
chr13:32517857|32527532	circN4BP2L2(3,6)	ELAVL1	RBP	NA	NA	NA	NA	8	19	5
chr1:66891154|66905375	circWDR78(2,4)	ELAVL1	RBP	NA	NA	NA	NA	2	11	5
chr4:143543509|143543972	circSMARCA5(15,16)	FXR1	RBP	NA	NA	NA	NA	1	4	5
chr4:37631385|37638504	circRELL1(4,6)	EIF4A3	RBP	NA	NA	NA	NA	3	2	5
chr18:9182382|9221999	circANKRD12(2,8)	U2AF1	RBP	NA	NA	NA	NA	3	1	5
chr15:41668828|41669958	circMGA(2)	SRSF1	RBP	NA	NA	NA	NA	2	1	5
chr4:143543509|143543972	circSMARCA5(15,16)	IGF2BP1	RBP	NA	NA	NA	NA	2	1	5
chr4:143543509|143543972	circSMARCA5(15,16)	SAFB2	RBP	NA	NA	NA	NA	1	2	5
chr4:37631385|37638504	circRELL1(4,6)	U2AF2	RBP	NA	NA	NA	NA	2	1	5
chr13:32517857|32527532	circN4BP2L2(3,6)	ADAR	RBP	NA	NA	NA	NA	1	1	5
chr12:108652272|108654410	circCORO1C(7,8)	EIF4A3	RBP	NA	NA	NA	NA	0	6	5
chr4:143543509|143543972	circSMARCA5(15,16)	ZNF184	RBP	NA	NA	NA	NA	0	5	5
chr4:143543509|143543972	circSMARCA5(15,16)	CPSF6	RBP	NA	NA	NA	NA	0	4	5
chr18:9182382|9221999	circANKRD12(2,8)	SF3B4	RBP	NA	NA	NA	NA	3	0	5
chr18:9182382|9221999	circANKRD12(2,8)	TARDBP	RBP	NA	NA	NA	NA	0	3	5
chr13:32517857|32527532	circN4BP2L2(3,6)	PRPF8	RBP	NA	NA	NA	NA	0	2	5
chr14:96833467|96860735	circVRK1(2,11)	NOP56	RBP	NA	NA	NA	NA	0	2	5
chr18:9182382|9221999	circANKRD12(2,8)	UCHL5	RBP	NA	NA	NA	NA	0	2	5
chr1:41070595|41075451	circSCMH1(8,9)	DDX54	RBP	NA	NA	NA	NA	0	1	5
chr13:32517857|32527532	circN4BP2L2(3,6)	DHX9	RBP	NA	NA	NA	NA	1	0	5
chr17:20204333|20205912	circSPECC1(4)	FBL	RBP	NA	NA	NA	NA	1	0	5
chr4:143543509|143543972	circSMARCA5(15,16)	LIN28B	RBP	NA	NA	NA	NA	1	0	5
chr5:95755396|95763620	circRHOBTB(6,7)	SRSF1	RBP	NA	NA	NA	NA	0	1	5
chr1:155676548|155679512	circYY1AP1(4,5)	FMR1	RBP	NA	NA	NA	NA	0	0	5
chr1:41070595|41075451	circSCMH1(8,9)	HNRNPC	RBP	NA	NA	NA	NA	0	0	5
chr1:41070595|41075451	circSCMH1(8,9)	IGF2BP1	RBP	NA	NA	NA	NA	0	0	5
chr12:32598497|32611283	circFGD4(6,11)	IGF2BP3	RBP	NA	NA	NA	NA	0	0	5
chr14:96833467|96860735	circVRK1(2,11)	CSTF2T	RBP	NA	NA	NA	NA	0	0	5
chr15:41668828|41669958	circMGA(2)	FBL	RBP	NA	NA	NA	NA	0	0	5
chr17:20204333|20205912	circSPECC1(4)	FAM120A	RBP	NA	NA	NA	NA	0	0	5
chr17:20204333|20205912	circSPECC1(4)	IGF2BP3	RBP	NA	NA	NA	NA	0	0	5
chr17:20204333|20205912	circSPECC1(4)	LIN28A	RBP	NA	NA	NA	NA	0	0	5
chr4:37631385|37638504	circRELL1(4,6)	IGF2BP2	RBP	NA	NA	NA	NA	0	0	5
chr5:95755396|95763620	circRHOBTB(6,7)	FXR1	RBP	NA	NA	NA	NA	0	0	5
chr8:51860845|51861246	circPCMTD1(3)	DDX54	RBP	NA	NA	NA	NA	0	0	5
chr8:51860845|51861246	circPCMTD1(3)	LIN28B	RBP	NA	NA	NA	NA	0	0	5
chr8:51860845|51861246	circPCMTD1(3)	NOP58	RBP	NA	NA	NA	NA	0	0	5
chr8:51860845|51861246	circPCMTD1(3)	SRSF1	RBP	NA	NA	NA	NA	0	0	5
chr8:51860845|51861246	circPCMTD1(3)	U2AF2	RBP	NA	NA	NA	NA	8	6	4
chr15:41668828|41669958	circMGA(2)	U2AF2	RBP	NA	NA	NA	NA	10	3	4
chr11:33286413|33287511	circHIPK3(2)	TARDBP	RBP	NA	NA	NA	NA	8	2	4
chr1:41070595|41075451	circSCMH1(8,9)	EIF4A3	RBP	NA	NA	NA	NA	3	5	4
chr13:32517857|32527532	circN4BP2L2(3,6)	NOP58	RBP	NA	NA	NA	NA	1	5	4
chr14:22909483|22911403	circRBM23(2,3)	EIF4A3	RBP	NA	NA	NA	NA	3	3	4
chr4:143543509|143543972	circSMARCA5(15,16)	EIF4G2	RBP	NA	NA	NA	NA	1	4	4
chr2:40428473|40430304	circSLC8A1(2)	FUS	RBP	NA	NA	NA	NA	2	2	4
chr6:130926605|130956499	circEPB41L2(2,4)	ELAVL1	RBP	NA	NA	NA	NA	3	1	4
chr13:32517857|32527532	circN4BP2L2(3,6)	CELF2	RBP	NA	NA	NA	NA	1	2	4
chr3:196391813|196403019	circUBXN7(3,5)	NOP58	RBP	NA	NA	NA	NA	1	1	4
chr4:37631385|37638504	circRELL1(4,6)	ELAVL1	RBP	NA	NA	NA	NA	1	1	4
chr5:95755396|95763620	circRHOBTB(6,7)	FBL	RBP	NA	NA	NA	NA	1	1	4
chr5:95755396|95763620	circRHOBTB(6,7)	NOP58	RBP	NA	NA	NA	NA	1	1	4
chr1:155676548|155679512	circYY1AP1(4,5)	U2AF1	RBP	NA	NA	NA	NA	10	0	4
chr13:32517857|32527532	circN4BP2L2(3,6)	LIN28B	RBP	NA	NA	NA	NA	0	7	4
chr15:41668828|41669958	circMGA(2)	ELAVL1	RBP	NA	NA	NA	NA	7	0	4
chr8:51860845|51861246	circPCMTD1(3)	EIF4A3	RBP	NA	NA	NA	NA	0	7	4
chr1:155676548|155679512	circYY1AP1(4,5)	SMNDC1	RBP	NA	NA	NA	NA	5	0	4
chr5:123545417|123557564	circCSNK1G(2,4)	LIN28B	RBP	NA	NA	NA	NA	0	5	4
chr11:33286413|33287511	circHIPK3(2)	U2AF1	RBP	NA	NA	NA	NA	4	0	4
chr1:155676548|155679512	circYY1AP1(4,5)	IGF2BP1	RBP	NA	NA	NA	NA	0	3	4
chr3:196391813|196403019	circUBXN7(3,5)	U2AF1	RBP	NA	NA	NA	NA	3	0	4
chr1:7777160|7778169	circVAMP3(3,4)	SRSF1	RBP	NA	NA	NA	NA	2	0	4
chr15:41668828|41669958	circMGA(2)	DDX3X	RBP	NA	NA	NA	NA	2	0	4
chr18:9182382|9221999	circANKRD12(2,8)	NUDT21	RBP	NA	NA	NA	NA	0	2	4
chr4:143543509|143543972	circSMARCA5(15,16)	NOP58	RBP	NA	NA	NA	NA	2	0	4
chr11:33286413|33287511	circHIPK3(2)	RBM47	RBP	NA	NA	NA	NA	1	0	4
chr14:22909483|22911403	circRBM23(2,3)	PTBP1	RBP	NA	NA	NA	NA	0	1	4
chr18:9182382|9221999	circANKRD12(2,8)	EIF4G2	RBP	NA	NA	NA	NA	1	0	4
chr4:143543509|143543972	circSMARCA5(15,16)	SND1	RBP	NA	NA	NA	NA	0	1	4
chr4:73090667|73092300	circANKRD17(28)	PTBP1	RBP	NA	NA	NA	NA	1	0	4
chr5:95755396|95763620	circRHOBTB(6,7)	CPSF6	RBP	NA	NA	NA	NA	1	0	4
chr8:51860845|51861246	circPCMTD1(3)	FBL	RBP	NA	NA	NA	NA	1	0	4
chr8:51860845|51861246	circPCMTD1(3)	SRSF9	RBP	NA	NA	NA	NA	0	1	4
chr8:51860845|51861246	circPCMTD1(3)	TRA2A	RBP	NA	NA	NA	NA	0	1	4
chr1:155676548|155679512	circYY1AP1(4,5)	AUH	RBP	NA	NA	NA	NA	0	0	4
chr1:155676548|155679512	circYY1AP1(4,5)	LARP7	RBP	NA	NA	NA	NA	0	0	4
chr1:155676548|155679512	circYY1AP1(4,5)	SND1	RBP	NA	NA	NA	NA	0	0	4
chr1:41070595|41075451	circSCMH1(8,9)	IGF2BP3	RBP	NA	NA	NA	NA	0	0	4
chr1:41070595|41075451	circSCMH1(8,9)	TARBP2	RBP	NA	NA	NA	NA	0	0	4
chr10:94030683|94032252	circPLCE1(2)	EIF4A3	RBP	NA	NA	NA	NA	0	0	4
chr11:33286413|33287511	circHIPK3(2)	FAM120A	RBP	NA	NA	NA	NA	0	0	4
chr11:33286413|33287511	circHIPK3(2)	TRA2A	RBP	NA	NA	NA	NA	0	0	4
chr12:108652272|108654410	circCORO1C(7,8)	FMR1	RBP	NA	NA	NA	NA	0	0	4
chr14:22909483|22911403	circRBM23(2,3)	DDX3X	RBP	NA	NA	NA	NA	0	0	4
chr14:96833467|96860735	circVRK1(2,11)	LIN28B	RBP	NA	NA	NA	NA	0	0	4
chr17:20204333|20205912	circSPECC1(4)	TRA2A	RBP	NA	NA	NA	NA	0	0	4
chr17:20204333|20205912	circSPECC1(4)	YTHDC1	RBP	NA	NA	NA	NA	0	0	4
chr18:9182382|9221999	circANKRD12(2,8)	AGO2	RBP	NA	NA	NA	NA	0	0	4
chr2:68490190|68545312	circAPLF(2,8)	IGF2BP2	RBP	NA	NA	NA	NA	0	0	4
chr3:172247533|172251541	circFNDC3B(5,6)	ACIN1	RBP	NA	NA	NA	NA	0	0	4
chr3:172247533|172251541	circFNDC3B(5,6)	HNRNPK	RBP	NA	NA	NA	NA	0	0	4
chr3:172247533|172251541	circFNDC3B(5,6)	TRA2A	RBP	NA	NA	NA	NA	0	0	4
chr3:172247533|172251541	circFNDC3B(5,6)	U2AF1	RBP	NA	NA	NA	NA	0	0	4
chr4:73090667|73092300	circANKRD17(28)	ACIN1	RBP	NA	NA	NA	NA	0	0	4
chr4:73090667|73092300	circANKRD17(28)	YTHDF1	RBP	NA	NA	NA	NA	0	0	4
chr5:123545417|123557564	circCSNK1G(2,4)	FBL	RBP	NA	NA	NA	NA	0	0	4
chr5:123545417|123557564	circCSNK1G(2,4)	SRSF1	RBP	NA	NA	NA	NA	0	0	4
chr5:73074742|73077493	circFCHO2(19,20)	DDX54	RBP	NA	NA	NA	NA	0	0	4
chr1:155676548|155679512	circYY1AP1(4,5)	U2AF2	RBP	NA	NA	NA	NA	25	3	3
chr17:20204333|20205912	circSPECC1(4)	U2AF2	RBP	NA	NA	NA	NA	11	12	3
chr5:123545417|123557564	circCSNK1G(2,4)	U2AF2	RBP	NA	NA	NA	NA	8	14	3
chr11:33286413|33287511	circHIPK3(2)	U2AF2	RBP	NA	NA	NA	NA	10	2	3
chr13:32517857|32527532	circN4BP2L2(3,6)	IGF2BP1	RBP	NA	NA	NA	NA	1	9	3
chr4:143543509|143543972	circSMARCA5(15,16)	PRPF8	RBP	NA	NA	NA	NA	1	5	3
chr5:73074742|73077493	circFCHO2(19,20)	EIF4A3	RBP	NA	NA	NA	NA	4	2	3
chr12:108652272|108654410	circCORO1C(7,8)	FBL	RBP	NA	NA	NA	NA	1	3	3
chr4:143543509|143543972	circSMARCA5(15,16)	PTBP1	RBP	NA	NA	NA	NA	1	3	3
chr1:155676548|155679512	circYY1AP1(4,5)	AGO2	RBP	NA	NA	NA	NA	2	1	3
chr1:41070595|41075451	circSCMH1(8,9)	ELAVL1	RBP	NA	NA	NA	NA	1	2	3
chr11:33286413|33287511	circHIPK3(2)	PTBP1	RBP	NA	NA	NA	NA	1	2	3
chr4:143543509|143543972	circSMARCA5(15,16)	SRSF1	RBP	NA	NA	NA	NA	1	2	3
chr4:73090667|73092300	circANKRD17(28)	HNRNPL	RBP	NA	NA	NA	NA	2	1	3
chr4:87195324|87195690	circKLHL8(2)	IGF2BP2	RBP	NA	NA	NA	NA	1	2	3
chr13:32517857|32527532	circN4BP2L2(3,6)	DGCR8	RBP	NA	NA	NA	NA	1	1	3
chr1:7777160|7778169	circVAMP3(3,4)	MOV10	RBP	NA	NA	NA	NA	17	0	3
chr13:32517857|32527532	circN4BP2L2(3,6)	CSTF2T	RBP	NA	NA	NA	NA	0	7	3
chr4:143543509|143543972	circSMARCA5(15,16)	TARDBP	RBP	NA	NA	NA	NA	0	4	3
chr4:143543509|143543972	circSMARCA5(15,16)	TRA2A	RBP	NA	NA	NA	NA	0	4	3
chr5:73074742|73077493	circFCHO2(19,20)	IGF2BP2	RBP	NA	NA	NA	NA	4	0	3
chr13:32517857|32527532	circN4BP2L2(3,6)	FBL	RBP	NA	NA	NA	NA	0	3	3
chr1:155676548|155679512	circYY1AP1(4,5)	ACIN1	RBP	NA	NA	NA	NA	2	0	3
chr13:32517857|32527532	circN4BP2L2(3,6)	MSI2	RBP	NA	NA	NA	NA	0	2	3
chr13:32517857|32527532	circN4BP2L2(3,6)	SF3A3	RBP	NA	NA	NA	NA	2	0	3
chr18:9182382|9221999	circANKRD12(2,8)	CPSF6	RBP	NA	NA	NA	NA	2	0	3
[truncated: 910 more rows]

## Sheet: C_circRNA_int_correlations
Features				Filters					Rho					P-value					Adjusted p-value
Comparison	Feature 1	Feature_2	Association	adj.p_Total <0.05	adj.p_Total <0.001	Predicted	Coherent_Rho	|Rho| >0.30	Total	Adenoma adjacent	Tumor adjacent	Adenoma	Tumor	Total	Adenoma adjacent	Tumor adjacent	Adenoma	Tumor	Total	Adenoma adjacent	Tumor adjacent	Adenoma	Tumor
miRNA-circRNA	hsa-miR-10396a-5p	circYY1AP1(4,5)	hsa-miR-10396a-5p_circYY1AP1(4,5)	Yes	No	No	Yes	No	-0.214761	-0.169563	-0.205993	-0.243981	-0.208549	0.000662149	0.379212	0.0452069	0.202145	0.0425463	0.0066432	0.840931	0.32015	0.824938	0.328638
miRNA-circRNA	hsa-miR-1183	circYY1AP1(4,5)	hsa-miR-1183_circYY1AP1(4,5)	No	No	No	Yes	No	-0.114733	-0.221893	-0.0933962	-0.20297	-0.046799	0.0712864	0.247328	0.367996	0.290973	0.652459	0.215957	0.785178	0.773931	0.858705	0.893719
miRNA-circRNA	hsa-miR-12115	circYY1AP1(4,5)	hsa-miR-12115_circYY1AP1(4,5)	Yes	No	No	Yes	No	-0.17706	-0.14342	-0.07367	-0.0440104	-0.271541	0.00516769	0.457954	0.478011	0.820667	0.00777177	0.0336781	0.88767	0.824146	0.987939	0.135465
miRNA-circRNA	hsa-miR-1253	circYY1AP1(4,5)	hsa-miR-1253_circYY1AP1(4,5)	No	No	No	Yes	No	-0.146933	-0.228959	-0.0367596	-0.142716	-0.107166	0.0206241	0.232206	0.72359	0.460187	0.301286	0.0940377	0.776558	0.928386	0.920606	0.708879
miRNA-circRNA	hsa-miR-127-5p	circYY1AP1(4,5)	hsa-miR-127-5p_circYY1AP1(4,5)	No	No	No	Yes	No	0.105404	0.0162642	0.0508204	0.225186	0.0834694	0.0976946	0.933265	0.624775	0.240202	0.421285	0.263775	0.987156	0.890527	0.848832	0.792562
miRNA-circRNA	hsa-miR-1270	circYY1AP1(4,5)	hsa-miR-1270_circYY1AP1(4,5)	No	No	No	Yes	No	0.148313	0.112138	0.145059	0.153029	0.158915	0.019451	0.562488	0.160745	0.428058	0.123999	0.0912151	0.909272	0.574097	0.913146	0.524623
miRNA-circRNA	hsa-miR-140-5p	circYY1AP1(4,5)	hsa-miR-140-5p_circYY1AP1(4,5)	Yes	Yes	No	Yes	No	0.263547	0.0221784	0.181271	0.10963	0.19333	2.62315e-05	0.909084	0.0787451	0.571314	0.0604971	0.000483221	0.981473	0.424807	0.939742	0.386564
miRNA-circRNA	hsa-miR-143-5p	circYY1AP1(4,5)	hsa-miR-143-5p_circYY1AP1(4,5)	Yes	No	No	Yes	No	0.239757	0.0566782	0.195347	0.176791	0.210948	0.000137633	0.770264	0.0578124	0.35892	0.0401701	0.00192897	0.958261	0.363685	0.903445	0.317696
miRNA-circRNA	hsa-miR-181a-3p	circYY1AP1(4,5)	hsa-miR-181a-3p_circYY1AP1(4,5)	No	No	No	Yes	No	-0.126528	-0.100049	-0.146515	-0.232593	-0.0689401	0.0465349	0.605588	0.156539	0.224673	0.506792	0.163451	0.922474	0.568043	0.831521	0.838179
miRNA-circRNA	hsa-miR-1914-3p	circYY1AP1(4,5)	hsa-miR-1914-3p_circYY1AP1(4,5)	No	No	No	Yes	No	-0.132683	-0.129597	-0.186441	-0.175129	-0.0891403	0.0367817	0.502835	0.0704447	0.363527	0.390317	0.138668	0.902412	0.407132	0.903445	0.771361
miRNA-circRNA	hsa-miR-197-5p	circYY1AP1(4,5)	hsa-miR-197-5p_circYY1AP1(4,5)	No	No	No	Yes	No	-0.071973	-0.312962	-0.152871	-0.00172947	-0.160112	0.258825	0.0983222	0.139144	0.992896	0.121156	0.478971	0.661339	0.539439	0.998279	0.523744
miRNA-circRNA	hsa-miR-205-3p	circYY1AP1(4,5)	hsa-miR-205-3p_circYY1AP1(4,5)	No	No	No	Yes	No	-0.0907396	-0.217391	-0.072389	-0.104295	-0.0720354	0.154247	0.257296	0.485718	0.590293	0.487857	0.351797	0.789528	0.82611	0.945304	0.828534
miRNA-circRNA	miR-139-3p	circEPB41L2(2,4)	hsa-miR-139-3p_circEPB41L2(2,4)	Yes	Yes	No	Yes	Yes	0.630303	0.00641977	0.459871	0.543168	0.312838	0	0.973634	2.75426e-06	0.00232788	0.00202413	0	0.994646	0.000659586	0.269788	0.0654988
miRNA-circRNA	hsa-miR-29b-2-5p	circYY1AP1(4,5)	hsa-miR-29b-2-5p_circYY1AP1(4,5)	Yes	No	No	Yes	No	0.230041	0.0862494	0.164604	0.284445	0.221743	0.000258676	0.656416	0.110933	0.134785	0.0308012	0.00318033	0.937876	0.50566	0.769155	0.277471
miRNA-circRNA	hsa-miR-342-3p	circYY1AP1(4,5)	hsa-miR-342-3p_circYY1AP1(4,5)	Yes	No	No	Yes	No	0.244214	0.140463	0.174429	0.142223	0.237058	0.000102142	0.467373	0.0909128	0.461757	0.0207202	0.00150026	0.891488	0.454399	0.921173	0.227771
miRNA-circRNA	hsa-miR-3916	circYY1AP1(4,5)	hsa-miR-3916_circYY1AP1(4,5)	No	No	No	Yes	No	-0.143424	-0.0399211	-0.0850785	-0.40247	-0.168575	0.0238886	0.837098	0.412357	0.0304251	0.102463	0.103974	0.968123	0.794487	0.602876	0.483191
miRNA-circRNA	hsa-miR-4271	circYY1AP1(4,5)	hsa-miR-4271_circYY1AP1(4,5)	No	No	No	Yes	No	0.110142	0.181886	0.0344178	0.331061	0.0364578	0.0834476	0.345011	0.740554	0.0793882	0.725769	0.238187	0.824051	0.933164	0.714697	0.920675
miRNA-circRNA	hsa-miR-4449	circYY1AP1(4,5)	hsa-miR-4449_circYY1AP1(4,5)	No	No	No	Yes	No	-0.0841647	-0.0487925	-0.0596239	-0.00395063	-0.0358953	0.186476	0.801546	0.565995	0.983773	0.729836	0.393982	0.961551	0.861965	0.998279	0.921838
miRNA-circRNA	miR-125b-2-3p	circLINC00632(5)	hsa-miR-125b-2-3p_circLINC00632(5)	Yes	Yes	Yes	Yes	Yes	0.461864	0.134483	0.403639	0.389149	0.444815	1.64313e-14	0.486726	4.99006e-05	0.036933	6.29587e-06	6.96182e-12	0.898722	0.00404195	0.627862	0.00241206
miRNA-circRNA	hsa-miR-4685-3p	circYY1AP1(4,5)	hsa-miR-4685-3p_circYY1AP1(4,5)	No	No	No	Yes	No	0.105534	0.21587	0.133021	0.0600372	0.0420256	0.0972795	0.260723	0.198765	0.757042	0.68594	0.263041	0.789528	0.621827	0.974574	0.905904
miRNA-circRNA	hsa-miR-4689	circYY1AP1(4,5)	hsa-miR-4689_circYY1AP1(4,5)	No	No	No	Yes	No	-0.162586	-0.0962879	-0.104956	-0.070112	-0.127414	0.0103306	0.619277	0.311425	0.717799	0.218524	0.0564545	0.925885	0.733959	0.974574	0.638522
miRNA-circRNA	hsa-miR-4700-5p	circYY1AP1(4,5)	hsa-miR-4700-5p_circYY1AP1(4,5)	Yes	No	No	Yes	No	-0.187881	-0.372105	-0.198148	-0.216297	-0.107898	0.00297505	0.0468414	0.0542451	0.259758	0.29798	0.0217285	0.551062	0.353509	0.852445	0.70717
miRNA-circRNA	hsa-miR-4709-3p	circYY1AP1(4,5)	hsa-miR-4709-3p_circYY1AP1(4,5)	No	No	Yes	Yes	No	-0.137396	-0.116806	-0.0499648	-0.120988	-0.100871	0.0305366	0.546227	0.630623	0.53185	0.330733	0.121969	0.905995	0.892182	0.937329	0.730424
miRNA-circRNA	hsa-miR-515-3p	circYY1AP1(4,5)	hsa-miR-515-3p_circYY1AP1(4,5)	No	No	No	Yes	No	-0.0317898	-0.0178916	-0.0233141	-0.013259	-0.0804876	0.618327	0.926604	0.822555	0.945576	0.438121	0.780597	0.986583	0.960291	0.99655	0.804122
miRNA-circRNA	hsa-miR-515-5p	circYY1AP1(4,5)	hsa-miR-515-5p_circYY1AP1(4,5)	No	No	No	Yes	No	-0.164258	-0.0439325	-0.083048	-0.205606	-0.100189	0.0095617	0.820979	0.423642	0.284619	0.334029	0.0532516	0.966146	0.798547	0.858473	0.732644
miRNA-circRNA	hsa-miR-5196-5p	circYY1AP1(4,5)	hsa-miR-5196-5p_circYY1AP1(4,5)	No	No	No	Yes	No	-0.139056	-0.0257689	-0.141752	-0.195924	-0.0737932	0.0285644	0.894441	0.170604	0.308398	0.477273	0.116878	0.980257	0.586368	0.871492	0.82305
miRNA-circRNA	hsa-miR-6078	circYY1AP1(4,5)	hsa-miR-6078_circYY1AP1(4,5)	No	No	No	Yes	No	-0.12707	-0.194677	-0.0437028	-0.371405	-0.161377	0.0455977	0.311548	0.674103	0.0472891	0.118207	0.161201	0.814681	0.907148	0.660245	0.519205
miRNA-circRNA	hsa-miR-634	circYY1AP1(4,5)	hsa-miR-634_circYY1AP1(4,5)	No	No	No	Yes	No	-0.0399937	-0.237226	-0.0394104	-0.208493	-0.0598912	0.530731	0.215313	0.704549	0.27776	0.564252	0.719758	0.765628	0.920459	0.858034	0.860438
miRNA-circRNA	hsa-miR-646	circYY1AP1(4,5)	hsa-miR-646_circYY1AP1(4,5)	Yes	No	No	Yes	No	-0.215826	-0.0551996	-0.165588	-0.185186	-0.266146	0.000621452	0.776104	0.108786	0.336179	0.00913599	0.00633881	0.958261	0.501988	0.89908	0.148003
miRNA-circRNA	hsa-miR-6511a-3p	circYY1AP1(4,5)	hsa-miR-6511a-3p_circYY1AP1(4,5)	Yes	No	No	Yes	No	0.181567	0.0463282	0.145143	0.158519	0.267509	0.00412089	0.811386	0.1605	0.411468	0.00877272	0.0281262	0.963487	0.574049	0.907635	0.144239
miRNA-circRNA	hsa-miR-6740-5p	circYY1AP1(4,5)	hsa-miR-6740-5p_circYY1AP1(4,5)	No	No	Yes	Yes	No	-0.087096	-0.00936422	-0.0755168	-0.044005	-0.196957	0.171544	0.961548	0.467016	0.820688	0.0557392	0.374501	0.992171	0.819132	0.987939	0.376701
miRNA-circRNA	hsa-miR-6763-5p	circYY1AP1(4,5)	hsa-miR-6763-5p_circYY1AP1(4,5)	No	No	No	Yes	No	-0.156086	-0.0702888	-0.0710237	-0.236079	-0.241067	0.0138653	0.717116	0.494005	0.217605	0.0186056	0.0709758	0.950305	0.827296	0.82645	0.216239
miRNA-circRNA	hsa-miR-6775-5p	circYY1AP1(4,5)	hsa-miR-6775-5p_circYY1AP1(4,5)	No	No	No	Yes	No	-0.155897	-0.139156	-0.100525	-0.115842	-0.320707	0.0139823	0.471568	0.332402	0.549569	0.00153164	0.0713122	0.892504	0.753136	0.939742	0.054781
miRNA-circRNA	hsa-miR-6779-5p	circYY1AP1(4,5)	hsa-miR-6779-5p_circYY1AP1(4,5)	No	No	No	Yes	No	-0.150648	-0.122015	-0.188198	-0.198135	-0.238609	0.0175976	0.528346	0.06779	0.302862	0.0198789	0.0847077	0.90288	0.398271	0.865981	0.222427
miRNA-circRNA	hsa-miR-6856-5p	circYY1AP1(4,5)	hsa-miR-6856-5p_circYY1AP1(4,5)	No	No	No	Yes	No	-0.155611	-0.00147856	-0.0611439	-0.17459	-0.101446	0.0141611	0.993927	0.556117	0.365029	0.327969	0.0718887	0.998855	0.85657	0.903445	0.727153
miRNA-circRNA	hsa-miR-6865-5p	circYY1AP1(4,5)	hsa-miR-6865-5p_circYY1AP1(4,5)	Yes	No	No	Yes	No	-0.184946	-0.170723	-0.283533	-0.217327	-0.0211947	0.00346583	0.37591	0.00536373	0.257441	0.838456	0.0244741	0.840266	0.0943879	0.852355	0.95933
miRNA-circRNA	hsa-miR-6894-5p	circYY1AP1(4,5)	hsa-miR-6894-5p_circYY1AP1(4,5)	No	No	Yes	Yes	No	-0.103727	-0.00961183	-0.185194	-0.0506567	-0.129834	0.103178	0.960532	0.072378	0.794121	0.20983	0.27283	0.992171	0.410142	0.982517	0.6271
miRNA-circRNA	hsa-miR-7-5p	circYY1AP1(4,5)	hsa-miR-7-5p_circYY1AP1(4,5)	Yes	No	No	Yes	No	-0.177476	-0.0492854	-0.216124	-0.0128395	-0.169887	0.00506209	0.799581	0.0354167	0.947295	0.0997806	0.033114	0.960869	0.282718	0.996608	0.476662
miRNA-circRNA	miR-215-3p	circPLCE1(2)	hsa-miR-215-3p_circPLCE1(2)	Yes	Yes	Yes	Yes	Yes	0.396527	0.104939	0.356842	0.311484	0.272021	9.13738e-11	0.587987	0.000385767	0.100007	0.0076595	1.00657e-08	0.91589	0.0163446	0.730388	0.135012
miRNA-circRNA	hsa-miR-765	circYY1AP1(4,5)	hsa-miR-765_circYY1AP1(4,5)	No	No	Yes	Yes	No	-0.137231	-0.122228	-0.073395	-0.031605	-0.199097	0.0307398	0.527623	0.47966	0.870714	0.053079	0.122603	0.90288	0.824146	0.993093	0.368334
miRNA-circRNA	hsa-miR-766-5p	circYY1AP1(4,5)	hsa-miR-766-5p_circYY1AP1(4,5)	No	No	No	Yes	No	0.0578494	0.00788566	0.0654173	0.0972962	0.0256758	0.364317	0.967616	0.528797	0.615595	0.80492	0.585847	0.993794	0.840246	0.948447	0.952263
miRNA-circRNA	hsa-miR-8060	circYY1AP1(4,5)	hsa-miR-8060_circYY1AP1(4,5)	No	No	No	Yes	No	-0.0372544	-0.0445493	-0.0921098	-0.0377925	-0.0634951	0.559273	0.818507	0.374659	0.845678	0.541002	0.742105	0.965775	0.776066	0.989846	0.852433
miRNA-circRNA	hsa-miR-8071	circYY1AP1(4,5)	hsa-miR-8071_circYY1AP1(4,5)	No	No	No	Yes	No	0.0385433	0.0325404	0.078376	0.12253	0.0634767	0.545751	0.866921	0.45027	0.526595	0.541119	0.731273	0.973227	0.811336	0.935116	0.852433
miRNA-circRNA	hsa-miR-885-3p	circYY1AP1(4,5)	hsa-miR-885-3p_circYY1AP1(4,5)	No	No	No	Yes	No	0.0294624	-0.194073	-0.0231773	-0.167933	-0.0622127	0.644275	0.313082	0.823579	0.383877	0.549221	0.79887	0.815551	0.960291	0.903445	0.854314
miRNA-circRNA	hsa-miR-12115	circSCMH1(8,9)	hsa-miR-12115_circSCMH1(8,9)	No	No	No	Yes	No	-0.147293	-0.26798	-0.00512638	-0.386485	-0.13906	0.0203125	0.159873	0.960677	0.0383602	0.178954	0.0933902	0.709134	0.990046	0.63832	0.59414
miRNA-circRNA	hsa-miR-1225-5p	circSCMH1(8,9)	hsa-miR-1225-5p_circSCMH1(8,9)	No	No	No	Yes	No	-0.0282929	-0.141182	-0.035752	-0.115011	-0.0537212	0.657481	0.465073	0.730873	0.552453	0.60512	0.807088	0.889715	0.930356	0.939742	0.876657
miRNA-circRNA	hsa-miR-1255a	circSCMH1(8,9)	hsa-miR-1255a_circSCMH1(8,9)	No	No	No	Yes	No	-0.0751789	-0.177833	-0.096208	-0.174384	-0.140716	0.238157	0.35605	0.353688	0.365603	0.173783	0.455185	0.830984	0.765551	0.903445	0.588495
miRNA-circRNA	hsa-miR-125a-3p	circSCMH1(8,9)	hsa-miR-125a-3p_circSCMH1(8,9)	Yes	No	No	Yes	No	0.20607	0.195074	0.382822	0.0566502	0.0748233	0.00109888	0.310544	0.00012876	0.770374	0.471129	0.00997136	0.814681	0.00839932	0.976792	0.821548
miRNA-circRNA	hsa-miR-125b-2-3p	circSCMH1(8,9)	hsa-miR-125b-2-3p_circSCMH1(8,9)	Yes	Yes	No	Yes	No	0.259245	0.0231527	0.31612	0.0876847	0.169945	3.58289e-05	0.905107	0.00180358	0.651054	0.0996632	0.000628489	0.981473	0.0477438	0.959007	0.476662
miRNA-circRNA	hsa-miR-1272	circSCMH1(8,9)	hsa-miR-1272_circSCMH1(8,9)	No	No	No	Yes	No	-0.081077	-0.2291	-0.0956867	-0.125926	-0.103119	0.203214	0.23191	0.356314	0.515109	0.320015	0.41471	0.776558	0.766361	0.934087	0.721376
miRNA-circRNA	hsa-miR-129-5p	circSCMH1(8,9)	hsa-miR-129-5p_circSCMH1(8,9)	Yes	No	No	Yes	No	0.18193	0.127586	0.103563	0.121675	0.205851	0.00404552	0.50954	0.317925	0.529506	0.045358	0.0277865	0.90288	0.73729	0.936244	0.33761
miRNA-circRNA	hsa-miR-139-3p	circSCMH1(8,9)	hsa-miR-139-3p_circSCMH1(8,9)	Yes	Yes	No	Yes	No	0.264171	0.0591133	0.343464	0.184729	0.226746	2.50597e-05	0.760672	0.000655264	0.337393	0.027129	0.000464744	0.957696	0.0239019	0.89908	0.260325
miRNA-circRNA	hsa-miR-140-5p	circSCMH1(8,9)	hsa-miR-140-5p_circSCMH1(8,9)	Yes	No	No	Yes	No	0.235777	0.629557	0.0975997	0.395074	0.0208441	0.000178797	0.000253139	0.346736	0.0339129	0.841093	0.00234402	0.082017	0.762985	0.607766	0.960772
miRNA-circRNA	hsa-miR-143-5p	circSCMH1(8,9)	hsa-miR-143-5p_circSCMH1(8,9)	Yes	Yes	No	Yes	No	0.294953	0.0748768	0.328809	0.21133	0.329222	2.27813e-06	0.699474	0.00114047	0.271125	0.00112318	6.21184e-05	0.945681	0.03549	0.85664	0.0438266
miRNA-circRNA	hsa-miR-1914-3p	circSCMH1(8,9)	hsa-miR-1914-3p_circSCMH1(8,9)	No	No	Yes	Yes	No	-0.0732289	-0.438553	-0.0133903	-0.368683	-0.108246	0.250586	0.0173233	0.897523	0.0490637	0.296414	0.468215	0.422255	0.974331	0.660245	0.70717
miRNA-circRNA	miR-143-5p	circUBXN7(3,5)	hsa-miR-143-5p_circUBXN7(3,5)	Yes	Yes	Yes	Yes	Yes	0.39224	0.000985222	0.4243	0.064532	0.444821	1.51087e-10	0.995953	1.82658e-05	0.739454	6.29403e-06	1.54305e-08	0.998855	0.0021406	0.974574	0.00241206
miRNA-circRNA	miR-129-5p	circEPB41L2(2,4)	hsa-miR-129-5p_circEPB41L2(2,4)	Yes	Yes	No	Yes	Yes	0.525637	0.118519	0.222322	0.435526	0.335761	0	0.540317	0.0303558	0.0182023	0.0008798	0	0.904889	0.25723	0.557324	0.0384146
miRNA-circRNA	hsa-miR-29b-2-5p	circSCMH1(8,9)	hsa-miR-29b-2-5p_circSCMH1(8,9)	Yes	Yes	No	Yes	No	0.268929	0.606404	0.280019	0.418719	0.189557	1.76236e-05	0.000488427	0.00598925	0.0237777	0.0657929	0.000341799	0.121771	0.101785	0.56067	0.399806
miRNA-circRNA	hsa-miR-3138	circSCMH1(8,9)	hsa-miR-3138_circSCMH1(8,9)	No	No	No	Yes	No	-0.165291	-0.419263	-0.181533	-0.0216856	-0.0669924	0.00911235	0.0235775	0.0783059	0.911096	0.5189	0.0514778	0.466332	0.423195	0.996072	0.843083
miRNA-circRNA	hsa-miR-342-3p	circSCMH1(8,9)	hsa-miR-342-3p_circSCMH1(8,9)	No	No	No	Yes	No	0.16506	0.271921	0.234498	0.263547	0.185581	0.009211	0.153586	0.0221759	0.167162	0.0717734	0.0519286	0.709134	0.218897	0.79305	0.413523
miRNA-circRNA	hsa-miR-365a-5p	circSCMH1(8,9)	hsa-miR-365a-5p_circSCMH1(8,9)	Yes	No	No	Yes	No	0.231374	0.394089	0.305874	0.14335	0.106362	0.000237592	0.0344009	0.00257468	0.458178	0.304947	0.00296076	0.523514	0.0600904	0.920606	0.711808
miRNA-circRNA	hsa-miR-4449	circSCMH1(8,9)	hsa-miR-4449_circSCMH1(8,9)	Yes	No	No	Yes	No	-0.223995	-0.424631	-0.0208081	-0.195074	-0.184946	0.000378079	0.0216762	0.841364	0.310544	0.072768	0.00423264	0.457169	0.963841	0.873138	0.416206
miRNA-circRNA	hsa-miR-4689	circSCMH1(8,9)	hsa-miR-4689_circSCMH1(8,9)	No	No	No	Yes	No	-0.138636	-0.344882	-0.0039408	-0.354176	-0.0381218	0.0290532	0.0669175	0.969766	0.0594271	0.713783	0.118449	0.602172	0.991906	0.671256	0.91704
miRNA-circRNA	hsa-miR-4716-3p	circSCMH1(8,9)	hsa-miR-4716-3p_circSCMH1(8,9)	Yes	No	No	Yes	No	-0.183929	-0.182491	-0.0820308	-0.274312	-0.0760845	0.00365231	0.343382	0.429361	0.149859	0.463664	0.0255615	0.824051	0.801529	0.773696	0.816514
miRNA-circRNA	hsa-miR-4739	circSCMH1(8,9)	hsa-miR-4739_circSCMH1(8,9)	No	No	No	Yes	No	-0.146205	-0.305419	-0.00590718	-0.389457	-0.0389448	0.0212682	0.107147	0.954693	0.0367712	0.707881	0.0956288	0.668366	0.989608	0.627862	0.913973
miRNA-circRNA	hsa-miR-492	circSCMH1(8,9)	hsa-miR-492_circSCMH1(8,9)	Yes	No	No	Yes	No	-0.176218	-0.247783	-0.0577213	-0.323439	-0.121568	0.00538799	0.194982	0.578475	0.0869879	0.240568	0.0345064	0.752602	0.867083	0.725683	0.657955
miRNA-circRNA	hsa-miR-509-5p	circSCMH1(8,9)	hsa-miR-509-5p_circSCMH1(8,9)	No	No	No	Yes	No	-0.113047	-0.245502	-0.0355432	-0.020207	-0.0641155	0.0755719	0.199259	0.732386	0.917136	0.537048	0.22343	0.756823	0.930592	0.996072	0.85091
miRNA-circRNA	hsa-miR-5093	circSCMH1(8,9)	hsa-miR-5093_circSCMH1(8,9)	Yes	No	No	Yes	No	-0.171691	-0.25077	-0.148829	-0.411533	-0.0536755	0.00672236	0.189481	0.150027	0.0265538	0.605428	0.0411601	0.747829	0.560236	0.58039	0.876657
miRNA-circRNA	hsa-miR-6081	circSCMH1(8,9)	hsa-miR-6081_circSCMH1(8,9)	No	No	No	Yes	No	-0.084639	-0.359632	-0.00777175	-0.0807213	-0.0191824	0.183997	0.0553455	0.940415	0.677222	0.853614	0.391114	0.574731	0.986476	0.966608	0.962082
miRNA-circRNA	hsa-miR-6088	circSCMH1(8,9)	hsa-miR-6088_circSCMH1(8,9)	No	No	No	Yes	No	-0.113241	-0.00394089	-0.0372845	-0.102463	-0.0585505	0.0750698	0.983813	0.719806	0.596872	0.57302	0.22298	0.997394	0.927355	0.946332	0.863449
miRNA-circRNA	hsa-miR-634	circSCMH1(8,9)	hsa-miR-634_circSCMH1(8,9)	No	No	Yes	Yes	No	-0.0742984	-0.120539	-0.0728777	-0.129456	-0.0492512	0.243714	0.533386	0.48277	0.503302	0.635519	0.460982	0.903169	0.825007	0.931829	0.888647
miRNA-circRNA	hsa-miR-647	circSCMH1(8,9)	hsa-miR-647_circSCMH1(8,9)	Yes	No	No	Yes	No	-0.169147	-0.239901	-0.10409	-0.585222	-0.123506	0.00759547	0.21003	0.315455	0.000853843	0.233095	0.0446964	0.762084	0.736584	0.250647	0.651156
miRNA-circRNA	hsa-miR-6511a-3p	circSCMH1(8,9)	hsa-miR-6511a-3p_circSCMH1(8,9)	Yes	No	No	Yes	No	0.211801	0.0729064	0.298545	0.161084	0.231353	0.000788623	0.707033	0.00329627	0.403843	0.0240837	0.00756748	0.94799	0.0697357	0.905881	0.246567
miRNA-circRNA	hsa-miR-6529-5p	circSCMH1(8,9)	hsa-miR-6529-5p_circSCMH1(8,9)	No	No	No	Yes	No	0.000150283	-0.15047	-0.0501866	-0.138535	-0.028254	0.998121	0.435911	0.629105	0.473568	0.78578	0.998484	0.875929	0.891735	0.92779	0.945616
miRNA-circRNA	hsa-miR-6740-5p	circSCMH1(8,9)	hsa-miR-6740-5p_circSCMH1(8,9)	No	No	No	Yes	No	-0.0912506	-0.217241	-0.0176513	-0.090259	-0.0656698	0.15193	0.257632	0.865184	0.641479	0.527204	0.347378	0.789528	0.966214	0.956327	0.8466
miRNA-circRNA	hsa-miR-6760-5p	circSCMH1(8,9)	hsa-miR-6760-5p_circSCMH1(8,9)	No	No	No	Yes	No	-0.162846	-0.256302	-0.227305	-0.256361	-0.0385222	0.0102076	0.179576	0.0267431	0.179473	0.710909	0.0560552	0.736892	0.240295	0.816573	0.915951
miRNA-circRNA	hsa-miR-6779-5p	circSCMH1(8,9)	hsa-miR-6779-5p_circSCMH1(8,9)	No	No	No	Yes	No	-0.165986	-0.0781702	-0.183407	-0.114257	-0.18182	0.00882035	0.686904	0.0752255	0.555081	0.0778285	0.0501885	0.944045	0.416297	0.939742	0.431701
miRNA-circRNA	hsa-miR-6788-5p	circSCMH1(8,9)	hsa-miR-6788-5p_circSCMH1(8,9)	Yes	No	No	Yes	No	-0.176023	-0.339989	-0.186101	-0.249143	-0.063961	0.00544009	0.0711455	0.0709682	0.192465	0.538031	0.0346806	0.607011	0.407605	0.823187	0.851349
miRNA-circRNA	hsa-miR-6842-3p	circSCMH1(8,9)	hsa-miR-6842-3p_circSCMH1(8,9)	Yes	Yes	No	Yes	No	-0.271317	-0.0768473	-0.305924	-0.212315	-0.245665	1.47313e-05	0.691944	0.00257028	0.268845	0.0164111	0.000292423	0.945099	0.0600904	0.85664	0.210422
miRNA-circRNA	hsa-miR-6890-5p	circSCMH1(8,9)	hsa-miR-6890-5p_circSCMH1(8,9)	No	No	No	Yes	No	-0.121777	-0.000516299	-0.165909	-0.254737	-0.141097	0.0554685	0.997879	0.108091	0.18234	0.172607	0.18415	0.999065	0.500729	0.816622	0.587688
miRNA-circRNA	hsa-miR-7-5p	circSCMH1(8,9)	hsa-miR-7-5p_circSCMH1(8,9)	Yes	No	No	Yes	No	-0.179813	-0.317241	-0.368072	-0.341872	-0.104599	0.00450318	0.0935655	0.000242794	0.0694946	0.313083	0.0302113	0.649885	0.0121574	0.690397	0.717789
miRNA-circRNA	hsa-miR-770-5p	circSCMH1(8,9)	hsa-miR-770-5p_circSCMH1(8,9)	No	No	No	Yes	No	-0.1231	-0.153984	-0.0776018	-0.332541	-0.166357	0.052848	0.425146	0.454771	0.0779729	0.107129	0.17836	0.869738	0.813537	0.707786	0.497108
miRNA-circRNA	hsa-miR-8069	circSCMH1(8,9)	hsa-miR-8069_circSCMH1(8,9)	No	No	No	Yes	No	-0.118438	-0.40197	-0.00669476	-0.328571	-0.0767839	0.0625603	0.0306513	0.94866	0.081812	0.459554	0.199525	0.501659	0.987825	0.717798	0.812591
miRNA-circRNA	hsa-miR-885-3p	circSCMH1(8,9)	hsa-miR-885-3p_circSCMH1(8,9)	No	No	No	Yes	No	-0.019652	-0.139654	-0.0217353	-0.0910102	-0.0996125	0.758124	0.469969	0.834394	0.638696	0.336834	0.870524	0.892131	0.963097	0.954664	0.733892
miRNA-circRNA	hsa-miR-9851-3p	circSCMH1(8,9)	hsa-miR-9851-3p_circSCMH1(8,9)	No	No	No	Yes	No	-0.141723	-0.386018	-0.105183	-0.119013	-0.0730247	0.0256249	0.0386143	0.310374	0.538619	0.481885	0.108479	0.533492	0.732978	0.937329	0.826402
miRNA-circRNA	miR-139-3p	circZNF609(2)	hsa-miR-139-3p_circZNF609(2)	Yes	Yes	No	Yes	Yes	0.522914	0.312808	0.477338	0.451232	0.351472	0	0.0984969	1.0034e-06	0.014014	0.000478517	0	0.661339	0.000320861	0.506816	0.0289634
miRNA-circRNA	hsa-miR-12115	circWDR78(2,4)	hsa-miR-12115_circWDR78(2,4)	Yes	No	No	Yes	No	-0.176301	-0.314286	-0.0626271	-0.119174	-0.141861	0.00536582	0.0968318	0.546559	0.538064	0.170271	0.0344625	0.658435	0.850649	0.937329	0.58506
miRNA-circRNA	hsa-miR-1248	circWDR78(2,4)	hsa-miR-1248_circWDR78(2,4)	Yes	Yes	No	Yes	No	-0.295372	-0.593103	-0.0925732	-0.335803	-0.194104	2.20052e-06	0.000696739	0.372251	0.0749229	0.0594545	6.06023e-05	0.142135	0.776066	0.704424	0.384361
miRNA-circRNA	hsa-miR-125a-3p	circWDR78(2,4)	hsa-miR-125a-3p_circWDR78(2,4)	No	No	No	Yes	No	0.079168	0.171921	0.0700366	0.0908645	0.0164864	0.214092	0.372519	0.500042	0.639235	0.874005	0.427873	0.840266	0.827823	0.954897	0.966573
miRNA-circRNA	hsa-miR-1264	circWDR78(2,4)	hsa-miR-1264_circWDR78(2,4)	No	No	No	Yes	No	-0.0851361	-0.024141	-0.0174618	-0.418778	-0.0115623	0.181425	0.901076	0.866618	0.0237561	0.911452	0.387448	0.981256	0.966214	0.56067	0.97519
miRNA-circRNA	hsa-miR-136-5p	circWDR78(2,4)	hsa-miR-136-5p_circWDR78(2,4)	Yes	Yes	No	Yes	No	0.2787	0.417241	0.0948718	0.0903706	0.196426	8.37413e-06	0.0243283	0.360444	0.641065	0.0564154	0.000190598	0.46915	0.770402	0.95613	0.378024
miRNA-circRNA	hsa-miR-143-3p	circEPB41L2(2,4)	hsa-miR-143-3p_circEPB41L2(2,4)	Yes	Yes	No	No	Yes	0.520265	-0.117531	0.299878	0.470249	0.426608	0	0.543722	0.0031529	0.0100468	1.62591e-05	0	0.905078	0.067846	0.465025	0.00471342
miRNA-circRNA	hsa-miR-142-3p	circWDR78(2,4)	hsa-miR-142-3p_circWDR78(2,4)	No	No	No	Yes	No	0.158047	0.640887	0.0696436	0.301235	0.0216949	0.0127011	0.000179971	0.502456	0.11229	0.834697	0.065998	0.072977	0.828352	0.757955	0.957737
miRNA-circRNA	miR-214-5p	circLINC00632(5)	hsa-miR-214-5p_circLINC00632(5)	Yes	Yes	No	Yes	Yes	0.519835	0.755665	0.203625	0.413071	0.551043	0	2.14306e-06	0.0477924	0.0259386	7.19352e-09	0	0.011804	0.329876	0.580138	3.96219e-05
miRNA-circRNA	hsa-miR-2392	circWDR78(2,4)	hsa-miR-2392_circWDR78(2,4)	No	No	No	Yes	No	-0.0825872	-0.435961	-0.0102034	-0.140247	-0.0740768	0.194897	0.018074	0.921824	0.468065	0.475577	0.404176	0.423623	0.981521	0.925045	0.822028
miRNA-circRNA	miR-125b-2-3p	circEPB41L2(2,4)	hsa-miR-125b-2-3p_circEPB41L2(2,4)	Yes	Yes	No	Yes	Yes	0.516279	0.0898768	0.430733	0.419157	0.246133	0	0.642897	1.31768e-05	0.0236166	0.0162006	0	0.93047	0.00168785	0.56067	0.210422
miRNA-circRNA	miR-143-3p	circZNF609(2)	hsa-miR-143-3p_circZNF609(2)	Yes	Yes	No	Yes	Yes	0.499822	0.391133	0.236982	0.372906	0.512136	0	0.0358987	0.0207623	0.0463323	1.12713e-07	0	0.528017	0.208303	0.660245	0.000155205
miRNA-circRNA	miR-10b-3p	circRELL1(4,6)	hsa-miR-10b-3p_circRELL1(4,6)	Yes	Yes	No	Yes	Yes	0.466644	0.520197	0.27311	0.343519	0.224478	8.21565e-15	0.00382005	0.00741026	0.0680752	0.0287446	4.1138e-12	0.283748	0.115625	0.686939	0.268348
miRNA-circRNA	hsa-miR-3165	circWDR78(2,4)	hsa-miR-3165_circWDR78(2,4)	Yes	No	No	Yes	No	-0.185654	-0.309151	-0.15832	-0.246477	-0.102691	0.00334119	0.102709	0.125431	0.197423	0.322039	0.0237768	0.663215	0.521838	0.824938	0.722116
miRNA-circRNA	miR-139-3p	circLINC00632(5)	hsa-miR-139-3p_circLINC00632(5)	Yes	Yes	Yes	Yes	Yes	0.387514	0.226108	0.368211	0.714674	0.352922	2.60824e-10	0.23823	0.000241384	1.32835e-05	0.000451639	2.47693e-08	0.776894	0.0121574	0.0261179	0.0276739
miRNA-circRNA	hsa-miR-4502	circWDR78(2,4)	hsa-miR-4502_circWDR78(2,4)	No	No	No	Yes	No	-0.161174	-0.0881882	-0.0128936	-0.0670046	-0.045432	0.0110223	0.649177	0.901305	0.729833	0.661981	0.0592301	0.933652	0.975897	0.974574	0.897222
miRNA-circRNA	hsa-miR-4689	circWDR78(2,4)	hsa-miR-4689_circWDR78(2,4)	Yes	No	No	Yes	No	-0.222329	-0.280804	-0.0163909	-0.26398	-0.0720953	0.00041901	0.140068	0.874729	0.166439	0.487494	0.00463435	0.699572	0.968616	0.79305	0.828534
miRNA-circRNA	hsa-miR-4699-5p	circWDR78(2,4)	hsa-miR-4699-5p_circWDR78(2,4)	Yes	Yes	No	Yes	No	-0.253508	-0.448619	-0.15784	-0.0722115	-0.187156	5.38545e-05	0.0146489	0.126597	0.709705	0.069354	0.000875016	0.406678	0.522665	0.972587	0.407346
miRNA-circRNA	hsa-miR-4709-3p	circWDR78(2,4)	hsa-miR-4709-3p_circWDR78(2,4)	Yes	No	No	Yes	No	-0.227538	-0.216749	-0.185491	-0.169877	-0.00228978	0.000303058	0.25874	0.0719148	0.378316	0.98243	0.00362091	0.789528	0.409551	0.903445	0.996275
miRNA-circRNA	hsa-miR-4723-5p	circWDR78(2,4)	hsa-miR-4723-5p_circWDR78(2,4)	Yes	No	No	Yes	No	-0.219747	-0.0507501	-0.112977	-0.157907	-0.156795	0.000490667	0.79375	0.27568	0.413299	0.12916	0.00526822	0.959582	0.702333	0.908119	0.530043
miRNA-circRNA	hsa-miR-4727-3p	circWDR78(2,4)	hsa-miR-4727-3p_circWDR78(2,4)	No	No	No	Yes	No	-0.0905016	-0.114205	-0.094133	-0.0978349	-0.0815011	0.155335	0.555262	0.364213	0.613632	0.432356	0.352964	0.909272	0.773356	0.948156	0.799133
miRNA-circRNA	hsa-miR-6081	circWDR78(2,4)	hsa-miR-6081_circWDR78(2,4)	Yes	No	No	Yes	No	-0.188991	-0.0957364	-0.0792955	-0.0216797	-0.0562824	0.0028065	0.621295	0.444957	0.91112	0.587997	0.0209745	0.926391	0.808734	0.996072	0.870759
miRNA-circRNA	hsa-miR-6124	circWDR78(2,4)	hsa-miR-6124_circWDR78(2,4)	Yes	No	No	Yes	No	-0.168116	-0.260752	-0.0787786	-0.101285	-0.187645	0.0079774	0.171877	0.44794	0.60112	0.0686169	0.0463497	0.721711	0.810377	0.947349	0.405953
miRNA-circRNA	hsa-miR-647	circWDR78(2,4)	hsa-miR-647_circWDR78(2,4)	Yes	No	No	Yes	No	-0.16783	-0.0206897	-0.00778584	-0.0528397	-0.157705	0.00808604	0.915164	0.940307	0.78545	0.126925	0.046882	0.983146	0.986476	0.980475	0.525684
miRNA-circRNA	hsa-miR-658	circWDR78(2,4)	hsa-miR-658_circWDR78(2,4)	Yes	Yes	No	Yes	No	-0.279172	-0.422518	-0.0843399	-0.398222	-0.198012	8.07223e-06	0.022409	0.416442	0.0323909	0.0544142	0.000184489	0.459663	0.796284	0.607766	0.372778
miRNA-circRNA	hsa-miR-6737-5p	circWDR78(2,4)	hsa-miR-6737-5p_circWDR78(2,4)	Yes	No	No	Yes	No	-0.189611	-0.0464669	-0.181707	-0.058486	-0.188801	0.00271625	0.810831	0.0780159	0.76314	0.0668979	0.0205228	0.963481	0.422529	0.974574	0.401935
miRNA-circRNA	hsa-miR-6753-5p	circWDR78(2,4)	hsa-miR-6753-5p_circWDR78(2,4)	No	No	No	Yes	No	-0.127348	-0.121566	-0.0280045	-0.046354	-0.123058	0.0451228	0.529877	0.787627	0.811283	0.234807	0.160036	0.90302	0.9502	0.986347	0.65335
miRNA-circRNA	hsa-miR-6878-5p	circWDR78(2,4)	hsa-miR-6878-5p_circWDR78(2,4)	No	No	No	Yes	No	-0.155566	-0.18827	-0.0152875	-0.168663	-0.0624523	0.0141894	0.328049	0.8831	0.381782	0.547681	0.0719661	0.821104	0.970553	0.903445	0.854314
miRNA-circRNA	miR-129-5p	circZNF609(2)	hsa-miR-129-5p_circZNF609(2)	Yes	Yes	No	Yes	Yes	0.461031	0.217241	0.18526	0.402463	0.465845	1.86517e-14	0.257632	0.0722747	0.0304284	1.96207e-06	7.33813e-12	0.789528	0.409979	0.602876	0.00120079
miRNA-circRNA	hsa-miR-711	circWDR78(2,4)	hsa-miR-711_circWDR78(2,4)	Yes	Yes	No	Yes	No	-0.254384	-0.25006	-0.0878639	-0.000501292	-0.278869	5.06349e-05	0.190779	0.397166	0.997941	0.00620751	0.000832528	0.749305	0.788125	0.99852	0.120602
miRNA-circRNA	hsa-miR-767-5p	circWDR78(2,4)	hsa-miR-767-5p_circWDR78(2,4)	Yes	No	No	Yes	No	-0.213926	-0.280788	-0.195466	-0.062724	-0.131236	0.000695789	0.140092	0.0576565	0.746514	0.20491	0.00693021	0.699572	0.363355	0.974574	0.622065
miRNA-circRNA	hsa-miR-7847-3p	circWDR78(2,4)	hsa-miR-7847-3p_circWDR78(2,4)	Yes	No	No	Yes	No	-0.237889	-0.327586	-0.108318	-0.131375	-0.192953	0.000155702	0.0827868	0.296092	0.496943	0.0610097	0.00213868	0.623789	0.722094	0.930713	0.386699
miRNA-circRNA	hsa-miR-8069	circWDR78(2,4)	hsa-miR-8069_circWDR78(2,4)	No	No	No	Yes	No	-0.0835966	-0.326601	-0.033604	-0.0859262	-0.0544694	0.189477	0.0837705	0.746478	0.657626	0.600095	0.397881	0.625198	0.935874	0.959609	0.875119
miRNA-circRNA	hsa-miR-10b-3p	circVAMP3(3,4)	hsa-miR-10b-3p_circVAMP3(3,4)	Yes	No	No	Yes	No	0.169174	0.0315271	0.115349	0.0674877	0.158241	0.00758585	0.87103	0.265657	0.727958	0.125624	0.0446876	0.974336	0.690904	0.974574	0.52539
miRNA-circRNA	hsa-miR-1255a	circVAMP3(3,4)	hsa-miR-1255a_circVAMP3(3,4)	No	No	No	Yes	No	-0.112433	-0.0137931	-0.143416	-0.0546798	-0.16921	0.0771855	0.943387	0.165588	0.77816	0.101158	0.22674	0.988149	0.579893	0.97878	0.479914
miRNA-circRNA	hsa-miR-1258	circVAMP3(3,4)	hsa-miR-1258_circVAMP3(3,4)	No	No	No	Yes	No	0.101785	0.0578411	0.08086	0.189577	0.0607698	0.109829	0.765679	0.435998	0.324641	0.558541	0.283667	0.957981	0.804263	0.888858	0.857759
miRNA-circRNA	hsa-miR-125b-2-3p	circVAMP3(3,4)	hsa-miR-125b-2-3p_circVAMP3(3,4)	Yes	Yes	No	Yes	No	0.297069	0.0236453	0.325491	0.285714	0.362653	1.91155e-06	0.903097	0.0012881	0.132978	0.000304219	5.42722e-05	0.981473	0.0385589	0.769155	0.0233394
miRNA-circRNA	hsa-miR-1323	circVAMP3(3,4)	hsa-miR-1323_circVAMP3(3,4)	No	No	No	Yes	No	0.0955904	0.110481	0.0617951	0.0656143	0.166959	0.133306	0.568312	0.551911	0.735238	0.105846	0.321193	0.910729	0.854391	0.974574	0.493233
miRNA-circRNA	hsa-miR-140-5p	circVAMP3(3,4)	hsa-miR-140-5p_circVAMP3(3,4)	Yes	Yes	No	Yes	No	0.259033	0.0103448	0.188194	0.282266	0.254507	3.63801e-05	0.957525	0.0677965	0.13793	0.0128131	0.000636132	0.99099	0.398271	0.769155	0.180498
miRNA-circRNA	hsa-miR-147a	circVAMP3(3,4)	hsa-miR-147a_circVAMP3(3,4)	No	No	No	Yes	No	-0.164389	-0.229585	-0.284436	-0.0995074	-0.119996	0.00950364	0.230896	0.00521268	0.607553	0.246749	0.0530893	0.776558	0.0929173	0.947988	0.662974
miRNA-circRNA	hsa-miR-182-5p	circVAMP3(3,4)	hsa-miR-182-5p_circVAMP3(3,4)	Yes	No	No	Yes	No	-0.179298	-0.192611	-0.0631091	-0.161576	-0.193626	0.00462125	0.316813	0.54347	0.402388	0.0600965	0.0307632	0.816417	0.847879	0.905373	0.385135
miRNA-circRNA	hsa-miR-139-3p	chr14:34551714|34554912	hsa-miR-139-3p_chr14:34551714|34554912	Yes	Yes	No	No	Yes	0.457364	0.397733	-0.285022	0.31037	0.356008	3.19744e-14	0.0326237	0.00511666	0.10129	0.000398998	1.1741e-11	0.520085	0.0915247	0.730388	0.0258551
miRNA-circRNA	hsa-miR-298	circVAMP3(3,4)	hsa-miR-298_circVAMP3(3,4)	No	No	No	Yes	No	-0.0812518	-0.0137931	-0.0729406	-0.179332	-0.074935	0.202238	0.943387	0.482391	0.351941	0.470465	0.413332	0.988149	0.825007	0.903445	0.821548
miRNA-circRNA	hsa-miR-338-3p	circVAMP3(3,4)	hsa-miR-338-3p_circVAMP3(3,4)	Yes	No	No	Yes	No	0.240053	0.207389	0.0832803	0.163054	0.252854	0.000134958	0.28037	0.422342	0.39804	0.0134282	0.00190597	0.800383	0.797825	0.903445	0.186773
miRNA-circRNA	hsa-miR-342-3p	circVAMP3(3,4)	hsa-miR-342-3p_circVAMP3(3,4)	Yes	No	No	Yes	No	0.248958	0.102463	0.335793	0.317241	0.2953	7.38997e-05	0.596872	0.000878707	0.0935655	0.00367005	0.00114337	0.921662	0.0291574	0.730388	0.0907644
miRNA-circRNA	hsa-miR-4657	circVAMP3(3,4)	hsa-miR-4657_circVAMP3(3,4)	No	No	No	Yes	No	-0.0830421	-0.0539475	-0.0470506	-0.114074	-0.0681259	0.19244	0.781059	0.650712	0.555716	0.511836	0.401805	0.958883	0.899352	0.939742	0.840961
miRNA-circRNA	hsa-miR-6511a-3p	circVAMP3(3,4)	hsa-miR-6511a-3p_circVAMP3(3,4)	Yes	No	No	Yes	No	0.222764	0.234975	0.327969	0.148276	0.0534922	0.00040795	0.219827	0.00117632	0.44271	0.606662	0.00453937	0.769484	0.0361963	0.914713	0.876657
miRNA-circRNA	hsa-miR-6750-3p	circVAMP3(3,4)	hsa-miR-6750-3p_circVAMP3(3,4)	No	No	No	Yes	No	0.130836	0.310519	0.0478555	0.264391	0.102311	0.0395073	0.101118	0.645138	0.165756	0.323843	0.146536	0.662178	0.897554	0.79305	0.724502
miRNA-circRNA	hsa-miR-6800-5p	circVAMP3(3,4)	hsa-miR-6800-5p_circVAMP3(3,4)	No	No	No	Yes	No	-0.141386	-0.204445	-0.148301	-0.017502	-0.134705	0.0259809	0.287406	0.151495	0.928198	0.193086	0.109573	0.80102	0.562666	0.996377	0.609813
miRNA-circRNA	hsa-miR-6809-5p	circVAMP3(3,4)	hsa-miR-6809-5p_circVAMP3(3,4)	No	No	No	Yes	No	0.112373	0.0828496	0.252656	0.0260029	0.0529674	0.077344	0.669183	0.0135036	0.893487	0.610202	0.227085	0.943388	0.16419	0.995226	0.876696
miRNA-circRNA	hsa-miR-6842-3p	circVAMP3(3,4)	hsa-miR-6842-3p_circVAMP3(3,4)	Yes	Yes	No	Yes	No	-0.255135	-0.347291	-0.203264	-0.385222	-0.364343	4.80233e-05	0.0649095	0.0481981	0.0390518	0.000283686	0.000794331	0.598863	0.332072	0.63832	0.022322
miRNA-circRNA	hsa-miR-6856-5p	circVAMP3(3,4)	hsa-miR-6856-5p_circVAMP3(3,4)	No	No	No	Yes	No	-0.0748198	-0.0275862	-0.033771	-0.000739007	-0.0941963	0.240412	0.887042	0.745261	0.996964	0.363889	0.457586	0.978004	0.935639	0.99852	0.748702
miRNA-circRNA	hsa-miR-7-5p	circVAMP3(3,4)	hsa-miR-7-5p_circVAMP3(3,4)	Yes	No	No	Yes	No	-0.23888	-0.203941	-0.364426	-0.0197044	-0.157358	0.00014586	0.288622	0.000282707	0.91919	0.127774	0.00203908	0.80102	0.0136592	0.996072	0.528761
miRNA-circRNA	hsa-miR-711	circVAMP3(3,4)	hsa-miR-711_circVAMP3(3,4)	No	No	No	Yes	No	-0.143116	-0.351084	-0.13738	-0.0245028	-0.157796	0.0241945	0.0618422	0.184311	0.899601	0.126704	0.10452	0.592509	0.604999	0.995226	0.525684
miRNA-circRNA	hsa-miR-767-5p	circVAMP3(3,4)	hsa-miR-767-5p_circVAMP3(3,4)	No	No	No	Yes	No	-0.0897272	-0.265025	-0.095635	-0.0886809	-0.00763525	0.158915	0.164707	0.356575	0.647342	0.94146	0.357319	0.712092	0.766361	0.957515	0.98559
miRNA-circRNA	hsa-miR-770-5p	circVAMP3(3,4)	hsa-miR-770-5p_circVAMP3(3,4)	No	No	No	Yes	No	-0.0137521	0.152971	0.0123322	0.0459568	0.0373445	0.829389	0.428235	0.905582	0.812871	0.719374	0.909531	0.871018	0.976744	0.986347	0.918565
miRNA-circRNA	hsa-miR-8053	circVAMP3(3,4)	hsa-miR-8053_circVAMP3(3,4)	No	No	No	Yes	No	0.0767315	0.284974	0.120605	0.131099	0.0303112	0.228574	0.13403	0.244343	0.497854	0.770598	0.445816	0.692977	0.674976	0.930713	0.940195
miRNA-circRNA	hsa-miR-885-3p	circVAMP3(3,4)	hsa-miR-885-3p_circVAMP3(3,4)	No	No	No	Yes	No	-0.0111817	-0.305601	-0.0106071	-0.0840095	-0.0817036	0.860918	0.106927	0.918741	0.664817	0.43121	0.927423	0.668366	0.981507	0.962116	0.79862
miRNA-circRNA	hsa-miR-939-5p	circVAMP3(3,4)	hsa-miR-939-5p_circVAMP3(3,4)	No	No	No	Yes	No	-0.0177375	0.110345	0.0547454	0.279803	0.075338	0.781057	0.568792	0.598246	0.141547	0.468075	0.883925	0.910729	0.874369	0.769155	0.819763
miRNA-circRNA	hsa-miR-10396a-5p	circPLCE1(2)	hsa-miR-10396a-5p_circPLCE1(2)	Yes	No	No	Yes	No	-0.200581	-0.243163	-0.0614872	-0.183364	-0.0534812	0.00149772	0.203709	0.553898	0.341038	0.606736	0.0129302	0.758641	0.855934	0.901807	0.876657
miRNA-circRNA	hsa-miR-129-5p	chr14:34551714|34554912	hsa-miR-129-5p_chr14:34551714|34554912	Yes	Yes	No	No	Yes	0.454785	0.476097	-0.151695	0.146847	0.392292	4.61853e-14	0.00903598	0.142246	0.447167	8.43127e-05	1.58993e-11	0.36753	0.546353	0.916783	0.0105544
miRNA-circRNA	hsa-miR-146a-3p	circPLCE1(2)	hsa-miR-146a-3p_circPLCE1(2)	Yes	No	No	Yes	No	-0.188879	-0.185737	-0.100023	-0.185313	-0.0657825	0.00282317	0.334717	0.334835	0.335841	0.526494	0.0209963	0.822092	0.754969	0.89908	0.8462
miRNA-circRNA	miR-214-5p	circLPAR1(2,3)	hsa-miR-214-5p_circLPAR1(2,3)	Yes	Yes	No	Yes	Yes	0.453477	0.50893	0.0408155	0.534896	0.473505	5.55112e-14	0.00481144	0.694528	0.00279355	1.25832e-06	1.79856e-11	0.283748	0.915445	0.284942	0.00101996
miRNA-circRNA	hsa-miR-197-3p	circPLCE1(2)	hsa-miR-197-3p_circPLCE1(2)	No	No	No	Yes	No	0.148121	0.228846	0.0285014	0.084278	0.163142	0.0196108	0.232443	0.78395	0.663808	0.114184	0.0913593	0.776694	0.949026	0.961386	0.511905
miRNA-circRNA	hsa-miR-198	circPLCE1(2)	hsa-miR-198_circPLCE1(2)	No	No	No	Yes	No	0.0593231	0.312986	0.117991	0.102993	0.130172	0.352205	0.0982954	0.254788	0.594966	0.208639	0.575822	0.661339	0.683737	0.946332	0.626312
miRNA-circRNA	hsa-miR-205-3p	circPLCE1(2)	hsa-miR-205-3p_circPLCE1(2)	No	No	No	Yes	No	-0.101275	-0.256765	-0.155931	-0.0104587	-0.0013619	0.111627	0.178763	0.13131	0.957058	0.989549	0.286639	0.735896	0.529121	0.996608	0.997153
miRNA-circRNA	miR-125b-2-3p	circSLC8A1(2)	hsa-miR-125b-2-3p_circSLC8A1(2)	Yes	Yes	No	Yes	Yes	0.450232	0.652709	0.485204	0.673892	0.374706	8.79297e-14	0.000124214	6.25048e-07	6.13516e-05	0.000183219	2.69065e-11	0.064188	0.000277664	0.0337925	0.0168195
miRNA-circRNA	hsa-miR-26b-3p	circPLCE1(2)	hsa-miR-26b-3p_circPLCE1(2)	Yes	No	No	Yes	No	0.226589	0.211849	0.0319034	0.112371	0.0851094	0.000321666	0.269923	0.758907	0.561672	0.412186	0.00379387	0.796076	0.939748	0.939742	0.788871
miRNA-circRNA	hsa-miR-3138	circPLCE1(2)	hsa-miR-3138_circPLCE1(2)	No	No	No	Yes	No	-0.0645583	0.0490269	0.0189626	0.140533	0.0224162	0.311258	0.800611	0.855273	0.467151	0.829283	0.535753	0.961434	0.965898	0.92434	0.956384
miRNA-circRNA	hsa-miR-338-3p	circPLCE1(2)	hsa-miR-338-3p_circPLCE1(2)	Yes	Yes	No	Yes	No	0.286134	0.0364577	0.0477289	0.25382	0.0883802	4.6635e-06	0.851067	0.646014	0.183975	0.394387	0.000114163	0.972201	0.897866	0.816622	0.773881
miRNA-circRNA	hsa-miR-4502	circPLCE1(2)	hsa-miR-4502_circPLCE1(2)	No	No	No	Yes	No	-0.120782	-0.0392954	-0.0279436	-0.0160395	-0.114979	0.0575086	0.839618	0.788078	0.934185	0.267205	0.188451	0.969215	0.9502	0.99655	0.682115
miRNA-circRNA	hsa-miR-4700-5p	circPLCE1(2)	hsa-miR-4700-5p_circPLCE1(2)	No	No	No	Yes	No	-0.024358	0.133021	0.114302	0.19517	0.0379737	0.702678	0.491517	0.270049	0.310301	0.714847	0.835835	0.900511	0.693763	0.873138	0.91704
miRNA-circRNA	hsa-miR-4716-3p	circPLCE1(2)	hsa-miR-4716-3p_circPLCE1(2)	No	No	No	Yes	No	-0.134546	-0.286842	-0.133245	-0.24864	-0.0168409	0.0341943	0.131388	0.198003	0.193392	0.871319	0.132077	0.690986	0.621263	0.823187	0.965455
miRNA-circRNA	hsa-miR-4727-3p	circPLCE1(2)	hsa-miR-4727-3p_circPLCE1(2)	No	No	No	Yes	No	-0.0596286	-0.146351	-0.0704432	-0.319531	-0.0469293	0.349726	0.448721	0.49755	0.0910926	0.651554	0.57375	0.882663	0.827823	0.730388	0.893338
miRNA-circRNA	hsa-miR-485-3p	circPLCE1(2)	hsa-miR-485-3p_circPLCE1(2)	No	No	No	Yes	No	0.0903664	0.15125	0.0789109	0.233641	0.0513168	0.155955	0.433509	0.447175	0.222532	0.621392	0.35379	0.874436	0.810211	0.829271	0.880532
miRNA-circRNA	hsa-miR-615-5p	circPLCE1(2)	hsa-miR-615-5p_circPLCE1(2)	No	No	No	Yes	No	0.117276	0.0216775	0.0921054	0.237063	0.121534	0.0651978	0.911129	0.374682	0.215639	0.240701	0.204272	0.982343	0.776066	0.82645	0.657955
miRNA-circRNA	hsa-miR-936	circPLCE1(2)	hsa-miR-936_circPLCE1(2)	No	No	No	Yes	No	-0.126543	-0.122183	-0.147252	-0.0261277	-0.111405	0.0465094	0.527777	0.154443	0.892979	0.282457	0.163451	0.90288	0.567113	0.995226	0.697343
miRNA-circRNA	hsa-miR-1253	circHIPK3(2)	hsa-miR-1253_circHIPK3(2)	No	No	No	Yes	No	-0.124722	-0.283532	-0.0564883	-0.118719	-0.00613806	0.0497769	0.136096	0.58663	0.539628	0.952924	0.170823	0.694733	0.869805	0.937329	0.989542
miRNA-circRNA	hsa-miR-1255a	circHIPK3(2)	hsa-miR-1255a_circHIPK3(2)	No	No	No	Yes	No	-0.113884	-0.0561576	-0.307814	-0.103448	-0.148482	0.0734191	0.772318	0.00240917	0.593329	0.150992	0.219682	0.958261	0.0578398	0.946246	0.558914
miRNA-circRNA	hsa-miR-1258	circHIPK3(2)	hsa-miR-1258_circHIPK3(2)	No	No	No	Yes	No	0.100023	0.170425	0.0823604	0.0655803	0.194299	0.116148	0.376758	0.427503	0.73537	0.0591947	0.293782	0.840266	0.800166	0.974574	0.384033
miRNA-circRNA	hsa-miR-1323	circHIPK3(2)	hsa-miR-1323_circHIPK3(2)	No	No	No	Yes	No	0.125178	0.0401973	0.0382386	0.149482	0.199898	0.0489414	0.835986	0.712945	0.438966	0.0521096	0.168748	0.968123	0.923406	0.9145	0.366427
miRNA-circRNA	hsa-miR-139-3p	circHIPK3(2)	hsa-miR-139-3p_circHIPK3(2)	Yes	Yes	No	Yes	No	0.277656	0.123645	0.39044	0.185222	0.316058	9.07919e-06	0.522809	9.16871e-05	0.336084	0.00180753	0.000201646	0.90288	0.00615869	0.89908	0.0618377
miRNA-circRNA	miR-214-5p	circPCMTD1(3)	hsa-miR-214-5p_circPCMTD1(3)	Yes	Yes	No	Yes	Yes	0.44929	0.54532	0.303891	0.307882	0.534604	1.00586e-13	0.00221832	0.00275436	0.104203	2.4005e-08	2.77014e-11	0.24437	0.0626901	0.740581	6.61098e-05
miRNA-circRNA	miR-125b-2-3p	circZNF609(2)	hsa-miR-125b-2-3p_circZNF609(2)	Yes	Yes	No	Yes	Yes	0.44777	0.504433	0.322648	0.527586	0.350532	1.24345e-13	0.00526422	0.00142817	0.00326961	0.000496723	3.26139e-11	0.295761	0.0409708	0.304485	0.0294188
miRNA-circRNA	hsa-miR-147a	circHIPK3(2)	hsa-miR-147a_circHIPK3(2)	Yes	Yes	No	Yes	No	-0.287629	-0.0665107	-0.444547	-0.247783	-0.103938	4.13708e-06	0.731752	6.38704e-06	0.194982	0.316165	0.000105364	0.953427	0.000977217	0.824857	0.719791
miRNA-circRNA	hsa-miR-182-5p	circHIPK3(2)	hsa-miR-182-5p_circHIPK3(2)	Yes	No	No	Yes	No	-0.22496	-0.111823	-0.155151	-0.0133005	-0.367385	0.000356096	0.563594	0.133274	0.945405	0.000249893	0.00405243	0.909272	0.530784	0.99655	0.0202413
miRNA-circRNA	hsa-miR-197-5p	circHIPK3(2)	hsa-miR-197-5p_circHIPK3(2)	No	No	No	Yes	No	-0.108453	-0.0477833	-0.221737	-0.0990758	-0.049035	0.0883218	0.805572	0.0308053	0.609119	0.637005	0.247571	0.963017	0.25984	0.948156	0.888647
miRNA-circRNA	hsa-miR-10b-3p	circEPB41L2(2,4)	hsa-miR-10b-3p_circEPB41L2(2,4)	Yes	Yes	No	No	Yes	0.447394	0.0306174	-0.146922	0.512413	0.342535	1.31228e-13	0.874722	0.15538	0.00448387	0.000679241	3.28548e-11	0.974597	0.567833	0.343016	0.0348547
miRNA-circRNA	hsa-miR-2392	circHIPK3(2)	hsa-miR-2392_circHIPK3(2)	No	No	No	Yes	No	-0.127358	-0.0334975	-0.012724	-0.138424	-0.220605	0.045106	0.863042	0.902597	0.473928	0.0316927	0.160036	0.972201	0.975953	0.92779	0.280198
miRNA-circRNA	hsa-miR-2467-3p	circHIPK3(2)	hsa-miR-2467-3p_circHIPK3(2)	No	No	No	Yes	No	-0.136583	-0.113297	-0.154706	-0.124939	-0.098485	0.0315454	0.558429	0.134405	0.518436	0.342358	0.124643	0.909272	0.532345	0.934087	0.735743
miRNA-circRNA	hsa-miR-29b-2-5p	circHIPK3(2)	hsa-miR-29b-2-5p_circHIPK3(2)	Yes	No	No	Yes	No	0.176448	0.269951	0.279199	0.0206897	0.162612	0.00532692	0.156707	0.00614417	0.915164	0.115381	0.0342941	0.709134	0.102552	0.996072	0.513643
miRNA-circRNA	hsa-miR-3187-3p	circHIPK3(2)	hsa-miR-3187-3p_circHIPK3(2)	No	No	No	Yes	No	-0.0316336	-0.102046	-0.0396579	-0.197093	-0.0119577	0.620054	0.598374	0.70278	0.305464	0.908437	0.781702	0.922076	0.919597	0.868506	0.9745
miRNA-circRNA	hsa-miR-338-3p	circHIPK3(2)	hsa-miR-338-3p_circHIPK3(2)	No	No	No	Yes	No	0.126217	0.135468	0.162032	0.507389	0.191615	0.0470808	0.48351	0.116702	0.00496268	0.062859	0.164487	0.897614	0.513234	0.350441	0.392993
miRNA-circRNA	hsa-miR-339-5p	circHIPK3(2)	hsa-miR-339-5p_circHIPK3(2)	Yes	No	No	Yes	No	-0.20471	-0.0778325	-0.206747	-0.0827586	-0.31348	0.0011874	0.688189	0.0444081	0.669526	0.00197917	0.0106518	0.944045	0.31849	0.964847	0.0654988
miRNA-circRNA	hsa-miR-3605-5p	circHIPK3(2)	hsa-miR-3605-5p_circHIPK3(2)	No	No	No	Yes	No	0.159591	0.307389	0.232687	0.355348	0.053192	0.0118463	0.104787	0.0232578	0.0585312	0.608685	0.0623168	0.664939	0.222017	0.67	0.876696
miRNA-circRNA	hsa-miR-3914	circHIPK3(2)	hsa-miR-3914_circHIPK3(2)	No	No	No	Yes	No	0.104421	0.0753986	0.100795	0.0833353	0.0826238	0.100881	0.697477	0.3311	0.667353	0.426021	0.268569	0.945453	0.752517	0.96376	0.795298
miRNA-circRNA	hsa-miR-4433a-3p	circHIPK3(2)	hsa-miR-4433a-3p_circHIPK3(2)	No	No	No	Yes	No	-0.125855	-0.0188199	-0.0838427	-0.248704	-0.141207	0.0477226	0.922807	0.419204	0.193274	0.172272	0.166259	0.985673	0.79713	0.823187	0.587688
miRNA-circRNA	hsa-miR-509-5p	circHIPK3(2)	hsa-miR-509-5p_circHIPK3(2)	No	No	No	Yes	No	-0.146606	-0.278531	-0.00755413	-0.195663	-0.204814	0.0209116	0.143442	0.942081	0.309057	0.0464797	0.0950556	0.702798	0.986476	0.871492	0.342718
miRNA-circRNA	hsa-miR-6878-5p	circHIPK3(2)	hsa-miR-6878-5p_circHIPK3(2)	No	No	No	Yes	No	-0.12691	-0.106949	-0.0801678	-0.219978	-0.0622769	0.0458728	0.580816	0.439949	0.251538	0.548808	0.161933	0.912942	0.805866	0.850025	0.854314
miRNA-circRNA	hsa-miR-6894-5p	circHIPK3(2)	hsa-miR-6894-5p_circHIPK3(2)	No	No	No	Yes	No	-0.133978	-0.185983	-0.286785	-0.086128	-0.128266	0.0349669	0.334065	0.00483733	0.65687	0.215436	0.133754	0.822092	0.0888134	0.959129	0.633878
miRNA-circRNA	hsa-miR-7-5p	circHIPK3(2)	hsa-miR-7-5p_circHIPK3(2)	Yes	No	No	Yes	No	-0.217022	-0.0857143	-0.399342	-0.16798	-0.278373	0.000578494	0.658419	6.10019e-05	0.383741	0.00630382	0.00603475	0.938311	0.00466665	0.903445	0.121404
miRNA-circRNA	hsa-miR-936	circHIPK3(2)	hsa-miR-936_circHIPK3(2)	No	No	No	Yes	No	-0.0978171	-0.276847	-0.103772	-0.227396	-0.0462008	0.124457	0.145979	0.316945	0.235496	0.656619	0.307957	0.705711	0.736801	0.841735	0.895456
miRNA-circRNA	hsa-miR-10400-5p	circCORO1C(7,8)	hsa-miR-10400-5p_circCORO1C(7,8)	No	No	No	Yes	No	0.049537	0.0472906	0.0711506	0.168966	0.0927845	0.437368	0.807539	0.493231	0.380917	0.371156	0.652675	0.963017	0.826897	0.903445	0.753511
miRNA-circRNA	hsa-miR-124-5p	circCORO1C(7,8)	hsa-miR-124-5p_circCORO1C(7,8)	No	No	No	Yes	No	-0.0414524	0.00468038	0.0279015	0.270936	0.0851455	0.515838	0.980776	0.788389	0.155141	0.411988	0.709423	0.996516	0.9502	0.780879	0.788871
miRNA-circRNA	hsa-miR-1248	circCORO1C(7,8)	hsa-miR-1248_circCORO1C(7,8)	No	No	No	Yes	No	-0.145647	-0.00541872	-0.263228	-0.164039	-0.0710529	0.0217722	0.977744	0.00995796	0.395156	0.493827	0.0971023	0.995456	0.137573	0.903445	0.833332
miRNA-circRNA	hsa-miR-1258	circCORO1C(7,8)	hsa-miR-1258_circCORO1C(7,8)	No	No	No	Yes	No	0.153077	0.0438973	0.156926	0.148245	0.0729481	0.015834	0.82112	0.128837	0.442808	0.482346	0.0778977	0.966146	0.525458	0.914713	0.826582
miRNA-circRNA	miR-214-5p	circEPB41L2(2,4)	hsa-miR-214-5p_circEPB41L2(2,4)	Yes	Yes	No	Yes	Yes	0.445318	0.233581	0.40882	0.268856	0.288788	1.75193e-13	0.222655	3.9025e-05	0.158461	0.00453646	4.1955e-11	0.770518	0.00352376	0.780879	0.100306
miRNA-circRNA	hsa-miR-1270	circCORO1C(7,8)	hsa-miR-1270_circCORO1C(7,8)	No	No	No	Yes	No	0.0305385	0.00615839	0.0344453	0.140814	0.0668505	0.632221	0.974707	0.740353	0.466251	0.519787	0.791253	0.994858	0.933164	0.923998	0.843544
miRNA-circRNA	hsa-miR-128-3p	circCORO1C(7,8)	hsa-miR-128-3p_circCORO1C(7,8)	No	No	No	Yes	No	-0.127675	-0.110837	-0.173362	-0.142857	-0.162997	0.0445698	0.567057	0.092937	0.459741	0.114509	0.158483	0.910729	0.458278	0.920606	0.511905
miRNA-circRNA	hsa-miR-129-5p	circCORO1C(7,8)	hsa-miR-129-5p_circCORO1C(7,8)	Yes	Yes	No	Yes	No	0.255217	0.224631	0.22766	0.202463	0.206692	4.77461e-05	0.241395	0.0265004	0.292206	0.0444663	0.000792125	0.781153	0.239286	0.858705	0.335623
miRNA-circRNA	hsa-miR-135a-3p	circCORO1C(7,8)	hsa-miR-135a-3p_circCORO1C(7,8)	No	No	No	Yes	No	0.135109	0.233797	0.0487029	0.395644	0.113171	0.033444	0.222214	0.63929	0.033633	0.274848	0.130125	0.770518	0.896472	0.607766	0.6866
miRNA-circRNA	hsa-miR-136-5p	circCORO1C(7,8)	hsa-miR-136-5p_circCORO1C(7,8)	No	No	No	Yes	No	0.130092	0.227586	0.0715146	0.070936	0.215846	0.0406529	0.235094	0.491017	0.714619	0.0356594	0.149377	0.776784	0.826786	0.973324	0.298046
miRNA-circRNA	hsa-miR-139-3p	circCORO1C(7,8)	hsa-miR-139-3p_circCORO1C(7,8)	Yes	Yes	No	Yes	No	0.284325	0.337931	0.348012	0.259113	0.192072	5.38562e-06	0.0729839	0.000548685	0.174685	0.0622223	0.000127313	0.609084	0.021134	0.805826	0.39112
miRNA-circRNA	hsa-miR-140-5p	circCORO1C(7,8)	hsa-miR-140-5p_circCORO1C(7,8)	Yes	Yes	No	Yes	No	0.279827	0.181281	0.348628	0.0906404	0.115601	7.67147e-06	0.346646	0.000535543	0.640065	0.264608	0.00017606	0.824051	0.020773	0.954897	0.681374
miRNA-circRNA	hsa-miR-10b-3p	circLPAR1(2,3)	hsa-miR-10b-3p_circLPAR1(2,3)	Yes	Yes	No	No	Yes	0.441825	0.391674	-0.139242	0.685574	0.371613	2.83773e-13	0.0356208	0.17838	4.05696e-05	0.000209075	6.51259e-11	0.528017	0.595826	0.0337925	0.018574
miRNA-circRNA	miR-10b-3p	circWDR78(2,4)	hsa-miR-10b-3p_circWDR78(2,4)	Yes	Yes	No	Yes	Yes	0.441086	0.604926	0.0037702	0.458767	0.239722	3.13971e-13	0.000508484	0.971074	0.0123094	0.0192931	6.91741e-11	0.121771	0.992464	0.498531	0.219201
miRNA-circRNA	miR-125b-2-3p	circCORO1C(7,8)	hsa-miR-125b-2-3p_circCORO1C(7,8)	Yes	Yes	No	Yes	Yes	0.43437	0.496059	0.4222	0.363547	0.385682	7.79377e-13	0.00620463	2.02914e-05	0.0525549	0.000113459	1.65108e-10	0.317669	0.00228092	0.660245	0.0130194
miRNA-circRNA	hsa-miR-146a-3p	circCORO1C(7,8)	hsa-miR-146a-3p_circCORO1C(7,8)	No	No	No	Yes	No	-0.115632	-0.0768473	-0.160103	-0.0502463	-0.0841216	0.0690819	0.691944	0.121178	0.795754	0.417653	0.211862	0.945099	0.517713	0.982517	0.789953
miRNA-circRNA	hsa-miR-17-3p	circCORO1C(7,8)	hsa-miR-17-3p_circCORO1C(7,8)	Yes	No	No	Yes	No	-0.219522	-0.0162562	-0.168562	-0.226108	-0.208547	0.000497409	0.933298	0.102492	0.23823	0.0425486	0.00533021	0.987156	0.486315	0.846308	0.328638
miRNA-circRNA	hsa-miR-139-3p	circLPAR1(2,3)	hsa-miR-139-3p_circLPAR1(2,3)	Yes	Yes	No	No	Yes	0.4276	0.1244	-0.0608032	0.334156	0.394536	1.91047e-12	0.520257	0.558324	0.0764519	7.612e-05	3.89736e-10	0.90288	0.858098	0.704424	0.0102986
miRNA-circRNA	hsa-miR-203a-5p	circCORO1C(7,8)	hsa-miR-203a-5p_circCORO1C(7,8)	No	No	No	Yes	No	-0.150072	-0.188986	-0.155299	-0.16601	-0.0765905	0.0180396	0.326179	0.132901	0.389425	0.460688	0.0862173	0.821104	0.53045	0.903445	0.813292
miRNA-circRNA	hsa-miR-143-3p	chr14:34551714|34554912	hsa-miR-143-3p_chr14:34551714|34554912	Yes	Yes	No	No	Yes	0.426941	-0.134549	0.0199927	0.232716	0.308539	2.08278e-12	0.486509	0.847504	0.224423	0.00234986	3.95922e-10	0.898722	0.963911	0.831521	0.0711154
miRNA-circRNA	hsa-miR-342-3p	circCORO1C(7,8)	hsa-miR-342-3p_circCORO1C(7,8)	No	No	No	Yes	No	0.120924	0.0133005	0.0770717	0.0270936	0.222033	0.0572127	0.945405	0.457868	0.889046	0.0305771	0.187912	0.988149	0.815158	0.995226	0.276549
miRNA-circRNA	hsa-miR-3605-5p	circCORO1C(7,8)	hsa-miR-3605-5p_circCORO1C(7,8)	No	No	No	Yes	No	0.109862	0.0630542	0.1605	0.0717102	0.0179524	0.0842392	0.745223	0.120246	0.711635	0.862906	0.240036	0.95549	0.515642	0.972902	0.963488
miRNA-circRNA	hsa-miR-3914	circCORO1C(7,8)	hsa-miR-3914_circCORO1C(7,8)	Yes	No	No	Yes	No	0.205714	0.00496044	0.233451	0.0595252	0.196003	0.00112144	0.979626	0.0227959	0.759053	0.0569601	0.0101593	0.99641	0.221056	0.974574	0.378193
miRNA-circRNA	hsa-miR-4449	circCORO1C(7,8)	hsa-miR-4449_circCORO1C(7,8)	No	No	No	Yes	No	-0.0188546	0.107389	0.049112	0.189163	0.0182673	0.767651	0.579252	0.636475	0.325719	0.860525	0.876497	0.912098	0.895683	0.88947	0.962847
miRNA-circRNA	hsa-miR-4657	circCORO1C(7,8)	hsa-miR-4657_circCORO1C(7,8)	No	No	No	Yes	No	-0.146355	-0.126124	-0.161093	-0.0553088	-0.123849	0.021134	0.514444	0.118865	0.775672	0.231792	0.0954122	0.90288	0.515642	0.978338	0.650161
miRNA-circRNA	hsa-miR-576-3p	circCORO1C(7,8)	hsa-miR-576-3p_circCORO1C(7,8)	Yes	Yes	No	Yes	No	-0.270816	-0.0463054	-0.350686	-0.062069	-0.342045	1.52982e-05	0.811477	0.000493699	0.749076	0.000692219	0.000299867	0.963487	0.0195633	0.974574	0.0349793
miRNA-circRNA	hsa-miR-6088	circCORO1C(7,8)	hsa-miR-6088_circCORO1C(7,8)	No	No	No	Yes	No	0.0798201	0.191626	0.00568383	0.322167	0.155557	0.21033	0.319342	0.956404	0.0883077	0.132249	0.423603	0.81849	0.989608	0.725968	0.530043
miRNA-circRNA	hsa-miR-634	circCORO1C(7,8)	hsa-miR-634_circCORO1C(7,8)	No	No	No	Yes	No	0.0299544	0.0694461	0.0207257	0.194184	0.0243568	0.638752	0.720372	0.841984	0.312799	0.814758	0.794592	0.951038	0.963841	0.875691	0.95467
miRNA-circRNA	hsa-miR-6760-5p	circCORO1C(7,8)	hsa-miR-6760-5p_circCORO1C(7,8)	No	No	No	Yes	No	-0.148418	-0.0131697	-0.223815	-0.00938507	-0.121045	0.0193641	0.945942	0.0292326	0.961463	0.242613	0.0910046	0.988149	0.25119	0.99761	0.65968
miRNA-circRNA	hsa-miR-6820-5p	circCORO1C(7,8)	hsa-miR-6820-5p_circCORO1C(7,8)	No	No	No	Yes	No	-0.164615	-0.344488	-0.0481105	-0.0423698	-0.190107	0.00940428	0.0672505	0.643376	0.82725	0.0649975	0.0526946	0.602172	0.897239	0.988724	0.399806
miRNA-circRNA	hsa-miR-6847-5p	circCORO1C(7,8)	hsa-miR-6847-5p_circCORO1C(7,8)	No	No	No	Yes	No	0.0430801	0.0266141	0.0687407	0.305703	0.0470348	0.499477	0.890998	0.508026	0.106805	0.650822	0.697369	0.978452	0.831315	0.745936	0.892834
miRNA-circRNA	hsa-miR-6856-5p	circCORO1C(7,8)	hsa-miR-6856-5p_circCORO1C(7,8)	Yes	No	No	Yes	No	-0.185038	-0.146798	-0.0780045	-0.15125	-0.145256	0.0034494	0.447321	0.452427	0.433509	0.160171	0.0243894	0.882663	0.812288	0.913639	0.569899
miRNA-circRNA	hsa-miR-6878-5p	circCORO1C(7,8)	hsa-miR-6878-5p_circCORO1C(7,8)	No	No	No	Yes	No	-0.133432	-0.0428783	-0.081696	-0.156177	-0.0946091	0.0357225	0.825209	0.431253	0.4185	0.361781	0.135978	0.966146	0.802099	0.908119	0.747166
miRNA-circRNA	hsa-miR-7-5p	circCORO1C(7,8)	hsa-miR-7-5p_circCORO1C(7,8)	Yes	Yes	No	Yes	No	-0.252678	-0.0527094	-0.480991	-0.0773399	-0.185646	5.70793e-05	0.785967	8.06576e-07	0.690066	0.0716728	0.000917467	0.959498	0.000277664	0.969897	0.413376
miRNA-circRNA	hsa-miR-8069	circCORO1C(7,8)	hsa-miR-8069_circCORO1C(7,8)	No	No	No	Yes	No	0.0958723	0.0167488	0.0595772	0.259606	0.210011	0.132159	0.931281	0.5663	0.173837	0.0410842	0.319816	0.987156	0.861965	0.805826	0.321437
miRNA-circRNA	hsa-miR-8075	circCORO1C(7,8)	hsa-miR-8075_circCORO1C(7,8)	No	No	No	Yes	No	0.0494981	0.0965517	0.0569361	0.2133	0.0688622	0.437728	0.618313	0.583663	0.266578	0.507274	0.653035	0.925705	0.868445	0.855659	0.838303
miRNA-circRNA	hsa-miR-8089	circCORO1C(7,8)	hsa-miR-8089_circCORO1C(7,8)	No	No	No	Yes	No	-0.0228074	0.162971	0.0310783	0.3711	0.0398794	0.72079	0.398285	0.764958	0.0474851	0.701198	0.846506	0.853933	0.942104	0.660245	0.911626
miRNA-circRNA	hsa-miR-874-3p	circCORO1C(7,8)	hsa-miR-874-3p_circCORO1C(7,8)	No	No	No	Yes	No	-0.117889	-0.0940887	-0.125378	-0.406897	-0.0329158	0.0637943	0.62734	0.226034	0.0284809	0.7515	0.202058	0.927123	0.655218	0.601382	0.928486
miRNA-circRNA	hsa-miR-125a-3p	circFGD4(6,11)	hsa-miR-125a-3p_circFGD4(6,11)	No	No	No	Yes	No	-0.0725115	-0.141379	-0.128913	-0.258128	-0.138784	0.25527	0.464445	0.21311	0.176388	0.179826	0.473729	0.889715	0.642448	0.810297	0.595131
miRNA-circRNA	hsa-miR-197-5p	circFGD4(6,11)	hsa-miR-197-5p_circFGD4(6,11)	No	No	No	Yes	No	0.0575763	0.218719	0.0318209	0.563155	0.0404123	0.366589	0.254329	0.759511	0.00146923	0.697399	0.58714	0.789528	0.939815	0.26105	0.911509
miRNA-circRNA	hsa-miR-215-3p	circFGD4(6,11)	hsa-miR-215-3p_circFGD4(6,11)	No	No	Yes	Yes	No	0.0956366	0.237931	0.062318	0.218227	0.110673	0.133117	0.213912	0.548544	0.255427	0.28565	0.320879	0.764587	0.852534	0.850025	0.699252
miRNA-circRNA	hsa-miR-26b-3p	circFGD4(6,11)	hsa-miR-26b-3p_circFGD4(6,11)	No	No	No	Yes	No	0.103297	0.0970443	0.0779751	0.0665025	0.0252831	0.104623	0.616514	0.452598	0.731784	0.807846	0.274978	0.925275	0.812288	0.974574	0.952263
miRNA-circRNA	hsa-miR-339-5p	circFGD4(6,11)	hsa-miR-339-5p_circFGD4(6,11)	No	No	No	Yes	No	0.0083585	0.444335	0.214628	0.0640394	0.0112836	0.895801	0.0157419	0.0367397	0.741376	0.913578	0.946295	0.412888	0.285823	0.974574	0.976138
miRNA-circRNA	hsa-miR-365a-5p	circFGD4(6,11)	hsa-miR-365a-5p_circFGD4(6,11)	Yes	No	No	Yes	No	-0.199188	-0.212315	-0.157454	-0.12069	-0.277575	0.00161811	0.268845	0.127538	0.53287	0.00646172	0.0136905	0.796076	0.522871	0.937329	0.122306
miRNA-circRNA	hsa-miR-3660	circFGD4(6,11)	hsa-miR-3660_circFGD4(6,11)	No	No	No	Yes	No	-0.0690263	-0.0926679	-0.0545709	-0.214778	-0.0572938	0.278885	0.632571	0.599415	0.2632	0.581296	0.499544	0.927578	0.87459	0.855659	0.867736
miRNA-circRNA	hsa-miR-4685-3p	circFGD4(6,11)	hsa-miR-4685-3p_circFGD4(6,11)	No	No	No	Yes	No	0.0437977	0.0847291	0.0514445	0.117067	0.184131	0.492353	0.662114	0.620523	0.545325	0.0740611	0.692336	0.939686	0.889137	0.939742	0.419043
miRNA-circRNA	hsa-miR-509-5p	circFGD4(6,11)	hsa-miR-509-5p_circFGD4(6,11)	No	No	No	Yes	No	-0.100963	-0.099581	-0.0423031	-0.173484	-0.111489	0.112741	0.607286	0.683976	0.368121	0.282093	0.288372	0.922474	0.911266	0.903445	0.697062
miRNA-circRNA	hsa-miR-576-3p	circFGD4(6,11)	hsa-miR-576-3p_circFGD4(6,11)	No	No	No	Yes	No	0.0617526	0.142857	0.117777	0.219704	0.058574	0.332799	0.459741	0.255658	0.252142	0.572866	0.558178	0.888198	0.683737	0.850025	0.863449
miRNA-circRNA	hsa-miR-615-5p	circFGD4(6,11)	hsa-miR-615-5p_circFGD4(6,11)	No	No	No	Yes	No	0.0709346	0.0241379	0.0962003	0.0403941	0.00593588	0.265778	0.901088	0.353727	0.835194	0.954473	0.485926	0.981256	0.765551	0.989301	0.989542
miRNA-circRNA	hsa-miR-6511a-3p	circFGD4(6,11)	hsa-miR-6511a-3p_circFGD4(6,11)	No	No	No	Yes	No	-0.0827687	-0.16601	-0.118309	-0.0300493	-0.057178	0.193914	0.389425	0.253502	0.877029	0.582062	0.403611	0.84732	0.683737	0.994314	0.867736
miRNA-circRNA	hsa-miR-6779-5p	circFGD4(6,11)	hsa-miR-6779-5p_circFGD4(6,11)	Yes	No	No	Yes	No	0.171056	0.144466	0.118257	0.610862	0.229046	0.00693171	0.454647	0.253711	0.000432074	0.0255702	0.0419474	0.885996	0.683737	0.16999	0.253031
miRNA-circRNA	hsa-miR-1248	circN4BP2L2(3,6)	hsa-miR-1248_circN4BP2L2(3,6)	Yes	No	No	Yes	No	-0.222136	-0.146305	-0.140719	-0.205911	-0.172969	0.000424009	0.448863	0.173771	0.283888	0.0936915	0.00467088	0.882663	0.590094	0.858473	0.468124
miRNA-circRNA	hsa-miR-1253	circN4BP2L2(3,6)	hsa-miR-1253_circN4BP2L2(3,6)	No	No	No	Yes	No	0.0706245	0.231556	0.126444	0.00344828	0.118258	0.267879	0.226807	0.222079	0.985836	0.253708	0.487811	0.7735	0.654475	0.998279	0.670712
miRNA-circRNA	hsa-miR-125a-3p	circN4BP2L2(3,6)	hsa-miR-125a-3p_circN4BP2L2(3,6)	Yes	Yes	No	Yes	No	0.274776	0.0182266	0.379139	0.184236	0.345449	1.1329e-05	0.925234	0.000151284	0.338706	0.000606622	0.000237263	0.986583	0.00925597	0.89908	0.0327517
miRNA-circRNA	hsa-miR-10b-3p	chr14:34551714|34554912	hsa-miR-10b-3p_chr14:34551714|34554912	Yes	Yes	No	No	Yes	0.426934	0.57516	-0.00408815	0.126687	0.118338	2.08455e-12	0.00109876	0.968636	0.512554	0.253386	3.95922e-10	0.16811	0.991402	0.934087	0.670712
miRNA-circRNA	hsa-miR-1270	circN4BP2L2(3,6)	hsa-miR-1270_circN4BP2L2(3,6)	No	No	No	Yes	No	0.0829927	0.239438	0.0370147	0.0816277	0.0614272	0.192706	0.210938	0.72175	0.673794	0.554285	0.402207	0.763074	0.928386	0.965316	0.857194
miRNA-circRNA	hsa-miR-139-3p	circN4BP2L2(3,6)	hsa-miR-139-3p_circN4BP2L2(3,6)	Yes	Yes	No	Yes	No	0.25665	0.0103448	0.253653	0.0305419	0.178325	4.31339e-05	0.957525	0.0131277	0.875028	0.0838137	0.000734774	0.99099	0.161762	0.994298	0.446034
miRNA-circRNA	hsa-miR-143-3p	circLPAR1(2,3)	hsa-miR-143-3p_circLPAR1(2,3)	Yes	Yes	No	No	Yes	0.424236	-0.303732	0.213949	0.186683	0.408946	2.96074e-12	0.109199	0.0373535	0.332217	3.87894e-05	5.43592e-10	0.670534	0.28856	0.896106	0.00712173
miRNA-circRNA	hsa-miR-141-5p	circN4BP2L2(3,6)	hsa-miR-141-5p_circN4BP2L2(3,6)	Yes	Yes	No	Yes	No	-0.26594	-0.0748768	-0.311968	-0.0497537	-0.312378	2.20032e-05	0.699474	0.00208654	0.797715	0.00205692	0.000420811	0.945681	0.0524779	0.982517	0.0654988
miRNA-circRNA	hsa-miR-143-3p	circN4BP2L2(3,6)	hsa-miR-143-3p_circN4BP2L2(3,6)	Yes	Yes	No	Yes	No	0.271107	0.0546798	0.274986	0.103448	0.328119	1.49661e-05	0.77816	0.00699771	0.593329	0.00116983	0.00029546	0.958261	0.11103	0.946246	0.0447459
miRNA-circRNA	miR-187-3p	circSLC8A1(2)	hsa-miR-187-3p_circSLC8A1(2)	Yes	Yes	Yes	Yes	Yes	0.349824	0.262348	0.433942	0.297537	0.314413	1.50423e-08	0.169174	1.11676e-05	0.116987	0.00191542	8.04395e-07	0.716922	0.0015748	0.763475	0.0647247
miRNA-circRNA	hsa-miR-181a-3p	circN4BP2L2(3,6)	hsa-miR-181a-3p_circN4BP2L2(3,6)	Yes	No	No	Yes	No	-0.226763	-0.182266	-0.195325	-0.0408867	-0.235913	0.000318174	0.343987	0.0578409	0.833212	0.0213612	0.00377695	0.824051	0.363685	0.989301	0.232066
miRNA-circRNA	hsa-miR-203a-5p	circN4BP2L2(3,6)	hsa-miR-203a-5p_circN4BP2L2(3,6)	No	No	No	Yes	No	-0.11977	-0.0574104	-0.180045	-0.130542	-0.130956	0.0596471	0.767376	0.0808237	0.499698	0.205887	0.19269	0.958261	0.430177	0.930713	0.622065
miRNA-circRNA	hsa-miR-214-5p	circZNF609(2)	hsa-miR-214-5p_circZNF609(2)	Yes	Yes	No	No	Yes	0.420599	-0.0285714	0.277184	0.103941	0.420683	4.72911e-12	0.883034	0.00654027	0.591562	2.18841e-05	8.13997e-10	0.975874	0.106273	0.946246	0.00586453
miRNA-circRNA	hsa-miR-29b-1-5p	circN4BP2L2(3,6)	hsa-miR-29b-1-5p_circN4BP2L2(3,6)	Yes	No	No	Yes	No	-0.212004	-0.0610837	-0.00949751	-0.0561576	-0.315831	0.000779305	0.752936	0.927217	0.772318	0.00182208	0.00751009	0.957113	0.983895	0.976792	0.0619507
miRNA-circRNA	hsa-miR-29b-2-5p	circN4BP2L2(3,6)	hsa-miR-29b-2-5p_circN4BP2L2(3,6)	Yes	No	No	Yes	No	0.21692	0.10936	0.335792	0.0334975	0.0620612	0.000582046	0.572269	0.000878746	0.863042	0.550196	0.00606032	0.912098	0.0291574	0.992622	0.85486
miRNA-circRNA	hsa-miR-338-3p	circN4BP2L2(3,6)	hsa-miR-338-3p_circN4BP2L2(3,6)	Yes	No	No	Yes	No	0.212145	0.237438	0.146578	0.0497537	0.251108	0.000772838	0.21489	0.15636	0.797715	0.0141058	0.00749435	0.765628	0.568043	0.982517	0.192313
miRNA-circRNA	hsa-miR-3914	circN4BP2L2(3,6)	hsa-miR-3914_circN4BP2L2(3,6)	No	No	Yes	Yes	No	0.146581	0.352191	0.0641308	0.144845	0.116988	0.0209336	0.0609688	0.536951	0.453454	0.258879	0.0950556	0.592509	0.845145	0.91952	0.675465
miRNA-circRNA	hsa-miR-4271	circN4BP2L2(3,6)	hsa-miR-4271_circN4BP2L2(3,6)	No	No	No	Yes	No	-0.034058	-0.079783	-0.0584085	-0.0410641	-0.0373119	0.593486	0.680778	0.573953	0.832498	0.719608	0.765017	0.944045	0.865031	0.989301	0.918565
miRNA-circRNA	hsa-miR-4685-3p	circN4BP2L2(3,6)	hsa-miR-4685-3p_circN4BP2L2(3,6)	No	No	No	Yes	No	0.140127	0.262562	0.165791	0.0845348	0.0733982	0.0273512	0.168814	0.108346	0.662843	0.47964	0.11337	0.716353	0.501064	0.961026	0.82455
miRNA-circRNA	hsa-miR-4699-5p	circN4BP2L2(3,6)	hsa-miR-4699-5p_circN4BP2L2(3,6)	No	No	No	Yes	No	-0.161571	-0.110395	-0.197514	-0.0033564	-0.170875	0.0108241	0.568617	0.0550368	0.986213	0.0977949	0.0582219	0.910729	0.355834	0.998279	0.473775
miRNA-circRNA	hsa-miR-4723-5p	circN4BP2L2(3,6)	hsa-miR-4723-5p_circN4BP2L2(3,6)	No	No	No	Yes	No	-0.0879223	-0.169527	-0.0258238	-0.208023	-0.0362488	0.1675	0.379314	0.803818	0.278868	0.727279	0.368594	0.840931	0.956293	0.858034	0.920675
miRNA-circRNA	hsa-miR-4739	circN4BP2L2(3,6)	hsa-miR-4739_circN4BP2L2(3,6)	No	No	No	Yes	No	-0.031902	-0.0507389	-0.0712708	-0.125385	-0.0210535	0.617088	0.793794	0.492499	0.516931	0.839518	0.780248	0.959582	0.826786	0.934087	0.959591
miRNA-circRNA	hsa-miR-5196-5p	circN4BP2L2(3,6)	hsa-miR-5196-5p_circN4BP2L2(3,6)	No	No	No	Yes	No	-0.0842908	-0.0137533	-0.0267869	-0.136908	-0.0265396	0.185815	0.94355	0.796657	0.478829	0.798494	0.393187	0.988149	0.953288	0.928499	0.949519
miRNA-circRNA	hsa-miR-6124	circN4BP2L2(3,6)	hsa-miR-6124_circN4BP2L2(3,6)	No	No	Yes	Yes	No	-0.0778925	-0.0374615	-0.0522048	-0.180877	-0.0568489	0.221589	0.847014	0.615361	0.347739	0.58424	0.436827	0.971448	0.887446	0.903445	0.868383
miRNA-circRNA	hsa-miR-6529-5p	circN4BP2L2(3,6)	hsa-miR-6529-5p_circN4BP2L2(3,6)	No	No	No	Yes	No	0.00380032	-0.0406194	-0.132695	-0.125989	-0.00136426	0.952518	0.834287	0.199875	0.514899	0.989531	0.974708	0.967658	0.623391	0.934087	0.997153
miRNA-circRNA	hsa-miR-6746-5p	circN4BP2L2(3,6)	hsa-miR-6746-5p_circN4BP2L2(3,6)	No	No	No	Yes	No	-0.0918555	-0.0123213	-0.077644	-0.158887	-0.0271659	0.149222	0.949419	0.454525	0.41037	0.793843	0.343773	0.988571	0.813537	0.907563	0.948814
miRNA-circRNA	hsa-miR-6800-5p	circN4BP2L2(3,6)	hsa-miR-6800-5p_circN4BP2L2(3,6)	No	No	No	Yes	No	-0.0518065	0	-0.0180177	-0.134015	-0.0963647	0.416635	1	0.862412	0.488257	0.352901	0.633184	1	0.966214	0.929478	0.740769
miRNA-circRNA	hsa-miR-6838-5p	circN4BP2L2(3,6)	hsa-miR-6838-5p_circN4BP2L2(3,6)	No	No	No	Yes	No	0.0808408	0.00323684	0.0874257	0.00587576	0.100489	0.204538	0.986705	0.399533	0.975867	0.332579	0.416487	0.998078	0.788849	0.998068	0.731795
miRNA-circRNA	hsa-miR-7-5p	circN4BP2L2(3,6)	hsa-miR-7-5p_circN4BP2L2(3,6)	Yes	Yes	No	Yes	No	-0.290604	-0.170443	-0.394303	-0.00246305	-0.24968	3.25316e-06	0.376705	7.69361e-05	0.989883	0.0146815	8.49214e-05	0.840266	0.00548872	0.998279	0.197716
miRNA-circRNA	hsa-miR-8075	circN4BP2L2(3,6)	hsa-miR-8075_circN4BP2L2(3,6)	No	No	No	Yes	No	0.0431611	0.0990148	0.0645859	0.0300493	0.0458163	0.49867	0.60934	0.534059	0.877029	0.659299	0.696419	0.922474	0.844062	0.994314	0.895963
miRNA-circRNA	hsa-miR-105-5p	circRBM23(2,3)	hsa-miR-105-5p_circRBM23(2,3)	No	No	No	Yes	No	-0.145941	-0.252834	-0.156791	-0.0724138	-0.183979	0.0215058	0.185742	0.12917	0.708927	0.0743049	0.096304	0.745131	0.525458	0.971882	0.419336
miRNA-circRNA	hsa-miR-12115	circRBM23(2,3)	hsa-miR-12115_circRBM23(2,3)	No	No	No	Yes	No	-0.165539	-0.218827	-0.107278	-0.268097	-0.0407924	0.0090069	0.254089	0.300781	0.159683	0.694692	0.0510917	0.789528	0.725987	0.780879	0.911509
miRNA-circRNA	miR-214-5p	circCORO1C(7,8)	hsa-miR-214-5p_circCORO1C(7,8)	Yes	Yes	No	Yes	Yes	0.420102	0.204433	0.481033	0.310345	0.38275	5.03997e-12	0.287434	8.04542e-07	0.10132	0.000129165	8.41217e-10	0.80102	0.000277664	0.730388	0.0142288
miRNA-circRNA	hsa-miR-135a-3p	circRBM23(2,3)	hsa-miR-135a-3p_circRBM23(2,3)	No	No	No	Yes	No	0.124411	0.192576	0.0192675	0.149328	0.0216379	0.0503546	0.316902	0.852973	0.439444	0.835126	0.172269	0.816417	0.965114	0.9145	0.957737
miRNA-circRNA	hsa-miR-129-5p	circPLCE1(2)	hsa-miR-129-5p_circPLCE1(2)	Yes	Yes	No	No	Yes	0.419538	0.249045	-0.120585	0.290784	0.349179	5.41589e-12	0.192644	0.244419	0.125937	0.000524045	8.77374e-10	0.749352	0.674976	0.769155	0.0303835
miRNA-circRNA	miR-140-5p	circWDR78(2,4)	hsa-miR-140-5p_circWDR78(2,4)	Yes	Yes	No	Yes	Yes	0.418077	0.50936	0.151915	0.106173	0.20586	6.52256e-12	0.00476994	0.141662	0.58358	0.0453493	1.00027e-09	0.283748	0.545265	0.94413	0.33761
miRNA-circRNA	hsa-miR-143-5p	circLPAR1(2,3)	hsa-miR-143-5p_circLPAR1(2,3)	Yes	Yes	No	No	Yes	0.417994	-0.163813	0.291638	0.213317	0.393854	6.59117e-12	0.395817	0.00413702	0.26654	7.85294e-05	1.00027e-09	0.851958	0.0822626	0.855659	0.0102986
miRNA-circRNA	miR-140-5p	circEPB41L2(2,4)	hsa-miR-140-5p_circEPB41L2(2,4)	Yes	Yes	No	Yes	Yes	0.416969	0.020247	0.260743	0.191969	0.256523	7.50555e-12	0.916973	0.0107084	0.318459	0.0120965	1.08791e-09	0.983375	0.141783	0.882774	0.175172
miRNA-circRNA	hsa-miR-182-5p	circRBM23(2,3)	hsa-miR-182-5p_circRBM23(2,3)	Yes	Yes	No	Yes	No	-0.276056	-0.344998	-0.0914166	-0.0187192	-0.113821	1.02705e-05	0.0668202	0.37828	0.923219	0.272084	0.000220116	0.602172	0.779096	0.996377	0.686126
miRNA-circRNA	hsa-miR-197-3p	circRBM23(2,3)	hsa-miR-197-3p_circRBM23(2,3)	No	No	No	Yes	No	0.0921833	0.0251355	0.0786001	0.186207	0.0775204	0.14777	0.897021	0.448972	0.333474	0.455246	0.341695	0.980257	0.810534	0.898618	0.810438
miRNA-circRNA	hsa-miR-205-3p	circRBM23(2,3)	hsa-miR-205-3p_circRBM23(2,3)	No	No	No	Yes	No	-0.115729	-0.0742069	-0.0500336	-0.433075	-0.00253159	0.0688485	0.702041	0.630152	0.0189408	0.980575	0.211614	0.946596	0.892182	0.557324	0.996275
miRNA-circRNA	miR-214-5p	circUBXN7(3,5)	hsa-miR-214-5p_circUBXN7(3,5)	Yes	Yes	No	Yes	Yes	0.413598	0.295074	0.397536	0.525616	0.433722	1.1467e-11	0.120195	6.63201e-05	0.00340928	1.12956e-05	1.57901e-09	0.682508	0.00500399	0.307841	0.00365977
miRNA-circRNA	hsa-miR-2392	circRBM23(2,3)	hsa-miR-2392_circRBM23(2,3)	No	No	Yes	Yes	No	-0.110577	-0.149335	-0.198779	-0.111823	-0.0615566	0.0822271	0.439423	0.0534679	0.563594	0.553449	0.236194	0.877708	0.353146	0.939742	0.85704
miRNA-circRNA	hsa-miR-298	circRBM23(2,3)	hsa-miR-298_circRBM23(2,3)	No	No	No	Yes	No	-0.155072	-0.0847708	-0.0295515	-0.358172	-0.0538624	0.0145035	0.661957	0.776195	0.0564151	0.604171	0.0733568	0.939686	0.945022	0.661571	0.876657
miRNA-circRNA	miR-215-3p	chr14:34551714|34554912	hsa-miR-215-3p_chr14:34551714|34554912	Yes	Yes	No	Yes	Yes	0.409389	0.401676	0.278764	0.306388	0.197178	1.93414e-11	0.0307853	0.00622786	0.105981	0.0554594	2.59835e-09	0.501659	0.103054	0.745523	0.375834
miRNA-circRNA	hsa-miR-339-5p	circRBM23(2,3)	hsa-miR-339-5p_circRBM23(2,3)	Yes	No	No	Yes	No	-0.214026	-0.172006	-0.027082	-0.0995074	-0.156498	0.000691678	0.37228	0.794466	0.607553	0.129896	0.00690174	0.840266	0.953143	0.947988	0.530043
miRNA-circRNA	hsa-miR-342-3p	circRBM23(2,3)	hsa-miR-342-3p_circRBM23(2,3)	Yes	Yes	No	Yes	No	0.298047	0.285362	0.274859	0.29064	0.262583	1.76178e-06	0.133478	0.00702505	0.126132	0.0101482	5.10731e-05	0.692275	0.11103	0.769155	0.156536
miRNA-circRNA	hsa-miR-3605-5p	circRBM23(2,3)	hsa-miR-3605-5p_circRBM23(2,3)	No	No	Yes	Yes	No	0.0769784	0.111878	0.0461393	0.105964	0.124341	0.227076	0.563401	0.657048	0.584327	0.229927	0.444153	0.909272	0.901002	0.94413	0.64812
miRNA-circRNA	hsa-miR-4502	circRBM23(2,3)	hsa-miR-4502_circRBM23(2,3)	No	No	No	Yes	No	-0.142599	-0.0911892	-0.019738	-0.268344	-0.0694548	0.0247172	0.638033	0.849424	0.159285	0.503618	0.10603	0.928465	0.963911	0.780879	0.837539
miRNA-circRNA	hsa-miR-4533	circRBM23(2,3)	hsa-miR-4533_circRBM23(2,3)	No	No	No	Yes	No	-0.14632	-0.303105	-0.0211365	-0.150739	-0.00257191	0.0211652	0.109969	0.838894	0.435083	0.980265	0.0954122	0.672053	0.963841	0.913715	0.996275
miRNA-circRNA	hsa-miR-4685-3p	circRBM23(2,3)	hsa-miR-4685-3p_circRBM23(2,3)	No	No	No	Yes	No	0.139911	0.475111	0.0754401	0.114603	0.102616	0.0275921	0.00920012	0.46747	0.553875	0.322394	0.113934	0.368775	0.819132	0.939742	0.722435
miRNA-circRNA	hsa-miR-4716-3p	circRBM23(2,3)	hsa-miR-4716-3p_circRBM23(2,3)	No	No	No	Yes	No	-0.053834	0.057735	0.0190843	0.04514	0.000245594	0.398609	0.766097	0.854355	0.816141	0.998115	0.618065	0.957981	0.965686	0.986994	0.998902
miRNA-circRNA	hsa-miR-515-5p	circRBM23(2,3)	hsa-miR-515-5p_circRBM23(2,3)	Yes	No	No	Yes	No	-0.171085	-0.0744618	-0.0659607	-0.162792	-0.0301369	0.00692194	0.701064	0.525372	0.398809	0.771881	0.0419428	0.945911	0.840246	0.903445	0.940195
miRNA-circRNA	hsa-miR-6078	circRBM23(2,3)	hsa-miR-6078_circRBM23(2,3)	No	No	No	Yes	No	-0.12192	-0.0719566	-0.0207699	-0.248799	-0.0825578	0.0551789	0.710686	0.841652	0.193099	0.426392	0.183641	0.948912	0.963841	0.823187	0.795437
miRNA-circRNA	hsa-miR-647	circRBM23(2,3)	hsa-miR-647_circRBM23(2,3)	No	No	No	Yes	No	-0.15927	-0.0551996	-0.187562	-0.26798	-0.141686	0.0120197	0.776104	0.0687414	0.159873	0.170803	0.062992	0.958261	0.401089	0.780879	0.586381
miRNA-circRNA	hsa-miR-6741-5p	circRBM23(2,3)	hsa-miR-6741-5p_circRBM23(2,3)	No	No	No	Yes	No	0.0491875	0.341097	0.0767839	0.147188	0.0871828	0.440612	0.0701705	0.459553	0.446103	0.40085	0.654865	0.605798	0.815158	0.916783	0.781049
miRNA-circRNA	hsa-miR-6753-5p	circRBM23(2,3)	hsa-miR-6753-5p_circRBM23(2,3)	No	No	No	Yes	No	-0.153757	-0.285821	-0.133974	-0.214848	-0.0921648	0.0153691	0.132827	0.195536	0.263041	0.374373	0.0764708	0.690986	0.619993	0.855659	0.757827
miRNA-circRNA	hsa-miR-6763-5p	circRBM23(2,3)	hsa-miR-6763-5p_circRBM23(2,3)	No	No	No	Yes	No	-0.132736	-0.0668239	-0.174118	-0.117748	-0.0424621	0.0367066	0.730535	0.0914998	0.542972	0.682852	0.138574	0.953427	0.456091	0.939216	0.905393
miRNA-circRNA	hsa-miR-6838-5p	circRBM23(2,3)	hsa-miR-6838-5p_circRBM23(2,3)	No	No	Yes	Yes	No	0.0551978	0.013452	0.0594977	0.0365319	0.143951	0.386751	0.944785	0.566819	0.850768	0.163999	0.607941	0.988149	0.861965	0.991741	0.576547
miRNA-circRNA	hsa-miR-6842-3p	circRBM23(2,3)	hsa-miR-6842-3p_circRBM23(2,3)	Yes	No	No	Yes	No	-0.229829	-0.155249	-0.313888	-0.000985222	-0.154544	0.000262189	0.421305	0.00195105	0.995953	0.134819	0.0032092	0.869738	0.0499832	0.99852	0.533741
miRNA-circRNA	hsa-miR-6894-5p	circRBM23(2,3)	hsa-miR-6894-5p_circRBM23(2,3)	No	No	No	Yes	No	-0.165029	-0.238324	-0.200035	-0.180222	-0.111788	0.00922428	0.213134	0.0519455	0.349518	0.280795	0.0519502	0.7634	0.34686	0.903445	0.695876
miRNA-circRNA	hsa-miR-767-5p	circRBM23(2,3)	hsa-miR-767-5p_circRBM23(2,3)	No	No	Yes	Yes	No	-0.109396	-0.294727	-0.0366584	-0.098288	-0.17565	0.0855725	0.120652	0.724321	0.611982	0.0886377	0.242453	0.683267	0.928386	0.948156	0.459282
miRNA-circRNA	hsa-miR-10396a-5p	chr14:34551714|34554912	hsa-miR-10396a-5p_chr14:34551714|34554912	No	No	No	Yes	No	-0.151499	-0.139002	-0.0416057	-0.0943423	-0.0801348	0.0169612	0.472065	0.688916	0.626408	0.440138	0.0819682	0.892504	0.914094	0.951373	0.804395
miRNA-circRNA	hsa-miR-124-5p	chr14:34551714|34554912	hsa-miR-124-5p_chr14:34551714|34554912	No	No	No	Yes	No	-0.0991985	0.0534812	0.0246444	0.0323562	0.00048717	0.119202	0.782906	0.81261	0.867667	0.996262	0.298982	0.959073	0.958481	0.992622	0.998902
miRNA-circRNA	hsa-miR-1270	chr14:34551714|34554912	hsa-miR-1270_chr14:34551714|34554912	No	No	No	Yes	No	-0.10568	-0.363031	-0.268726	-0.0910829	-0.0922722	0.0968161	0.0529158	0.00845922	0.638427	0.373814	0.262433	0.569222	0.125251	0.954521	0.757252
miRNA-circRNA	hsa-miR-1272	chr14:34551714|34554912	hsa-miR-1272_chr14:34551714|34554912	No	No	No	Yes	No	-0.1178	-0.0759931	-0.220138	-0.151202	-0.0717183	0.0639977	0.695205	0.0320646	0.433656	0.489779	0.202353	0.945099	0.266204	0.913639	0.829042
miRNA-circRNA	hsa-miR-140-5p	circLPAR1(2,3)	hsa-miR-140-5p_circLPAR1(2,3)	Yes	Yes	No	No	Yes	0.403866	0.464097	-0.0756941	0.328484	0.279608	3.79821e-11	0.0112113	0.465968	0.0818986	0.00606654	4.75466e-09	0.38157	0.819132	0.717798	0.119338
miRNA-circRNA	hsa-miR-1323	chr14:34551714|34554912	hsa-miR-1323_chr14:34551714|34554912	Yes	No	No	Yes	No	-0.219047	-0.131261	-0.171228	-0.323792	-0.0644716	0.000511962	0.497319	0.0970938	0.0866243	0.534785	0.00546367	0.902412	0.469821	0.725683	0.850566
miRNA-circRNA	hsa-miR-1343-5p	chr14:34551714|34554912	hsa-miR-1343-5p_chr14:34551714|34554912	Yes	Yes	No	Yes	No	-0.259985	-0.186591	-0.128708	-0.177805	-0.110257	3.39722e-05	0.33246	0.213847	0.356126	0.287477	0.000603609	0.821104	0.642942	0.903445	0.701111
miRNA-circRNA	miR-147a	circPLCE1(2)	hsa-miR-147a_circPLCE1(2)	Yes	Yes	No	Yes	Yes	0.403447	0.339739	0.260867	0.16757	0.229455	3.99563e-11	0.0713668	0.0106698	0.38492	0.025301	4.89065e-09	0.607011	0.141783	0.903445	0.253031
miRNA-circRNA	hsa-miR-15a-3p	chr14:34551714|34554912	hsa-miR-15a-3p_chr14:34551714|34554912	No	No	No	Yes	No	-0.115034	-0.380278	-0.0205651	-0.0514574	-0.035904	0.0705423	0.0418554	0.843193	0.790938	0.729773	0.214548	0.537388	0.963841	0.982517	0.921838
miRNA-circRNA	hsa-miR-15b-3p	chr14:34551714|34554912	hsa-miR-15b-3p_chr14:34551714|34554912	Yes	Yes	No	Yes	No	-0.28555	-0.506161	-0.103338	-0.210813	-0.171149	4.88582e-06	0.00508617	0.318984	0.272327	0.0972513	0.000117516	0.294891	0.73729	0.85664	0.472457
miRNA-circRNA	hsa-miR-1911-5p	chr14:34551714|34554912	hsa-miR-1911-5p_chr14:34551714|34554912	No	No	No	Yes	No	-0.0426573	-0.268516	-0.00583398	-0.276152	-0.0302442	0.5037	0.159008	0.955254	0.147036	0.771091	0.700002	0.709134	0.989608	0.771856	0.940195
miRNA-circRNA	hsa-miR-197-3p	chr14:34551714|34554912	hsa-miR-197-3p_chr14:34551714|34554912	Yes	No	No	Yes	No	0.204325	0.451454	0.0315291	0.241925	0.217225	0.00121359	0.013961	0.76165	0.206094	0.0344693	0.0108163	0.406678	0.940592	0.824938	0.292538
miRNA-circRNA	hsa-miR-205-3p	chr14:34551714|34554912	hsa-miR-205-3p_chr14:34551714|34554912	No	No	No	Yes	No	-0.154673	-0.184023	-0.139648	-0.297912	-0.0401466	0.0147613	0.339275	0.177105	0.116503	0.699292	0.074387	0.82227	0.593728	0.763475	0.911509
miRNA-circRNA	miR-143-5p	circLINC00632(5)	hsa-miR-143-5p_circLINC00632(5)	Yes	Yes	No	Yes	Yes	0.401313	0.0221675	0.209588	0.352651	0.419311	5.16736e-11	0.909128	0.0415027	0.0606085	2.34241e-05	6.0557e-09	0.981473	0.310994	0.671256	0.00586453
miRNA-circRNA	hsa-miR-2467-3p	chr14:34551714|34554912	hsa-miR-2467-3p_chr14:34551714|34554912	Yes	No	No	Yes	No	-0.18603	-0.270513	-0.104056	-0.130743	-0.0533213	0.00327665	0.155811	0.315615	0.499033	0.607814	0.0235304	0.709134	0.736584	0.930713	0.876662
miRNA-circRNA	hsa-miR-26b-3p	chr14:34551714|34554912	hsa-miR-26b-3p_chr14:34551714|34554912	Yes	No	No	Yes	No	0.215635	0.0428783	0.0291283	0.15755	0.105053	0.000628555	0.825209	0.779318	0.41437	0.310973	0.0063876	0.966146	0.947324	0.908119	0.716077
miRNA-circRNA	hsa-miR-298	chr14:34551714|34554912	hsa-miR-298_chr14:34551714|34554912	No	No	No	Yes	No	-0.161731	-0.309019	-0.0423016	-0.164663	-0.179046	0.0107449	0.102864	0.683987	0.393336	0.08255	0.0580742	0.663437	0.911266	0.903445	0.442301
miRNA-circRNA	hsa-miR-3138	chr14:34551714|34554912	hsa-miR-3138_chr14:34551714|34554912	Yes	No	No	Yes	No	-0.180843	-0.190018	-0.0326004	-0.310523	-0.0580642	0.00427493	0.323494	0.753805	0.101113	0.576217	0.0289623	0.821104	0.938507	0.730388	0.866342
miRNA-circRNA	hsa-miR-365a-5p	chr14:34551714|34554912	hsa-miR-365a-5p_chr14:34551714|34554912	No	No	No	Yes	No	-0.106785	-0.0152785	-0.161566	-0.135149	-0.0466097	0.0933564	0.937301	0.11777	0.484549	0.653774	0.256335	0.987156	0.514007	0.929478	0.893768
miRNA-circRNA	hsa-miR-3916	chr14:34551714|34554912	hsa-miR-3916_chr14:34551714|34554912	No	No	No	Yes	No	-0.148161	-0.120749	-0.0628343	-0.370354	-0.11644	0.0195777	0.532666	0.54523	0.0479682	0.261133	0.0913071	0.903169	0.8493	0.660245	0.67728
miRNA-circRNA	hsa-miR-4433a-3p	chr14:34551714|34554912	hsa-miR-4433a-3p_chr14:34551714|34554912	Yes	No	No	Yes	No	-0.204828	-0.151418	-0.0618888	-0.246711	-0.25673	0.0011795	0.432994	0.551307	0.196985	0.012025	0.0106155	0.874436	0.853936	0.824938	0.175172
miRNA-circRNA	hsa-miR-4533	chr14:34551714|34554912	hsa-miR-4533_chr14:34551714|34554912	No	No	No	Yes	No	-0.152928	-0.139478	-0.00126835	-0.0542588	-0.1053	0.0159377	0.470535	0.990267	0.779826	0.309829	0.0782396	0.892131	0.997244	0.97878	0.715753
miRNA-circRNA	hsa-miR-4699-5p	chr14:34551714|34554912	hsa-miR-4699-5p_chr14:34551714|34554912	Yes	No	No	Yes	No	-0.182545	-0.570863	-0.112428	-0.222154	-0.120454	0.0039207	0.00122074	0.278031	0.246759	0.244937	0.026994	0.176942	0.703413	0.849999	0.661782
miRNA-circRNA	hsa-miR-4700-5p	chr14:34551714|34554912	hsa-miR-4700-5p_chr14:34551714|34554912	No	No	No	Yes	No	-0.147092	-0.137013	-0.0350413	-0.098313	-0.186734	0.020486	0.478488	0.736025	0.611891	0.0699956	0.0937785	0.895518	0.931332	0.948156	0.407974
miRNA-circRNA	hsa-miR-4727-3p	chr14:34551714|34554912	hsa-miR-4727-3p_chr14:34551714|34554912	No	No	No	Yes	No	-0.0693843	-0.118853	-0.0869226	-0.131623	-0.0784146	0.276393	0.539168	0.402262	0.496124	0.450047	0.496223	0.904889	0.789334	0.930713	0.809277
miRNA-circRNA	hsa-miR-485-3p	chr14:34551714|34554912	hsa-miR-485-3p_chr14:34551714|34554912	Yes	No	No	Yes	No	0.209525	0.217348	0.164422	0.100316	0.101427	0.000900623	0.257392	0.111333	0.604621	0.328064	0.00842721	0.789528	0.50566	0.947349	0.727153
miRNA-circRNA	hsa-miR-5093	chr14:34551714|34554912	hsa-miR-5093_chr14:34551714|34554912	No	No	No	Yes	No	-0.138508	-0.0347505	-0.133698	-0.0246526	-0.00190607	0.0292034	0.85797	0.196468	0.89899	0.985374	0.11871	0.972201	0.621263	0.995226	0.996275
miRNA-circRNA	hsa-miR-515-5p	chr14:34551714|34554912	hsa-miR-515-5p_chr14:34551714|34554912	Yes	No	No	Yes	No	-0.240176	-0.0352453	-0.0153293	-0.0821265	-0.154673	0.000133863	0.855968	0.882783	0.671911	0.134489	0.00189542	0.972201	0.970553	0.965181	0.533741
miRNA-circRNA	hsa-miR-5196-5p	chr14:34551714|34554912	hsa-miR-5196-5p_chr14:34551714|34554912	Yes	No	No	Yes	No	-0.209679	-0.197645	-0.149222	-0.105013	-0.209397	0.000892619	0.304084	0.148943	0.587722	0.0416934	0.00841712	0.814681	0.558841	0.944832	0.324361
miRNA-circRNA	hsa-miR-6124	chr14:34551714|34554912	hsa-miR-6124_chr14:34551714|34554912	Yes	No	No	Yes	No	-0.23991	-0.176797	-0.250755	-0.0826734	-0.142208	0.000136252	0.358903	0.014246	0.669847	0.169219	0.00191447	0.832385	0.16911	0.964847	0.58324
miRNA-circRNA	hsa-miR-615-5p	chr14:34551714|34554912	hsa-miR-615-5p_chr14:34551714|34554912	No	No	No	Yes	No	0.159337	0.517496	0.0220369	0.134154	0.205516	0.0119834	0.00404013	0.832129	0.487803	0.0457184	0.0628613	0.283748	0.962095	0.929478	0.339834
miRNA-circRNA	hsa-miR-6746-5p	chr14:34551714|34554912	hsa-miR-6746-5p_chr14:34551714|34554912	Yes	No	No	Yes	No	-0.248904	-0.107495	-0.163305	-0.172753	-0.158457	7.4174e-05	0.578876	0.113818	0.370174	0.125101	0.0011444	0.912098	0.509266	0.903445	0.524623
miRNA-circRNA	hsa-miR-6752-5p	chr14:34551714|34554912	hsa-miR-6752-5p_chr14:34551714|34554912	Yes	No	No	Yes	No	-0.171373	-0.129352	-0.123719	-0.04163	-0.0720287	0.00682647	0.50365	0.232284	0.830223	0.487897	0.0415472	0.902412	0.660857	0.989073	0.828534
miRNA-circRNA	hsa-miR-6760-5p	chr14:34551714|34554912	hsa-miR-6760-5p_chr14:34551714|34554912	Yes	No	No	Yes	No	-0.206341	-0.267071	-0.117334	-0.236718	-0.0730193	0.00108199	0.16135	0.257464	0.216327	0.481918	0.00983436	0.709692	0.683737	0.82645	0.826402
miRNA-circRNA	hsa-miR-6763-5p	chr14:34551714|34554912	hsa-miR-6763-5p_chr14:34551714|34554912	Yes	No	No	Yes	No	-0.22681	-0.13835	-0.101094	-0.376125	-0.13723	0.000317232	0.474164	0.329659	0.0443333	0.184798	0.0037739	0.893312	0.751558	0.657173	0.601221
miRNA-circRNA	hsa-miR-6775-5p	chr14:34551714|34554912	hsa-miR-6775-5p_chr14:34551714|34554912	Yes	No	No	Yes	No	-0.225982	-0.169011	-0.194466	-0.0197112	-0.207642	0.000334114	0.380788	0.0589727	0.919163	0.0434754	0.00388249	0.840931	0.36579	0.996072	0.331872
miRNA-circRNA	hsa-miR-6802-5p	chr14:34551714|34554912	hsa-miR-6802-5p_chr14:34551714|34554912	No	No	No	Yes	No	-0.147448	-0.132879	-0.00158055	-0.152275	-0.0947926	0.0201795	0.491983	0.987872	0.430364	0.360847	0.0929338	0.900511	0.997244	0.913639	0.746687
miRNA-circRNA	hsa-miR-6809-5p	chr14:34551714|34554912	hsa-miR-6809-5p_chr14:34551714|34554912	Yes	No	No	Yes	No	-0.180722	-0.0558394	-0.232475	-0.0323399	-0.132438	0.00430113	0.773575	0.0233876	0.867733	0.200756	0.0290682	0.958261	0.222485	0.992622	0.616792
miRNA-circRNA	hsa-miR-6890-5p	chr14:34551714|34554912	hsa-miR-6890-5p_chr14:34551714|34554912	No	No	No	Yes	No	-0.147099	-0.118291	-0.0234616	-0.0932587	-0.185337	0.0204798	0.541103	0.821451	0.630393	0.0721542	0.0937785	0.904889	0.960291	0.952936	0.41524
miRNA-circRNA	hsa-miR-6894-5p	chr14:34551714|34554912	hsa-miR-6894-5p_chr14:34551714|34554912	Yes	No	No	Yes	No	-0.182794	-0.206038	-0.085111	-0.351654	-0.126182	0.00387122	0.283585	0.412178	0.0613914	0.223049	0.0266867	0.80102	0.794487	0.671256	0.644638
miRNA-circRNA	hsa-miR-711	chr14:34551714|34554912	hsa-miR-711_chr14:34551714|34554912	Yes	No	No	Yes	No	-0.204394	-0.0728033	-0.0480531	-0.0629112	-0.17274	0.00120888	0.707429	0.643772	0.745782	0.0941344	0.0107918	0.94799	0.897241	0.974574	0.469224
miRNA-circRNA	hsa-miR-765	chr14:34551714|34554912	hsa-miR-765_chr14:34551714|34554912	Yes	No	No	Yes	No	-0.186358	-0.173977	-0.0828145	-0.044552	-0.193768	0.00322133	0.36674	0.42495	0.818496	0.0599057	0.0232544	0.836642	0.798576	0.987574	0.385135
miRNA-circRNA	hsa-miR-8073	chr14:34551714|34554912	hsa-miR-8073_chr14:34551714|34554912	Yes	No	No	Yes	No	-0.167612	-0.224581	-0.0318609	-0.205466	-0.0414302	0.00817002	0.241502	0.759218	0.284953	0.690161	0.0473191	0.781153	0.939748	0.858473	0.909427
miRNA-circRNA	hsa-miR-936	chr14:34551714|34554912	hsa-miR-936_chr14:34551714|34554912	Yes	Yes	No	Yes	No	-0.257674	-0.128142	-0.102248	-0.179745	-0.278016	4.0097e-05	0.507682	0.32414	0.350814	0.00637396	0.000692333	0.902412	0.746389	0.903445	0.121506
miRNA-circRNA	hsa-miR-143-5p	circN4BP2L2(3,6)	hsa-miR-143-5p_circN4BP2L2(3,6)	Yes	Yes	Yes	Yes	No	0.27401	0.122167	0.353597	0.130049	0.233603	1.20112e-05	0.527828	0.000439602	0.501332	0.0227053	0.000249651	0.90288	0.0179358	0.930713	0.238725
miRNA-circRNA	hsa-miR-9851-3p	chr14:34551714|34554912	hsa-miR-9851-3p_chr14:34551714|34554912	No	No	No	Yes	No	-0.134504	-0.309513	-0.060314	-0.0898232	-0.0446228	0.034251	0.102287	0.5615	0.643096	0.667642	0.132111	0.662178	0.859572	0.956345	0.898372
miRNA-circRNA	miR-10b-3p	circPLCE1(2)	hsa-miR-10b-3p_circPLCE1(2)	Yes	Yes	No	Yes	Yes	0.393615	0.00221702	0.273255	0.248398	0.186615	1.28677e-10	0.990893	0.0073776	0.193841	0.0701781	1.36298e-08	0.998855	0.115443	0.823187	0.408174
miRNA-circRNA	hsa-miR-10400-5p	circVRK1(2,11)	hsa-miR-10400-5p_circVRK1(2,11)	Yes	No	No	Yes	No	0.200532	0.0315426	0.286956	0.397044	0.0863582	0.00150183	0.870967	0.00481092	0.0329537	0.405336	0.0129453	0.974336	0.088624	0.607766	0.784466
miRNA-circRNA	hsa-miR-1183	circVRK1(2,11)	hsa-miR-1183_circVRK1(2,11)	Yes	Yes	No	Yes	No	0.29247	0.177022	0.02143	0.2721	0.28603	2.79398e-06	0.358283	0.836688	0.153305	0.0049552	7.36327e-05	0.832385	0.963686	0.780495	0.106614
miRNA-circRNA	hsa-miR-12115	circVRK1(2,11)	hsa-miR-12115_circVRK1(2,11)	No	No	No	Yes	No	0.108303	0.121242	0.111869	0.184487	0.168431	0.0887642	0.530983	0.280444	0.338039	0.102761	0.248267	0.903169	0.70598	0.89908	0.483769
miRNA-circRNA	hsa-miR-1225-5p	circVRK1(2,11)	hsa-miR-1225-5p_circVRK1(2,11)	No	No	No	Yes	No	0.0534302	0.220926	0.0876521	0.363041	0.0345742	0.402162	0.249449	0.39831	0.0529091	0.739417	0.621697	0.787825	0.788293	0.660245	0.923517
miRNA-circRNA	hsa-miR-1255a	circVRK1(2,11)	hsa-miR-1255a_circVRK1(2,11)	No	No	No	Yes	No	0.0849636	0.0566782	0.0334482	0.105419	0.0143208	0.182315	0.770264	0.747614	0.586272	0.890445	0.388742	0.958261	0.936191	0.94413	0.970089
miRNA-circRNA	hsa-miR-1258	circVRK1(2,11)	hsa-miR-1258_circVRK1(2,11)	No	No	No	Yes	No	0.132711	0.357035	0.32125	0.422139	0.0131965	0.0367423	0.0572597	0.00150205	0.0225426	0.898999	0.138614	0.585133	0.041912	0.56067	0.970848
miRNA-circRNA	hsa-miR-1283	circVRK1(2,11)	hsa-miR-1283_circVRK1(2,11)	Yes	No	No	Yes	No	0.197724	0.0320355	0.066833	0.232512	0.0315603	0.00175415	0.868968	0.519897	0.224839	0.761421	0.0146613	0.974336	0.837714	0.831521	0.934263
miRNA-circRNA	hsa-miR-1343-5p	circVRK1(2,11)	hsa-miR-1343-5p_circVRK1(2,11)	Yes	No	No	Yes	No	0.218319	0.0791225	0.207728	0.310481	0.124886	0.000535026	0.683284	0.0433869	0.101162	0.227876	0.00566716	0.944045	0.316523	0.730388	0.647264
miRNA-circRNA	hsa-miR-136-5p	circVRK1(2,11)	hsa-miR-136-5p_circVRK1(2,11)	No	No	No	Yes	No	-0.117668	-0.114342	-0.0222216	-0.231034	-0.122629	0.0642986	0.554783	0.830743	0.227884	0.236456	0.202485	0.909272	0.962095	0.833455	0.655461
miRNA-circRNA	hsa-miR-143-5p	circVRK1(2,11)	hsa-miR-143-5p_circVRK1(2,11)	Yes	No	No	Yes	No	-0.195598	-0.0374569	-0.13312	-0.22266	-0.134388	0.00197036	0.847032	0.198427	0.245657	0.194147	0.0160307	0.971448	0.621827	0.848856	0.609825
miRNA-circRNA	hsa-miR-147a	circVRK1(2,11)	hsa-miR-147a_circVRK1(2,11)	No	No	No	Yes	No	-0.13192	-0.254837	-0.0656765	-0.0448276	-0.0803564	0.0378873	0.182163	0.527162	0.817392	0.43887	0.14201	0.73853	0.840246	0.986994	0.804158
miRNA-circRNA	hsa-miR-139-3p	circUBXN7(3,5)	hsa-miR-139-3p_circUBXN7(3,5)	Yes	No	Yes	Yes	No	0.188712	0.0729064	0.128625	0.114778	0.150659	0.00284798	0.707033	0.214142	0.553264	0.145024	0.0210579	0.94799	0.643477	0.939742	0.552033
miRNA-circRNA	hsa-miR-15b-3p	circVRK1(2,11)	hsa-miR-15b-3p_circVRK1(2,11)	Yes	No	No	Yes	No	0.224581	0.156727	0.104872	0.104433	0.266186	0.000364584	0.416841	0.311813	0.589796	0.00912501	0.00410503	0.867055	0.733959	0.944909	0.148003
miRNA-circRNA	hsa-miR-1911-5p	circVRK1(2,11)	hsa-miR-1911-5p_circVRK1(2,11)	No	No	No	Yes	No	0.0444472	0.186913	0.0707111	0.321506	0.0525904	0.48595	0.33161	0.495912	0.089	0.61275	0.68707	0.821104	0.827823	0.729482	0.877506
miRNA-circRNA	hsa-miR-197-5p	circVRK1(2,11)	hsa-miR-197-5p_circVRK1(2,11)	No	No	No	Yes	No	0.117615	0.218827	0.175202	0.288848	0.292354	0.0644181	0.254089	0.0894682	0.128593	0.00404182	0.202636	0.789528	0.450861	0.769155	0.0948683
miRNA-circRNA	hsa-miR-205-3p	circVRK1(2,11)	hsa-miR-205-3p_circVRK1(2,11)	Yes	No	No	Yes	No	0.235117	0.128492	0.20555	0.151078	0.101177	0.000186655	0.506512	0.045682	0.434038	0.329263	0.00243048	0.902412	0.321022	0.913715	0.728052
miRNA-circRNA	hsa-miR-214-5p	circVRK1(2,11)	hsa-miR-214-5p_circVRK1(2,11)	Yes	No	No	Yes	No	-0.236754	-0.0409069	-0.0723059	-0.388177	-0.224184	0.000167741	0.833131	0.48622	0.0374486	0.0289604	0.00222631	0.967601	0.82611	0.632721	0.269067
miRNA-circRNA	hsa-miR-298	circVRK1(2,11)	hsa-miR-298_circVRK1(2,11)	No	No	No	Yes	No	0.1344	0.0970922	0.0612945	0.149279	0.380783	0.034392	0.61634	0.555143	0.439594	0.000140814	0.13253	0.925275	0.856441	0.9145	0.0146926
miRNA-circRNA	hsa-miR-29b-1-5p	circVRK1(2,11)	hsa-miR-29b-1-5p_circVRK1(2,11)	Yes	No	No	Yes	No	0.181492	0.189749	0.00718793	0.0655172	0.0647236	0.00413668	0.324194	0.944884	0.735616	0.533186	0.028199	0.821104	0.986476	0.974574	0.849668
miRNA-circRNA	hsa-miR-29b-2-5p	circVRK1(2,11)	hsa-miR-29b-2-5p_circVRK1(2,11)	Yes	Yes	No	Yes	No	-0.296629	-0.322326	-0.124252	-0.404926	-0.217344	1.98278e-06	0.088142	0.230263	0.0293335	0.0343678	5.6006e-05	0.632967	0.660011	0.602651	0.292359
miRNA-circRNA	hsa-miR-3064-5p	circVRK1(2,11)	hsa-miR-3064-5p_circVRK1(2,11)	No	No	No	Yes	No	0.0914675	0.255298	0.0626903	0.364039	0.00375174	0.150955	0.181346	0.546153	0.0522118	0.971216	0.345578	0.73853	0.850258	0.660245	0.994359
miRNA-circRNA	hsa-miR-338-3p	circVRK1(2,11)	hsa-miR-338-3p_circVRK1(2,11)	Yes	No	No	Yes	No	-0.245634	-0.128635	-0.193577	-0.3	-0.122797	9.27733e-05	0.506038	0.0601628	0.113843	0.23581	0.00138857	0.902412	0.371082	0.762631	0.654328
miRNA-circRNA	hsa-miR-4449	circVRK1(2,11)	hsa-miR-4449_circVRK1(2,11)	Yes	No	No	Yes	No	0.244894	0.238541	0.182563	0.127094	0.107329	9.75477e-05	0.212705	0.0765999	0.51119	0.300546	0.00144823	0.7634	0.418942	0.934087	0.70865
miRNA-circRNA	hsa-miR-4502	circVRK1(2,11)	hsa-miR-4502_circVRK1(2,11)	No	No	No	Yes	No	0.13425	0.092175	0.00203214	0.249106	0.108632	0.0345954	0.634389	0.984407	0.192532	0.294685	0.133067	0.927578	0.995952	0.823187	0.706937
miRNA-circRNA	hsa-miR-4646-5p	circVRK1(2,11)	hsa-miR-4646-5p_circVRK1(2,11)	Yes	Yes	No	Yes	No	0.264387	0.213156	0.230019	0.159309	0.375175	2.46657e-05	0.26691	0.0249335	0.409111	0.000179569	0.000458983	0.795099	0.22987	0.907563	0.0167639
miRNA-circRNA	hsa-miR-4786-5p	circVRK1(2,11)	hsa-miR-4786-5p_circVRK1(2,11)	No	No	No	Yes	No	0.0888514	0.201214	0.0615668	0.103499	0.109359	0.163039	0.295256	0.553384	0.593146	0.291443	0.362396	0.806402	0.855469	0.946246	0.703329
miRNA-circRNA	hsa-miR-485-3p	circVRK1(2,11)	hsa-miR-485-3p_circVRK1(2,11)	Yes	No	No	Yes	No	-0.210788	-0.141942	-0.239937	-0.110605	-0.282853	0.000836784	0.462651	0.0191817	0.567876	0.00548015	0.00794657	0.889715	0.200479	0.939742	0.11309
miRNA-circRNA	hsa-miR-5093	circVRK1(2,11)	hsa-miR-5093_circVRK1(2,11)	Yes	No	No	Yes	No	0.225514	0.126433	0.228778	0.220306	0.274257	0.000344018	0.513407	0.0257474	0.250814	0.00715549	0.00392308	0.90288	0.234796	0.850025	0.128578
miRNA-circRNA	hsa-miR-5196-5p	circVRK1(2,11)	hsa-miR-5196-5p_circVRK1(2,11)	Yes	No	No	Yes	No	0.198333	0.134348	0.182717	0.263895	0.274438	0.00169633	0.487166	0.0763487	0.166581	0.00711598	0.014243	0.899232	0.418021	0.79305	0.128578
miRNA-circRNA	hsa-miR-576-3p	circVRK1(2,11)	hsa-miR-576-3p_circVRK1(2,11)	No	No	No	Yes	No	0.0577939	0.125185	0.0471448	0.150739	0.0744876	0.364777	0.517606	0.650059	0.435083	0.473127	0.585847	0.90288	0.899352	0.913715	0.821627
miRNA-circRNA	hsa-miR-6081	circVRK1(2,11)	hsa-miR-6081_circVRK1(2,11)	No	No	No	Yes	No	0.138676	0.00893319	0.0976896	0.396817	0.0957786	0.0290069	0.963317	0.34629	0.0330633	0.35585	0.118348	0.992232	0.762985	0.607766	0.743305
miRNA-circRNA	hsa-miR-646	circVRK1(2,11)	hsa-miR-646_circVRK1(2,11)	Yes	No	No	Yes	No	0.185479	0.132085	0.159201	0.345813	0.0551132	0.00337167	0.494599	0.123316	0.0661359	0.595786	0.0239628	0.902369	0.518671	0.680891	0.872043
miRNA-circRNA	hsa-miR-647	circVRK1(2,11)	hsa-miR-647_circVRK1(2,11)	Yes	No	No	Yes	No	0.226937	0.183834	0.198242	0.284729	0.261046	0.000314717	0.339779	0.054129	0.13438	0.0106143	0.00375208	0.82227	0.353509	0.769155	0.160361
miRNA-circRNA	hsa-miR-650	circVRK1(2,11)	hsa-miR-650_circVRK1(2,11)	No	No	No	Yes	No	0.137164	0.171513	0.123876	0.141379	0.16719	0.0308221	0.373672	0.231687	0.464445	0.105357	0.122737	0.840266	0.660148	0.922568	0.492203
miRNA-circRNA	hsa-miR-6740-5p	circVRK1(2,11)	hsa-miR-6740-5p_circVRK1(2,11)	No	No	No	Yes	No	0.116038	0.084278	0.12405	0.268311	0.24249	0.0681056	0.663808	0.231027	0.159338	0.0179005	0.209802	0.940524	0.660011	0.780879	0.214806
miRNA-circRNA	hsa-miR-6746-5p	circVRK1(2,11)	hsa-miR-6746-5p_circVRK1(2,11)	Yes	No	No	Yes	No	0.183975	0.0532544	0.0751475	0.270477	0.238013	0.00364369	0.783805	0.469204	0.155869	0.0201989	0.0255337	0.959073	0.819396	0.780879	0.22473
miRNA-circRNA	hsa-miR-6788-5p	circVRK1(2,11)	hsa-miR-6788-5p_circVRK1(2,11)	Yes	Yes	No	Yes	No	0.296195	0.247522	0.287962	0.34422	0.312199	2.05551e-06	0.195468	0.00465846	0.067478	0.00206983	5.71806e-05	0.753422	0.0874618	0.685736	0.0654988
miRNA-circRNA	hsa-miR-6809-5p	circVRK1(2,11)	hsa-miR-6809-5p_circVRK1(2,11)	No	No	No	Yes	No	0.101408	0.216409	0.114667	0.327537	0.170873	0.111157	0.259506	0.268514	0.0828359	0.0978	0.285622	0.789528	0.691756	0.717798	0.473775
miRNA-circRNA	hsa-miR-6820-5p	circVRK1(2,11)	hsa-miR-6820-5p_circVRK1(2,11)	No	No	No	Yes	No	0.0678204	0.0348364	0.0169947	0.033009	0.115062	0.28739	0.857622	0.870154	0.865021	0.266856	0.509968	0.972201	0.966871	0.992622	0.682115
miRNA-circRNA	hsa-miR-6833-5p	circVRK1(2,11)	hsa-miR-6833-5p_circVRK1(2,11)	Yes	No	No	Yes	No	0.208224	0.16958	0.1233	0.1125	0.24543	0.000971041	0.379162	0.233882	0.561219	0.0165174	0.00895896	0.840931	0.663006	0.939742	0.210422
miRNA-circRNA	hsa-miR-6838-5p	circVRK1(2,11)	hsa-miR-6838-5p_circVRK1(2,11)	No	No	No	Yes	No	0.114237	0.184591	0.00569788	0.263643	0.145299	0.0725258	0.337761	0.956297	0.167002	0.160045	0.218172	0.82227	0.989608	0.79305	0.569899
miRNA-circRNA	hsa-miR-6856-5p	circVRK1(2,11)	hsa-miR-6856-5p_circVRK1(2,11)	Yes	Yes	No	Yes	No	0.270699	0.154756	0.0881315	0.246089	0.447172	1.54334e-05	0.422799	0.395724	0.198151	5.54599e-06	0.000301444	0.869738	0.787019	0.824938	0.00241206
miRNA-circRNA	hsa-miR-6870-5p	circVRK1(2,11)	hsa-miR-6870-5p_circVRK1(2,11)	Yes	No	No	Yes	No	0.21765	0.267444	0.199725	0.200868	0.133997	0.000557058	0.160743	0.0523181	0.296106	0.195458	0.00586668	0.709134	0.34845	0.861569	0.611105
miRNA-circRNA	hsa-miR-765	circVRK1(2,11)	hsa-miR-765_circVRK1(2,11)	Yes	No	No	Yes	No	0.18801	0.194677	0.209063	0.14335	0.323511	0.00295505	0.311548	0.042028	0.458178	0.00138429	0.0216704	0.814681	0.312402	0.920606	0.0501623
miRNA-circRNA	hsa-miR-7847-3p	circVRK1(2,11)	hsa-miR-7847-3p_circVRK1(2,11)	No	No	No	Yes	No	0.159981	0.101035	0.154378	0.422712	0.144697	0.0116383	0.602022	0.135243	0.0223408	0.161803	0.0614612	0.922474	0.533608	0.56067	0.572504
miRNA-circRNA	hsa-miR-8069	circVRK1(2,11)	hsa-miR-8069_circVRK1(2,11)	Yes	No	No	Yes	No	0.193582	0.192706	0.366026	0.241872	0.10215	0.00219758	0.31657	0.000264506	0.206196	0.324608	0.0173912	0.816417	0.013008	0.824938	0.724743
miRNA-circRNA	hsa-miR-8071	circVRK1(2,11)	hsa-miR-8071_circVRK1(2,11)	No	No	No	Yes	No	0.157582	0.231973	0.134641	0.201577	0.177831	0.0129693	0.225946	0.193299	0.294367	0.0846893	0.0671381	0.7735	0.618156	0.859944	0.447412
miRNA-circRNA	hsa-miR-8073	circVRK1(2,11)	hsa-miR-8073_circVRK1(2,11)	No	No	No	Yes	No	0.0419655	0.0340573	0.1248	0.143527	0.0787808	0.51065	0.860775	0.2282	0.457618	0.447927	0.705458	0.972201	0.65773	0.920606	0.808957
miRNA-circRNA	hsa-miR-8089	circVRK1(2,11)	hsa-miR-8089_circVRK1(2,11)	Yes	No	No	Yes	No	0.181233	0.128555	0.247842	0.187915	0.245039	0.00419134	0.506305	0.0154526	0.328979	0.016696	0.0284668	0.902412	0.177319	0.893261	0.211647
miRNA-circRNA	hsa-miR-874-3p	circVRK1(2,11)	hsa-miR-874-3p_circVRK1(2,11)	No	No	No	Yes	No	-0.1225	-0.296205	-0.0284996	-0.349754	-0.175754	0.054024	0.118714	0.783963	0.0629047	0.0884464	0.18111	0.680353	0.949026	0.671256	0.459282
miRNA-circRNA	hsa-miR-15a-3p	circVRK1(2,11)	hsa-miR-15a-3p_circVRK1(2,11)	Yes	No	Yes	Yes	No	0.184062	0.301471	0.0263384	0.0540657	0.173446	0.00362747	0.111996	0.799989	0.780591	0.0927761	0.0254738	0.673441	0.954462	0.979005	0.468124
miRNA-circRNA	hsa-miR-9851-3p	circVRK1(2,11)	hsa-miR-9851-3p_circVRK1(2,11)	Yes	No	No	Yes	No	0.188685	0.285437	0.151553	0.146667	0.198966	0.00285207	0.133372	0.142625	0.447731	0.0532389	0.0210579	0.692275	0.54668	0.916783	0.368334
miRNA-circRNA	hsa-miR-105-5p	circMGA(2)	hsa-miR-105-5p_circMGA(2)	No	No	No	Yes	No	0.0344324	0.246427	0.00543155	0.105964	0.0897778	0.58943	0.197517	0.958338	0.584327	0.386923	0.760987	0.755504	0.989693	0.94413	0.768644
miRNA-circRNA	miR-143-3p	circSLC8A1(2)	hsa-miR-143-3p_circSLC8A1(2)	Yes	Yes	No	Yes	Yes	0.391208	0.476847	0.352646	0.540887	0.392553	1.70351e-10	0.00891264	0.000456658	0.00244906	8.33197e-05	1.70599e-08	0.36753	0.0182266	0.269788	0.0105544
miRNA-circRNA	hsa-miR-1323	circMGA(2)	hsa-miR-1323_circMGA(2)	No	No	No	Yes	No	0.124374	0.0226992	0.00813983	0.065153	0.274972	0.0504243	0.906958	0.937599	0.737034	0.00700073	0.1724	0.981473	0.986041	0.974574	0.127682
miRNA-circRNA	hsa-miR-1343-5p	circMGA(2)	hsa-miR-1343-5p_circMGA(2)	No	No	No	Yes	No	-0.140039	-0.373182	-0.196043	-0.127807	-0.0143423	0.0274496	0.0461583	0.0569084	0.508803	0.890282	0.113593	0.551062	0.361244	0.934087	0.970089
miRNA-circRNA	hsa-miR-136-5p	circMGA(2)	hsa-miR-136-5p_circMGA(2)	No	No	No	Yes	No	0.103288	0.35239	0.0384967	0.0295712	0.168604	0.104653	0.0608125	0.711092	0.878971	0.102405	0.274978	0.592509	0.923164	0.994392	0.483191
miRNA-circRNA	hsa-miR-140-5p	circMGA(2)	hsa-miR-140-5p_circMGA(2)	Yes	No	No	Yes	No	0.219427	0.278462	0.271842	0.0137999	0.119541	0.00050029	0.143545	0.00770113	0.943359	0.248557	0.00535067	0.702798	0.119487	0.99655	0.665454
miRNA-circRNA	hsa-miR-141-5p	circMGA(2)	hsa-miR-141-5p_circMGA(2)	Yes	No	No	Yes	No	-0.231938	-0.0625924	-0.340241	-0.0275998	-0.233593	0.000229163	0.747028	0.00074193	0.886986	0.022711	0.00288181	0.95549	0.026029	0.995226	0.238725
miRNA-circRNA	hsa-miR-146a-3p	circMGA(2)	hsa-miR-146a-3p_circMGA(2)	No	No	No	Yes	No	-0.117512	-0.161656	-0.151505	-0.0847708	-0.0898519	0.064654	0.402153	0.142753	0.661957	0.38653	0.203146	0.856986	0.546791	0.961026	0.768317
miRNA-circRNA	hsa-miR-181a-2-3p	circMGA(2)	hsa-miR-181a-2-3p_circMGA(2)	Yes	No	No	Yes	No	-0.209263	-0.0729423	-0.103381	-0.0670281	-0.354149	0.000914423	0.706895	0.31878	0.729742	0.000429981	0.00850784	0.94799	0.73729	0.974574	0.0275388
miRNA-circRNA	hsa-miR-187-3p	circMGA(2)	hsa-miR-187-3p_circMGA(2)	No	No	No	Yes	No	0.139173	0.228959	0.239042	0.269098	0.0279078	0.0284306	0.232206	0.019649	0.158071	0.788343	0.116507	0.776558	0.202307	0.780879	0.946548
miRNA-circRNA	hsa-miR-203a-5p	circMGA(2)	hsa-miR-203a-5p_circMGA(2)	No	No	No	Yes	No	-0.111106	-0.437816	-0.131526	-0.132578	-0.099087	0.0807651	0.0175342	0.203902	0.492976	0.339401	0.233931	0.422255	0.62989	0.930713	0.734334
miRNA-circRNA	hsa-miR-2467-3p	circMGA(2)	hsa-miR-2467-3p_circMGA(2)	Yes	No	No	Yes	No	-0.189871	-0.0386094	-0.154816	-0.181324	-0.233873	0.00267915	0.842383	0.134125	0.346528	0.0225442	0.0203261	0.970122	0.532345	0.903445	0.238172
miRNA-circRNA	hsa-miR-29a-5p	circMGA(2)	hsa-miR-29a-5p_circMGA(2)	No	No	No	Yes	No	-0.0595946	-0.148842	-0.0690613	-0.179174	-0.0442181	0.350001	0.440951	0.506044	0.352372	0.670481	0.573923	0.877771	0.829797	0.903445	0.899232
miRNA-circRNA	hsa-miR-29b-1-5p	circMGA(2)	hsa-miR-29b-1-5p_circMGA(2)	No	No	No	Yes	No	-0.129922	-0.203056	-0.230071	-0.0192213	-0.147801	0.0409186	0.290765	0.0249002	0.921166	0.152894	0.149754	0.801569	0.22987	0.996072	0.56293
miRNA-circRNA	hsa-miR-338-3p	circMGA(2)	hsa-miR-338-3p_circMGA(2)	No	No	No	Yes	No	0.0771981	0.280927	0.141017	0.0192213	0.118078	0.225748	0.139889	0.172853	0.921166	0.254438	0.442499	0.699572	0.589288	0.996072	0.670712
miRNA-circRNA	hsa-miR-339-5p	circMGA(2)	hsa-miR-339-5p_circMGA(2)	No	No	No	Yes	No	-0.143414	-0.15722	-0.154715	-0.399211	-0.204672	0.0238982	0.415359	0.134383	0.0319242	0.0466343	0.103974	0.865073	0.532345	0.607766	0.342939
miRNA-circRNA	hsa-miR-4699-5p	circMGA(2)	hsa-miR-4699-5p_circMGA(2)	No	No	No	Yes	No	-0.108621	-0.273229	-0.300787	-0.210007	-0.0171919	0.0878271	0.151539	0.00305836	0.274206	0.868661	0.246686	0.709134	0.0665828	0.858034	0.965217
miRNA-circRNA	hsa-miR-4700-5p	circMGA(2)	hsa-miR-4700-5p_circMGA(2)	No	No	No	Yes	No	-0.125242	-0.047314	-0.184072	-0.176442	-0.016218	0.0488255	0.807446	0.0741556	0.359885	0.87604	0.168715	0.963017	0.41362	0.903445	0.966573
miRNA-circRNA	hsa-miR-4786-5p	circMGA(2)	hsa-miR-4786-5p_circMGA(2)	No	No	No	Yes	No	0.091643	0.206164	0.00996478	0.182939	0.0996715	0.150169	0.283284	0.923647	0.342178	0.336546	0.344782	0.80102	0.982322	0.902622	0.733892
miRNA-circRNA	hsa-miR-492	circMGA(2)	hsa-miR-492_circMGA(2)	No	No	No	Yes	No	-0.142047	-0.256284	-0.101436	-0.282933	-0.00831778	0.0252853	0.179608	0.328019	0.136962	0.936237	0.107829	0.736892	0.750667	0.769155	0.984443
miRNA-circRNA	hsa-miR-6081	circMGA(2)	hsa-miR-6081_circMGA(2)	No	No	No	Yes	No	-0.00526909	-0.182634	-0.0852026	-0.0470478	-0.00756169	0.934202	0.342997	0.411673	0.80851	0.942023	0.965944	0.824051	0.794487	0.986017	0.985688
miRNA-circRNA	hsa-miR-6511a-3p	circMGA(2)	hsa-miR-6511a-3p_circMGA(2)	Yes	No	No	Yes	No	0.189196	0.196649	0.219592	0.206999	0.0192668	0.00277635	0.306577	0.0325041	0.281297	0.852978	0.0208056	0.814681	0.267376	0.858034	0.962082
miRNA-circRNA	hsa-miR-658	circMGA(2)	hsa-miR-658_circMGA(2)	No	No	No	Yes	No	-0.00389074	-0.0364802	-0.0384914	-0.0231755	-0.00793545	0.951389	0.850977	0.71113	0.905014	0.939163	0.974404	0.972201	0.923164	0.995373	0.985382
miRNA-circRNA	hsa-miR-6775-5p	circMGA(2)	hsa-miR-6775-5p_circMGA(2)	No	No	No	Yes	No	-0.146637	-0.139896	-0.195853	-0.0736167	-0.0719239	0.0208843	0.46919	0.0571538	0.704305	0.488532	0.0950556	0.892131	0.361807	0.971185	0.828709
miRNA-circRNA	hsa-miR-6786-3p	circMGA(2)	hsa-miR-6786-3p_circMGA(2)	No	No	No	Yes	No	-0.107085	-0.0882208	-0.161805	-0.152193	-0.0115633	0.0924331	0.649055	0.11722	0.430614	0.911444	0.254816	0.933652	0.513643	0.913639	0.97519
miRNA-circRNA	hsa-miR-6800-5p	circMGA(2)	hsa-miR-6800-5p_circMGA(2)	No	No	No	Yes	No	-0.0381151	-0.170949	-0.26129	-0.0585354	-0.00195361	0.550226	0.375269	0.010539	0.762945	0.985009	0.734701	0.840266	0.141238	0.974574	0.996275
miRNA-circRNA	hsa-miR-6809-5p	circMGA(2)	hsa-miR-6809-5p_circMGA(2)	No	No	No	Yes	No	0.14314	0.159577	0.178937	0.335703	0.0807326	0.0241711	0.408314	0.0827391	0.0750153	0.436724	0.10452	0.861133	0.43392	0.704424	0.803654
miRNA-circRNA	hsa-miR-6838-5p	circMGA(2)	hsa-miR-6838-5p_circMGA(2)	No	No	No	Yes	No	-0.052271	-0.0804626	-0.115101	-0.0278597	-0.0730532	0.412463	0.678202	0.266691	0.885929	0.481713	0.630121	0.944045	0.691756	0.995226	0.826402
miRNA-circRNA	hsa-miR-6842-3p	circMGA(2)	hsa-miR-6842-3p_circMGA(2)	Yes	No	No	Yes	No	-0.242828	-0.110892	-0.261363	-0.209956	-0.259487	0.000112135	0.566865	0.0105167	0.274327	0.0111061	0.00162537	0.910729	0.141238	0.858034	0.165331
miRNA-circRNA	hsa-miR-6865-5p	circMGA(2)	hsa-miR-6865-5p_circMGA(2)	No	No	No	Yes	No	-0.163933	-0.244174	-0.121883	-0.105731	-0.195177	0.0097071	0.201778	0.239343	0.585156	0.0580341	0.0539523	0.75763	0.67063	0.94413	0.380538
miRNA-circRNA	hsa-miR-6870-5p	circMGA(2)	hsa-miR-6870-5p_circMGA(2)	No	No	No	Yes	No	0.0476522	0.0465661	0.010595	0.122263	0.0534567	0.455027	0.810435	0.918834	0.527503	0.606901	0.665059	0.963481	0.981507	0.935116	0.876657
miRNA-circRNA	hsa-miR-6890-5p	circMGA(2)	hsa-miR-6890-5p_circMGA(2)	No	No	No	Yes	No	-0.0609913	-0.0144635	-0.133583	-0.00729618	-0.0595364	0.338805	0.94064	0.196855	0.970036	0.566567	0.563787	0.988149	0.621263	0.998068	0.862296
miRNA-circRNA	hsa-miR-7-5p	circMGA(2)	hsa-miR-7-5p_circMGA(2)	Yes	No	No	Yes	No	-0.186102	-0.124199	-0.472697	-0.0961065	-0.139879	0.0032644	0.520935	1.31932e-06	0.619941	0.176382	0.0235014	0.90288	0.000382465	0.951152	0.591247
miRNA-circRNA	hsa-miR-765	circMGA(2)	hsa-miR-765_circMGA(2)	No	No	No	Yes	No	-0.0639614	-0.134056	-0.0901675	-0.0758995	-0.0340463	0.315763	0.488122	0.384857	0.695563	0.743256	0.541139	0.899287	0.78098	0.969897	0.925165
miRNA-circRNA	hsa-miR-10b-3p	circZNF609(2)	hsa-miR-10b-3p_circZNF609(2)	Yes	Yes	No	Yes	No	0.283591	0.091133	0.0951428	0.0655172	0.234756	5.70803e-06	0.638241	0.359067	0.735616	0.0220252	0.000134358	0.928465	0.768779	0.974574	0.235153
miRNA-circRNA	hsa-miR-124-5p	circZNF609(2)	hsa-miR-124-5p_circZNF609(2)	No	No	No	Yes	No	-0.0387836	0.215051	0.0312405	0.105419	0.103119	0.543248	0.26258	0.763768	0.586272	0.320014	0.730164	0.789528	0.941336	0.94413	0.721376
miRNA-circRNA	hsa-miR-1258	circZNF609(2)	hsa-miR-1258_circZNF609(2)	Yes	No	No	Yes	No	0.197243	0.463245	0.0784954	0.0457409	0.134576	0.00180104	0.011381	0.449579	0.813735	0.193518	0.0149175	0.384245	0.810594	0.986367	0.609813
miRNA-circRNA	miR-139-3p	circRELL1(4,6)	hsa-miR-139-3p_circRELL1(4,6)	Yes	Yes	No	Yes	Yes	0.390899	0.255172	0.191181	0.180877	0.171322	1.76557e-10	0.181568	0.0634684	0.347739	0.0969084	1.73656e-08	0.73853	0.383737	0.903445	0.472457
miRNA-circRNA	hsa-miR-128-3p	circZNF609(2)	hsa-miR-128-3p_circZNF609(2)	No	No	No	Yes	No	-0.108293	-0.0724138	-0.0405375	-0.166502	-0.190496	0.0887957	0.708927	0.696507	0.387999	0.0644416	0.248267	0.94799	0.915482	0.903445	0.398273
miRNA-circRNA	miR-214-5p	circHIPK3(2)	hsa-miR-214-5p_circHIPK3(2)	Yes	Yes	No	Yes	Yes	0.390643	0.431527	0.428443	0.126601	0.400267	1.81881e-10	0.0194197	1.48121e-05	0.512842	5.84334e-05	1.75754e-08	0.431305	0.00181558	0.934087	0.00869406
miRNA-circRNA	hsa-miR-197-3p	circSCMH1(8,9)	hsa-miR-197-3p_circSCMH1(8,9)	Yes	No	Yes	Yes	No	0.177017	0.0689655	0.160485	0.33399	0.158774	0.0051789	0.722232	0.120281	0.0766068	0.124339	0.0336781	0.95122	0.515642	0.704424	0.524623
miRNA-circRNA	hsa-miR-143-3p	circRELL1(4,6)	hsa-miR-143-3p_circRELL1(4,6)	Yes	Yes	No	No	Yes	0.386125	-0.000492611	0.15119	0.496797	0.358703	3.05731e-10	0.997976	0.143596	0.00611647	0.000357686	2.85418e-08	0.999065	0.547932	0.374328	0.0248602
miRNA-circRNA	hsa-miR-129-5p	circLPAR1(2,3)	hsa-miR-129-5p_circLPAR1(2,3)	Yes	Yes	No	No	Yes	0.385844	0.214805	-0.125814	0.172133	0.429124	3.15707e-10	0.26314	0.224411	0.37192	1.43074e-05	2.89819e-08	0.789528	0.65495	0.903445	0.00437806
miRNA-circRNA	hsa-miR-146a-3p	circZNF609(2)	hsa-miR-146a-3p_circZNF609(2)	Yes	No	No	Yes	No	-0.171551	-0.167488	-0.215675	-0.146798	-0.100947	0.0067682	0.385158	0.0358096	0.447321	0.330368	0.0413296	0.844862	0.282983	0.916783	0.72991
miRNA-circRNA	hsa-miR-15a-3p	circZNF609(2)	hsa-miR-15a-3p_circZNF609(2)	No	No	No	Yes	No	-0.118584	-0.122529	-0.107994	-0.112658	-0.0384751	0.062235	0.526597	0.297547	0.560666	0.711247	0.199059	0.90288	0.722296	0.939742	0.915957
miRNA-circRNA	miR-125a-3p	circSLC8A1(2)	hsa-miR-125a-3p_circSLC8A1(2)	Yes	Yes	No	Yes	Yes	0.384415	0.118227	0.502341	0.466502	0.472998	3.71418e-10	0.541324	2.13774e-07	0.0107432	1.29625e-06	3.35372e-08	0.904889	0.000241658	0.485666	0.00101996
miRNA-circRNA	hsa-miR-139-3p	circWDR78(2,4)	hsa-miR-139-3p_circWDR78(2,4)	Yes	Yes	No	No	Yes	0.383776	0.368966	-0.0033217	0.173828	0.161986	3.99298e-10	0.0488769	0.974514	0.367159	0.116806	3.49101e-08	0.551062	0.993909	0.903445	0.515933
miRNA-circRNA	hsa-miR-181a-2-3p	circZNF609(2)	hsa-miR-181a-2-3p_circZNF609(2)	No	No	No	Yes	No	-0.113435	-0.104433	-0.049818	-0.220197	-0.120563	0.074568	0.589796	0.631629	0.251054	0.244507	0.222131	0.91589	0.892182	0.850025	0.661782
miRNA-circRNA	hsa-miR-129-5p	circRELL1(4,6)	hsa-miR-129-5p_circRELL1(4,6)	Yes	Yes	No	No	Yes	0.379511	0.525123	-0.0508959	0.420404	0.343733	6.44854e-10	0.00344499	0.62426	0.0231624	0.000648464	5.4644e-08	0.283748	0.890527	0.56067	0.0343437
miRNA-circRNA	hsa-miR-187-3p	circN4BP2L2(3,6)	hsa-miR-187-3p_circN4BP2L2(3,6)	Yes	Yes	No	No	Yes	0.379163	0.240177	0.482928	-0.0246305	0.340819	6.7032e-10	0.20949	7.17675e-07	0.89908	0.000725635	5.59413e-08	0.762084	0.000277664	0.995226	0.0353365
miRNA-circRNA	hsa-miR-197-3p	circZNF609(2)	hsa-miR-197-3p_circZNF609(2)	No	No	No	Yes	No	0.121957	0.0778325	0.0465845	0.271429	0.118085	0.0551045	0.688189	0.653949	0.154362	0.254408	0.183504	0.944045	0.900006	0.780495	0.670712
miRNA-circRNA	hsa-miR-203a-5p	circZNF609(2)	hsa-miR-203a-5p_circZNF609(2)	Yes	No	No	Yes	No	-0.225809	-0.0763829	-0.251017	-0.138916	-0.275484	0.000337737	0.693716	0.0141418	0.47234	0.00689167	0.00391633	0.945099	0.168387	0.92779	0.126521
miRNA-circRNA	hsa-miR-212-5p	circZNF609(2)	hsa-miR-212-5p_circZNF609(2)	No	No	No	Yes	No	0.116903	0.091133	0.0600224	0.26798	0.281397	0.0660637	0.638241	0.563397	0.159873	0.00573667	0.206275	0.928465	0.860737	0.780879	0.11532
miRNA-circRNA	hsa-miR-143-3p	circPLCE1(2)	hsa-miR-143-3p_circPLCE1(2)	Yes	Yes	No	No	Yes	0.378952	0.181549	-0.10779	0.457368	0.135904	6.86299e-10	0.34592	0.298463	0.012612	0.189116	5.64199e-08	0.824051	0.722927	0.504562	0.603296
miRNA-circRNA	hsa-miR-29b-1-5p	circZNF609(2)	hsa-miR-29b-1-5p_circZNF609(2)	Yes	Yes	No	Yes	No	-0.276169	-0.142857	-0.00578809	-0.0413793	-0.228739	1.01816e-05	0.459741	0.955606	0.831231	0.0257736	0.000219922	0.888198	0.989608	0.989073	0.253502
miRNA-circRNA	hsa-miR-3064-5p	circZNF609(2)	hsa-miR-3064-5p_circZNF609(2)	No	No	No	Yes	No	0.0434354	0.151724	0.198008	0.133498	0.0369619	0.495943	0.432053	0.0544191	0.489953	0.722131	0.694601	0.874436	0.353509	0.929478	0.91944
miRNA-circRNA	miR-140-5p	circPCMTD1(3)	hsa-miR-140-5p_circPCMTD1(3)	Yes	Yes	No	Yes	Yes	0.377625	0.639901	0.242203	0.44335	0.242357	7.95319e-10	0.00018549	0.0180408	0.0160026	0.0179655	6.44208e-08	0.072977	0.192888	0.530164	0.215117
miRNA-circRNA	miR-214-5p	circN4BP2L2(3,6)	hsa-miR-214-5p_circN4BP2L2(3,6)	Yes	Yes	No	Yes	Yes	0.374814	0.312315	0.419443	0.359606	0.389909	1.08445e-09	0.0990567	2.32721e-05	0.0553642	9.39081e-05	8.41291e-08	0.661339	0.00241855	0.661571	0.0112445
miRNA-circRNA	hsa-miR-4474-3p	circZNF609(2)	hsa-miR-4474-3p_circZNF609(2)	Yes	Yes	No	Yes	No	-0.298137	-0.268999	-0.127237	-0.470748	-0.361272	1.74853e-06	0.158231	0.219171	0.00995716	0.000322017	5.09572e-05	0.709134	0.650428	0.46478	0.0240778
miRNA-circRNA	hsa-miR-4685-3p	circZNF609(2)	hsa-miR-4685-3p_circZNF609(2)	No	No	No	Yes	No	0.147077	0.366502	0.278927	0.220086	0.264143	0.0204991	0.0505226	0.00619641	0.251298	0.0096934	0.0937785	0.558792	0.103054	0.850025	0.15168
miRNA-circRNA	hsa-miR-4699-5p	circZNF609(2)	hsa-miR-4699-5p_circZNF609(2)	No	No	No	Yes	No	-0.0496686	-0.284914	-0.0365294	-0.290199	-0.0454348	0.43615	0.134116	0.725252	0.126735	0.661961	0.65174	0.692977	0.928386	0.769155	0.897222
miRNA-circRNA	hsa-miR-492	circZNF609(2)	hsa-miR-492_circZNF609(2)	Yes	No	No	Yes	No	-0.17698	-0.0990148	-0.0143148	-0.0270969	-0.0511169	0.0051884	0.60934	0.890491	0.889033	0.622753	0.0337001	0.922474	0.971637	0.995226	0.8811
miRNA-circRNA	hsa-miR-509-5p	circZNF609(2)	hsa-miR-509-5p_circZNF609(2)	Yes	Yes	No	Yes	No	-0.295307	-0.240818	-0.0787667	-0.24002	-0.214312	2.21249e-06	0.20824	0.448009	0.209798	0.0370236	6.06289e-05	0.762084	0.810377	0.825727	0.304164
miRNA-circRNA	miR-125b-2-3p	circN4BP2L2(3,6)	hsa-miR-125b-2-3p_circN4BP2L2(3,6)	Yes	Yes	No	Yes	Yes	0.373062	0.33202	0.354269	0.234483	0.348465	1.31376e-09	0.0784693	0.000427918	0.220823	0.000538988	1.00503e-07	0.61809	0.0175893	0.828114	0.0306056
miRNA-circRNA	hsa-miR-6088	circZNF609(2)	hsa-miR-6088_circZNF609(2)	No	No	No	Yes	No	0.0528401	0.314778	0.0559493	0.312315	0.00601984	0.407386	0.0962815	0.590212	0.0990567	0.95383	0.625909	0.656748	0.870611	0.730388	0.989542
miRNA-circRNA	hsa-miR-650	circZNF609(2)	hsa-miR-650_circZNF609(2)	No	No	No	Yes	No	-0.0209678	0.110345	0.0028276	0.223645	0.104901	0.742481	0.568792	0.978304	0.243519	0.311676	0.86144	0.910729	0.995013	0.848856	0.717089
miRNA-circRNA	miR-125b-2-3p	circPCMTD1(3)	hsa-miR-125b-2-3p_circPCMTD1(3)	Yes	Yes	No	Yes	Yes	0.371733	0.0827586	0.336478	0.0945813	0.470591	1.51848e-09	0.669526	0.000856251	0.62553	1.4919e-06	1.14572e-07	0.943388	0.0288796	0.951373	0.00102717
miRNA-circRNA	hsa-miR-6809-5p	circZNF609(2)	hsa-miR-6809-5p_circZNF609(2)	No	No	No	Yes	No	0.0949117	0.00917795	0.237277	0.0865097	0.104282	0.136097	0.962313	0.0205998	0.655442	0.314559	0.325991	0.992232	0.20819	0.959007	0.71862
miRNA-circRNA	hsa-miR-6842-3p	circZNF609(2)	hsa-miR-6842-3p_circZNF609(2)	Yes	Yes	No	Yes	No	-0.260014	-0.151724	-0.262068	-0.361576	-0.22414	3.39008e-05	0.432053	0.0103023	0.0539452	0.0289926	0.000603609	0.874436	0.139128	0.660245	0.269067
miRNA-circRNA	hsa-miR-6865-5p	circZNF609(2)	hsa-miR-6865-5p_circZNF609(2)	No	No	No	Yes	No	-0.0732057	-0.145837	-0.115018	-0.165926	-0.00953578	0.250737	0.450333	0.267041	0.389666	0.926924	0.468314	0.88274	0.691756	0.903445	0.981419
miRNA-circRNA	hsa-miR-6870-5p	circZNF609(2)	hsa-miR-6870-5p_circZNF609(2)	No	No	No	Yes	No	0.023989	0.0520188	0.0261846	0.517012	0.0527684	0.706973	0.788708	0.801133	0.00408075	0.611546	0.838322	0.959582	0.955118	0.325751	0.877506
miRNA-circRNA	miR-214-5p	circFCHO2(19,20)	hsa-miR-214-5p_circFCHO2(19,20)	Yes	Yes	No	Yes	Yes	0.371051	0.438424	0.248254	0.320197	0.329338	1.63505e-09	0.0173602	0.0152768	0.0903831	0.00111839	1.21701e-07	0.422255	0.176404	0.730388	0.0438266
miRNA-circRNA	hsa-miR-766-5p	circZNF609(2)	hsa-miR-766-5p_circZNF609(2)	Yes	No	No	Yes	No	0.170567	0.107389	0.143225	0.396847	0.101528	0.00709651	0.579252	0.166159	0.0330488	0.32758	0.042672	0.912098	0.580043	0.607766	0.727006
miRNA-circRNA	hsa-miR-8053	circZNF609(2)	hsa-miR-8053_circZNF609(2)	No	No	No	Yes	No	-0.0119252	0.0207434	0.0580216	0.119763	0.0116464	0.851774	0.914944	0.576497	0.536041	0.91081	0.92284	0.983146	0.866633	0.937329	0.974882
miRNA-circRNA	hsa-miR-8069	circZNF609(2)	hsa-miR-8069_circZNF609(2)	No	No	No	Yes	No	0.115179	0.234483	0.035339	0.489163	0.103892	0.0701869	0.220823	0.733866	0.00708267	0.316379	0.21394	0.769695	0.931332	0.393538	0.719791
miRNA-circRNA	hsa-miR-8071	circZNF609(2)	hsa-miR-8071_circZNF609(2)	No	No	No	Yes	No	0.0531662	0.15794	0.0443293	0.310991	0.110241	0.404494	0.4132	0.669701	0.100574	0.287547	0.623728	0.864119	0.904808	0.730388	0.701111
miRNA-circRNA	hsa-miR-9851-3p	circZNF609(2)	hsa-miR-9851-3p_circZNF609(2)	No	No	No	Yes	No	0.0152836	0.21757	0.0538232	0.165433	0.00640189	0.810731	0.256897	0.604434	0.391099	0.950903	0.899973	0.789528	0.878655	0.903445	0.989315
miRNA-circRNA	miR-140-5p	circANKRD12(2,8)	hsa-miR-140-5p_circANKRD12(2,8)	Yes	Yes	No	Yes	Yes	0.370181	0.290148	0.243001	0.55665	0.234602	1.79658e-09	0.126805	0.0176533	0.00171198	0.022115	1.31941e-07	0.688798	0.19103	0.263751	0.235153
miRNA-circRNA	hsa-miR-1270	circSPECC1(4)	hsa-miR-1270_circSPECC1(4)	No	No	No	Yes	No	0.0636851	0.0569036	0.0801977	0.177312	0.0664865	0.317862	0.769374	0.439778	0.357482	0.522068	0.543722	0.958261	0.805866	0.903445	0.844906
miRNA-circRNA	hsa-miR-1323	circSPECC1(4)	hsa-miR-1323_circSPECC1(4)	No	No	No	Yes	No	-0.0748171	-0.00172627	-0.112466	-0.23927	-0.023752	0.240429	0.992909	0.277869	0.211268	0.819278	0.457586	0.998855	0.703413	0.826258	0.955485
miRNA-circRNA	hsa-miR-143-5p	circSPECC1(4)	hsa-miR-143-5p_circSPECC1(4)	No	No	No	Yes	No	-0.00639742	-0.0546798	-0.312389	-0.0901478	-0.0283876	0.920155	0.77816	0.00205612	0.641892	0.784792	0.958426	0.958261	0.05195	0.956327	0.945251
miRNA-circRNA	hsa-miR-146a-3p	circSPECC1(4)	hsa-miR-146a-3p_circSPECC1(4)	No	No	No	Yes	No	-0.13497	-0.232512	-0.10591	-0.165517	-0.088867	0.033628	0.224839	0.307022	0.390853	0.391778	0.130623	0.773043	0.729395	0.903445	0.771786
miRNA-circRNA	hsa-miR-15b-3p	circSPECC1(4)	hsa-miR-15b-3p_circSPECC1(4)	No	No	No	Yes	No	-0.132043	-0.153695	-0.0237823	-0.128571	-0.177156	0.0377071	0.426026	0.819052	0.506249	0.0858952	0.141479	0.869738	0.960291	0.934087	0.451157
miRNA-circRNA	hsa-miR-181a-2-3p	circSPECC1(4)	hsa-miR-181a-2-3p_circSPECC1(4)	No	No	No	Yes	No	-0.111794	-0.197044	-0.0196949	-0.205911	-0.147166	0.0788916	0.305585	0.849748	0.283888	0.154687	0.230644	0.814681	0.963911	0.858473	0.565774
miRNA-circRNA	hsa-miR-197-3p	circSPECC1(4)	hsa-miR-197-3p_circSPECC1(4)	No	No	No	Yes	No	0.127873	0.315764	0.0120031	0.225123	0.0392429	0.0442372	0.0951881	0.908091	0.240337	0.705747	0.157771	0.653244	0.977198	0.848832	0.913144
miRNA-circRNA	miR-125b-2-3p	circRBM23(2,3)	hsa-miR-125b-2-3p_circRBM23(2,3)	Yes	Yes	No	Yes	Yes	0.369207	0.311976	0.287773	0.178818	0.133653	1.99563e-09	0.0994432	0.0046867	0.353348	0.196619	1.42752e-07	0.662178	0.0875063	0.903445	0.61428
miRNA-circRNA	hsa-miR-29a-5p	circSPECC1(4)	hsa-miR-29a-5p_circSPECC1(4)	No	No	Yes	Yes	No	-0.146964	-0.0950739	-0.138967	-0.0492672	-0.159996	0.0205976	0.623723	0.179247	0.799654	0.121431	0.0940377	0.926501	0.597272	0.983175	0.523744
miRNA-circRNA	hsa-miR-3914	circSPECC1(4)	hsa-miR-3914_circSPECC1(4)	No	No	No	Yes	No	-0.118389	-0.0158734	-0.178779	-0.135916	-0.152711	0.0626711	0.934865	0.0830155	0.482051	0.139563	0.199525	0.987156	0.434603	0.92902	0.542878
miRNA-circRNA	hsa-miR-515-3p	circSPECC1(4)	hsa-miR-515-3p_circSPECC1(4)	No	No	No	Yes	No	0.0490806	0.152514	0.0393482	0.0132263	0.174056	0.441608	0.429631	0.704993	0.94571	0.0916173	0.655627	0.872879	0.920603	0.99655	0.466385
miRNA-circRNA	hsa-miR-615-5p	circSPECC1(4)	hsa-miR-615-5p_circSPECC1(4)	No	No	No	Yes	No	0.0849524	0.28867	0.00769185	0.160099	0.057882	0.182373	0.128839	0.941027	0.406763	0.577416	0.388742	0.690864	0.986476	0.906289	0.866342
miRNA-circRNA	hsa-miR-6746-5p	circSPECC1(4)	hsa-miR-6746-5p_circSPECC1(4)	No	No	No	Yes	No	0.0186528	0.136028	0.0802359	0.0266043	0.150783	0.770068	0.481688	0.439559	0.891038	0.144689	0.878346	0.896633	0.805866	0.995226	0.551903
miRNA-circRNA	hsa-miR-6779-5p	circSPECC1(4)	hsa-miR-6779-5p_circSPECC1(4)	No	No	No	Yes	No	0.0940893	0.0996917	0.217382	0.0699479	0.0680406	0.139538	0.606884	0.0343363	0.718433	0.512366	0.331568	0.922474	0.276202	0.974574	0.840961
miRNA-circRNA	hsa-miR-6809-5p	circSPECC1(4)	hsa-miR-6809-5p_circSPECC1(4)	No	No	No	Yes	No	-0.0840136	-0.10443	-0.0675184	-0.138016	-0.0954597	0.187271	0.589808	0.515616	0.475245	0.357462	0.394879	0.91589	0.834878	0.92779	0.745356
miRNA-circRNA	hsa-miR-6833-5p	circSPECC1(4)	hsa-miR-6833-5p_circSPECC1(4)	No	No	No	Yes	No	0.0560186	0.072428	0.0541199	0.0978152	0.0848166	0.379719	0.708872	0.60244	0.613704	0.413803	0.600831	0.94799	0.876914	0.948156	0.789165
miRNA-circRNA	hsa-miR-6883-3p	circSPECC1(4)	hsa-miR-6883-3p_circSPECC1(4)	No	No	No	Yes	No	-0.0516951	-0.0305105	-0.138834	-0.0768585	-0.0383624	0.417639	0.875156	0.179667	0.691901	0.712056	0.633184	0.974597	0.597317	0.969897	0.91657
miRNA-circRNA	hsa-miR-765	circSPECC1(4)	hsa-miR-765_circSPECC1(4)	No	No	No	Yes	No	0.00967635	0.0596059	0.105163	0.138424	0.0854759	0.879489	0.758736	0.310464	0.473928	0.410169	0.938985	0.957696	0.732978	0.92779	0.78828
miRNA-circRNA	hsa-miR-8053	circSPECC1(4)	hsa-miR-8053_circSPECC1(4)	No	No	No	Yes	No	-0.14788	-0.5739	-0.0587479	-0.0108428	-0.0646855	0.0198129	0.00113338	0.571725	0.955483	0.533427	0.0918841	0.16872	0.864044	0.996608	0.849668
miRNA-circRNA	hsa-miR-885-3p	circSPECC1(4)	hsa-miR-885-3p_circSPECC1(4)	No	No	No	Yes	No	0.0786255	0.302873	0.0455162	0.111012	0.0912136	0.217259	0.110256	0.661393	0.566441	0.379344	0.431851	0.672053	0.903061	0.939742	0.761453
miRNA-circRNA	hsa-miR-1258	circANKRD12(2,8)	hsa-miR-1258_circANKRD12(2,8)	No	No	No	Yes	No	0.163469	0.106645	0.138097	0.0716424	0.183125	0.00991797	0.5819	0.18201	0.711896	0.0756823	0.0549027	0.913136	0.602469	0.972902	0.423636
miRNA-circRNA	hsa-miR-125b-2-3p	circANKRD12(2,8)	hsa-miR-125b-2-3p_circANKRD12(2,8)	Yes	Yes	No	Yes	No	0.296514	0.0231527	0.448488	0.119212	0.104983	2.00187e-06	0.905107	5.16451e-06	0.537935	0.311297	5.62565e-05	0.981473	0.000965663	0.937329	0.716516
miRNA-circRNA	hsa-miR-1264	circANKRD12(2,8)	hsa-miR-1264_circANKRD12(2,8)	No	No	No	Yes	No	0.0439243	0.314838	0.0752387	0.0378142	0.0777836	0.491101	0.0962147	0.468663	0.84559	0.453712	0.691282	0.656748	0.819311	0.989846	0.809277
miRNA-circRNA	hsa-miR-1270	circANKRD12(2,8)	hsa-miR-1270_circANKRD12(2,8)	No	No	No	Yes	No	0.096979	0.336248	0.200819	0.0118372	0.01685	0.127733	0.0745143	0.0510144	0.951404	0.87125	0.312412	0.61349	0.343707	0.996608	0.965455
miRNA-circRNA	hsa-miR-125a-3p	circHIPK3(2)	hsa-miR-125a-3p_circHIPK3(2)	Yes	Yes	No	No	Yes	0.368607	0.220197	0.496658	-0.0133005	0.316531	2.12877e-09	0.251054	3.07118e-07	0.945405	0.00177749	1.50324e-07	0.788371	0.000241658	0.99655	0.0615751
miRNA-circRNA	hsa-miR-143-5p	circANKRD12(2,8)	hsa-miR-143-5p_circANKRD12(2,8)	Yes	Yes	No	Yes	No	0.276782	0.248276	0.269569	0.105419	0.196207	9.71315e-06	0.194067	0.00824803	0.586272	0.0566975	0.000212675	0.750648	0.123985	0.94413	0.378193
miRNA-circRNA	hsa-miR-198	circANKRD12(2,8)	hsa-miR-198_circANKRD12(2,8)	No	No	No	Yes	No	0.117773	0.193342	0.227352	0.205884	0.093567	0.0640583	0.314944	0.026711	0.283953	0.367117	0.202429	0.815718	0.240295	0.858473	0.750497
miRNA-circRNA	hsa-miR-214-5p	circANKRD12(2,8)	hsa-miR-214-5p_circANKRD12(2,8)	Yes	Yes	No	Yes	No	0.294356	0.34335	0.289964	0.27734	0.204046	2.39311e-06	0.06822	0.00436769	0.145233	0.0473243	6.49322e-05	0.602172	0.0856129	0.771404	0.345706
miRNA-circRNA	hsa-miR-26b-3p	circANKRD12(2,8)	hsa-miR-26b-3p_circANKRD12(2,8)	Yes	No	No	Yes	No	0.201821	0.119212	0.108112	0.276355	0.171878	0.00139752	0.537935	0.297013	0.146727	0.0958118	0.012216	0.904889	0.722114	0.771856	0.47112
miRNA-circRNA	hsa-miR-29b-2-5p	circANKRD12(2,8)	hsa-miR-29b-2-5p_circANKRD12(2,8)	Yes	Yes	No	Yes	No	0.278447	0.0832512	0.264516	0.286207	0.309686	8.54001e-06	0.66767	0.00958749	0.132282	0.00225856	0.000191993	0.943197	0.135753	0.769155	0.0694981
miRNA-circRNA	hsa-miR-3059-5p	circANKRD12(2,8)	hsa-miR-3059-5p_circANKRD12(2,8)	No	No	No	Yes	No	0.114514	0.0758621	0.0664147	0.0365041	0.162716	0.0718317	0.695706	0.522519	0.85088	0.115145	0.216557	0.945099	0.838908	0.991741	0.513409
miRNA-circRNA	hsa-miR-338-3p	circANKRD12(2,8)	hsa-miR-338-3p_circANKRD12(2,8)	Yes	No	No	Yes	No	0.185842	0.141379	0.0611914	0.400493	0.144667	0.00330889	0.464445	0.55581	0.0313279	0.16189	0.0236877	0.889715	0.856547	0.607585	0.572504
miRNA-circRNA	hsa-miR-3605-5p	circANKRD12(2,8)	hsa-miR-3605-5p_circANKRD12(2,8)	No	No	No	Yes	No	0.105511	0.219212	0.161025	0.122967	0.0137389	0.0973512	0.253234	0.119022	0.52511	0.89487	0.263106	0.789528	0.515642	0.934249	0.970106
miRNA-circRNA	hsa-miR-365a-5p	circANKRD12(2,8)	hsa-miR-365a-5p_circANKRD12(2,8)	Yes	No	No	Yes	No	0.226106	0.115764	0.355236	0.196059	0.189712	0.000331538	0.54984	0.000411599	0.308059	0.0655686	0.0038607	0.906549	0.0171749	0.871492	0.399806
miRNA-circRNA	hsa-miR-3689a-3p	circANKRD12(2,8)	hsa-miR-3689a-3p_circANKRD12(2,8)	No	No	No	Yes	No	-0.096198	-0.131848	-0.0152167	-0.00562029	-0.023372	0.130844	0.495379	0.883638	0.976916	0.822122	0.317066	0.902412	0.970553	0.998068	0.955997
miRNA-circRNA	hsa-miR-3914	circANKRD12(2,8)	hsa-miR-3914_circANKRD12(2,8)	No	No	No	Yes	No	0.0541428	0.1379	0.075424	0.0362112	0.0401766	0.395905	0.475618	0.467566	0.852063	0.699078	0.616175	0.894096	0.819132	0.991741	0.911509
miRNA-circRNA	hsa-miR-4533	circANKRD12(2,8)	hsa-miR-4533_circANKRD12(2,8)	No	No	No	Yes	No	-0.0925285	-0.0231527	-0.0832184	-0.24335	-0.0575948	0.146252	0.905107	0.422688	0.203352	0.579309	0.339365	0.981473	0.798052	0.824938	0.867244
miRNA-circRNA	hsa-miR-4646-5p	circANKRD12(2,8)	hsa-miR-4646-5p_circANKRD12(2,8)	No	No	No	Yes	No	-0.1487	-0.228805	-0.128797	-0.0620909	-0.0896371	0.0191327	0.232529	0.213527	0.748991	0.387671	0.0900334	0.776694	0.642448	0.974574	0.768644
miRNA-circRNA	hsa-miR-4689	circANKRD12(2,8)	hsa-miR-4689_circANKRD12(2,8)	No	No	Yes	Yes	No	-0.121026	-0.253342	-0.0443824	-0.304646	-0.0180997	0.0570018	0.184829	0.669328	0.108084	0.861792	0.187644	0.744889	0.904808	0.745936	0.963025
miRNA-circRNA	hsa-miR-4723-5p	circANKRD12(2,8)	hsa-miR-4723-5p_circANKRD12(2,8)	No	No	No	Yes	No	0.0449861	0.0931317	0.0595049	0.231526	0.0607413	0.480674	0.630861	0.566772	0.226868	0.558725	0.682826	0.927578	0.861965	0.832999	0.857759
miRNA-circRNA	hsa-miR-515-5p	circANKRD12(2,8)	hsa-miR-515-5p_circANKRD12(2,8)	No	No	No	Yes	No	-0.108765	-0.100226	-0.0657926	-0.244436	-0.00904636	0.0874049	0.604949	0.52643	0.201279	0.930666	0.246018	0.922474	0.840246	0.824938	0.982766
miRNA-circRNA	hsa-miR-6740-5p	circANKRD12(2,8)	hsa-miR-6740-5p_circANKRD12(2,8)	No	No	No	Yes	No	0.0269862	0.246305	0.0569604	0.162269	0.00198095	0.672361	0.197745	0.583502	0.400347	0.984799	0.818243	0.755851	0.868445	0.903734	0.996275
miRNA-circRNA	hsa-miR-6746-5p	circANKRD12(2,8)	hsa-miR-6746-5p_circANKRD12(2,8)	No	No	No	Yes	No	-0.135827	-0.0137999	-0.0247957	-0.166769	-0.0813758	0.032507	0.943359	0.811481	0.387229	0.433067	0.127437	0.988149	0.958481	0.903445	0.799642
miRNA-circRNA	hsa-miR-6760-5p	circANKRD12(2,8)	hsa-miR-6760-5p_circANKRD12(2,8)	No	No	No	Yes	No	-0.162351	-0.103838	-0.120355	-0.124229	-0.0555513	0.0104433	0.591932	0.245326	0.520835	0.592863	0.056896	0.918152	0.67529	0.934087	0.871223
miRNA-circRNA	hsa-miR-6800-5p	circANKRD12(2,8)	hsa-miR-6800-5p_circANKRD12(2,8)	No	No	No	Yes	No	-0.165306	-0.206914	-0.229007	-0.0450051	-0.13559	0.00910578	0.281497	0.0255959	0.816681	0.19015	0.0514778	0.800383	0.233801	0.986994	0.604656
miRNA-circRNA	hsa-miR-6820-5p	circANKRD12(2,8)	hsa-miR-6820-5p_circANKRD12(2,8)	Yes	No	No	Yes	No	-0.17364	-0.231881	-0.0974614	-0.100012	-0.123447	0.00611545	0.226136	0.347423	0.605722	0.233319	0.0380609	0.7735	0.762985	0.947349	0.651354
miRNA-circRNA	hsa-miR-6842-3p	circANKRD12(2,8)	hsa-miR-6842-3p_circANKRD12(2,8)	Yes	Yes	No	Yes	No	-0.295382	-0.33202	-0.3345	-0.208374	-0.180187	2.19878e-06	0.0784693	0.000922606	0.27804	0.0805808	6.06023e-05	0.61809	0.0300693	0.858034	0.438143
miRNA-circRNA	hsa-miR-6856-5p	circANKRD12(2,8)	hsa-miR-6856-5p_circANKRD12(2,8)	No	No	Yes	Yes	No	-0.12788	-0.208374	-0.142498	-0.157655	-0.0988307	0.0442258	0.27804	0.168342	0.414055	0.340658	0.157771	0.800383	0.583896	0.908119	0.734476
miRNA-circRNA	hsa-miR-6883-3p	circANKRD12(2,8)	hsa-miR-6883-3p_circANKRD12(2,8)	No	No	No	Yes	No	0.137541	0.189264	0.279734	0.270835	0.0146084	0.03036	0.325454	0.00604281	0.155301	0.888259	0.121673	0.821104	0.101785	0.780879	0.970089
miRNA-circRNA	hsa-miR-125a-3p	circZNF609(2)	hsa-miR-125a-3p_circZNF609(2)	Yes	Yes	No	No	Yes	0.366794	-0.0802956	0.411712	0.567488	0.378723	2.58519e-09	0.678834	3.396e-05	0.00132464	0.000154042	1.79671e-07	0.944045	0.00322502	0.260575	0.0151512
miRNA-circRNA	hsa-miR-770-5p	circANKRD12(2,8)	hsa-miR-770-5p_circANKRD12(2,8)	No	No	No	Yes	No	-0.0441965	-0.23756	-0.0139384	-0.0542187	-0.0394564	0.488416	0.214648	0.893353	0.779985	0.70422	0.688734	0.765628	0.972315	0.97878	0.912343
miRNA-circRNA	hsa-miR-9851-3p	circANKRD12(2,8)	hsa-miR-9851-3p_circANKRD12(2,8)	No	No	No	Yes	No	0.0449777	0.17093	0.00716884	0.102716	0.101367	0.480755	0.375324	0.94503	0.59596	0.32835	0.682826	0.840266	0.986476	0.946332	0.727383
miRNA-circRNA	hsa-miR-1255a	circZNF91(4)	hsa-miR-1255a_circZNF91(4)	No	No	No	Yes	No	-0.13458	-0.0497537	-0.0472011	-0.173892	-0.189684	0.0341489	0.797715	0.649669	0.36698	0.0656087	0.131994	0.960607	0.899352	0.903445	0.399806
miRNA-circRNA	hsa-miR-1258	circZNF91(4)	hsa-miR-1258_circZNF91(4)	No	No	No	Yes	No	-0.141854	-0.157772	-0.181074	-0.334515	-0.0216114	0.0254866	0.413704	0.0790756	0.0761167	0.835324	0.108302	0.864119	0.425343	0.704424	0.957737
miRNA-circRNA	hsa-miR-125b-2-3p	circZNF91(4)	hsa-miR-125b-2-3p_circZNF91(4)	No	No	No	Yes	No	-0.0856778	-0.281773	-0.419444	-0.233005	-0.16667	0.178653	0.138648	2.32705e-05	0.223831	0.106461	0.383635	0.697211	0.00241855	0.831521	0.495258
miRNA-circRNA	hsa-miR-1323	circZNF91(4)	hsa-miR-1323_circZNF91(4)	Yes	No	No	Yes	No	-0.210744	-0.329963	-0.253231	-0.103355	-0.157892	0.000838952	0.0804499	0.0132857	0.593665	0.126471	0.00795344	0.620195	0.162287	0.946246	0.525684
miRNA-circRNA	hsa-miR-1343-5p	circZNF91(4)	hsa-miR-1343-5p_circZNF91(4)	No	No	No	Yes	No	-0.125827	-0.389751	-0.0861259	-0.311468	-0.0371487	0.0477723	0.0366168	0.406606	0.100026	0.720784	0.166327	0.528017	0.792212	0.730388	0.919296
miRNA-circRNA	hsa-miR-136-5p	circZNF91(4)	hsa-miR-136-5p_circZNF91(4)	Yes	No	No	Yes	No	0.176571	0.321182	0.156503	0.285714	0.0657568	0.00529457	0.0893408	0.129886	0.132978	0.526656	0.0342283	0.638978	0.527588	0.769155	0.846214
miRNA-circRNA	hsa-miR-141-5p	circZNF91(4)	hsa-miR-141-5p_circZNF91(4)	Yes	No	No	Yes	No	0.188869	0.422167	0.321159	0.157143	0.24555	0.00282467	0.0225325	0.00150697	0.415592	0.0164629	0.0209963	0.459663	0.041912	0.908119	0.210422
miRNA-circRNA	hsa-miR-147a	circZNF91(4)	hsa-miR-147a_circZNF91(4)	Yes	No	No	Yes	No	0.188726	0.18081	0.32402	0.170936	0.0360471	0.00284591	0.34792	0.00135896	0.375306	0.728737	0.0210579	0.824731	0.0400276	0.903445	0.921838
miRNA-circRNA	hsa-miR-150-3p	circZNF91(4)	hsa-miR-150-3p_circZNF91(4)	No	No	No	Yes	No	0.0976062	0.17931	0.0968158	0.0891626	0.0379986	0.125275	0.352001	0.350641	0.64555	0.714668	0.309148	0.82782	0.764298	0.956345	0.91704
miRNA-circRNA	hsa-miR-17-3p	circZNF91(4)	hsa-miR-17-3p_circZNF91(4)	No	No	No	Yes	No	0.0764575	0.564532	0.204775	0.0660099	0.0518777	0.230245	0.00142186	0.0465224	0.733699	0.617579	0.447018	0.19579	0.32427	0.974574	0.877645
miRNA-circRNA	hsa-miR-191-3p	circZNF91(4)	hsa-miR-191-3p_circZNF91(4)	No	No	No	Yes	No	0.106969	0.304433	0.190475	0.20936	0.0632758	0.0927878	0.108342	0.0644706	0.275723	0.542403	0.255276	0.670459	0.388092	0.858034	0.852433
miRNA-circRNA	hsa-miR-1911-5p	circZNF91(4)	hsa-miR-1911-5p_circZNF91(4)	No	No	No	Yes	No	-0.107479	-0.00716424	-0.0442073	-0.267138	-0.18824	0.0912324	0.970578	0.670557	0.16124	0.0677282	0.252263	0.99424	0.904808	0.785245	0.403375
miRNA-circRNA	hsa-miR-197-5p	circZNF91(4)	hsa-miR-197-5p_circZNF91(4)	No	No	No	Yes	No	-0.0212116	-0.163054	-0.0103875	-0.23931	-0.00770357	0.739594	0.39804	0.920418	0.21119	0.940937	0.859427	0.853933	0.981507	0.826258	0.985382
miRNA-circRNA	hsa-miR-212-5p	circZNF91(4)	hsa-miR-212-5p_circZNF91(4)	No	No	No	Yes	No	-0.0973602	-0.0325123	-0.164348	-0.0581281	-0.106856	0.126235	0.867034	0.111496	0.764548	0.302697	0.310126	0.973227	0.50566	0.974574	0.709773
miRNA-circRNA	hsa-miR-29b-1-5p	circZNF91(4)	hsa-miR-29b-1-5p_circZNF91(4)	No	No	No	Yes	No	-0.0581153	-0.287685	-0.0606107	-0.0876847	-0.0159231	0.362112	0.130208	0.559573	0.651054	0.878276	0.584894	0.690986	0.858484	0.959007	0.967122
miRNA-circRNA	hsa-miR-3064-5p	circZNF91(4)	hsa-miR-3064-5p_circZNF91(4)	Yes	No	No	Yes	No	-0.232849	-0.253695	-0.314409	-0.357635	-0.0389684	0.000216142	0.184198	0.00191566	0.0568125	0.707711	0.0027368	0.744694	0.0495374	0.661571	0.913968
miRNA-circRNA	hsa-miR-3126-5p	circZNF91(4)	hsa-miR-3126-5p_circZNF91(4)	No	No	No	Yes	No	-0.149628	-0.14363	-0.158803	-0.422949	-0.139728	0.0183876	0.457292	0.124269	0.0222579	0.176853	0.0873092	0.886888	0.520115	0.56067	0.591247
miRNA-circRNA	hsa-miR-338-3p	circZNF91(4)	hsa-miR-338-3p_circZNF91(4)	No	No	No	Yes	No	0.0954366	0.326601	0.138628	0.199507	0.0460682	0.133934	0.0837705	0.180321	0.299457	0.657542	0.322425	0.625198	0.598973	0.862369	0.895954
miRNA-circRNA	hsa-miR-339-5p	circZNF91(4)	hsa-miR-339-5p_circZNF91(4)	Yes	No	No	Yes	No	0.233601	0.144828	0.337816	0.138424	0.273379	0.000205916	0.453508	0.000813874	0.473928	0.00734991	0.00263151	0.885996	0.0281949	0.92779	0.131014
miRNA-circRNA	hsa-miR-4449	circZNF91(4)	hsa-miR-4449_circZNF91(4)	Yes	No	No	Yes	No	-0.1887	-0.364039	-0.147393	-0.430542	-0.105618	0.0028499	0.0522118	0.154046	0.0197297	0.308364	0.0210579	0.567224	0.566743	0.56067	0.714243
miRNA-circRNA	hsa-miR-4689	circZNF91(4)	hsa-miR-4689_circZNF91(4)	No	No	No	Yes	No	-0.143381	-0.315936	-0.0638008	-0.4612	-0.0248054	0.0239312	0.0949978	0.539052	0.0117975	0.811409	0.104036	0.653244	0.846379	0.496218	0.953218
miRNA-circRNA	hsa-miR-4709-3p	circZNF91(4)	hsa-miR-4709-3p_circZNF91(4)	No	No	No	Yes	No	-0.136107	-0.34532	-0.0269272	-0.378818	-0.0692344	0.0321474	0.0665487	0.795615	0.0427138	0.504976	0.126568	0.602172	0.953143	0.653521	0.837786
miRNA-circRNA	hsa-miR-4716-3p	circZNF91(4)	hsa-miR-4716-3p_circZNF91(4)	No	No	No	Yes	No	-0.0715674	-0.201973	-0.0175453	-0.176592	-0.0181339	0.261526	0.2934	0.865986	0.359471	0.861534	0.48194	0.803222	0.966214	0.903445	0.963025
miRNA-circRNA	hsa-miR-4739	circZNF91(4)	hsa-miR-4739_circZNF91(4)	No	No	No	Yes	No	-0.0937597	-0.1867	-0.0209691	-0.444636	-0.0157341	0.140936	0.332174	0.840153	0.015663	0.87971	0.333165	0.821104	0.963841	0.530164	0.967427
miRNA-circRNA	hsa-miR-485-3p	circZNF91(4)	hsa-miR-485-3p_circZNF91(4)	Yes	No	No	Yes	No	0.18569	0.425616	0.23818	0.0440941	0.00713913	0.00333503	0.0213413	0.0201087	0.820331	0.945258	0.0237768	0.457169	0.205109	0.987939	0.986976
miRNA-circRNA	hsa-miR-576-3p	circZNF91(4)	hsa-miR-576-3p_circZNF91(4)	No	No	No	Yes	No	0.0173832	0.20197	0.0954931	0.134975	0.0452495	0.785323	0.293406	0.357293	0.485117	0.663256	0.885659	0.803222	0.766361	0.929478	0.897222
miRNA-circRNA	hsa-miR-6511a-3p	circZNF91(4)	hsa-miR-6511a-3p_circZNF91(4)	No	No	No	Yes	No	-0.0754629	-0.00394089	-0.262963	-0.0837438	-0.0723647	0.236383	0.983813	0.0100357	0.665816	0.485865	0.453184	0.997394	0.138138	0.962297	0.828271
miRNA-circRNA	hsa-miR-6752-5p	circZNF91(4)	hsa-miR-6752-5p_circZNF91(4)	No	No	No	Yes	No	-0.0932893	-0.0638894	-0.0621464	-0.254899	-0.033881	0.142949	0.741961	0.549648	0.182053	0.74446	0.335763	0.95549	0.852928	0.816622	0.925617
miRNA-circRNA	hsa-miR-6780b-5p	circZNF91(4)	hsa-miR-6780b-5p_circZNF91(4)	No	No	No	Yes	No	-0.042962	-0.312681	-0.000163847	-0.103329	-0.051467	0.500655	0.0986412	0.998743	0.593757	0.62037	0.698397	0.661339	0.998924	0.946246	0.879536
miRNA-circRNA	hsa-miR-6820-5p	circZNF91(4)	hsa-miR-6820-5p_circZNF91(4)	No	No	No	Yes	No	-0.0076037	-0.0279048	-0.0685954	-0.222195	-0.0174353	0.905164	0.885746	0.508925	0.24667	0.866818	0.949917	0.978004	0.831379	0.849999	0.964837
miRNA-circRNA	hsa-miR-6870-5p	circZNF91(4)	hsa-miR-6870-5p_circZNF91(4)	No	No	No	Yes	No	-0.0600031	-0.255863	-0.00649516	-0.408909	-0.0256004	0.346703	0.180349	0.950189	0.0276308	0.805481	0.570553	0.737793	0.988785	0.589885	0.952263
miRNA-circRNA	hsa-miR-711	circZNF91(4)	hsa-miR-711_circZNF91(4)	Yes	No	No	Yes	No	-0.170248	-0.212801	-0.105544	-0.053506	-0.143229	0.00720604	0.267726	0.308706	0.782808	0.166147	0.0432362	0.79538	0.731648	0.979933	0.580301
miRNA-circRNA	hsa-miR-766-5p	circZNF91(4)	hsa-miR-766-5p_circZNF91(4)	No	No	No	Yes	No	-0.142637	-0.183744	-0.0887431	-0.442665	-0.146221	0.0246787	0.340021	0.392441	0.0161858	0.157381	0.106024	0.82227	0.786021	0.530164	0.567788
miRNA-circRNA	hsa-miR-7847-3p	circZNF91(4)	hsa-miR-7847-3p_circZNF91(4)	No	No	No	Yes	No	-0.113151	-0.341379	-0.0443971	-0.57347	-0.00593079	0.0753014	0.0699236	0.669225	0.00114541	0.954512	0.223109	0.605564	0.904808	0.252023	0.989542
miRNA-circRNA	hsa-miR-8071	circZNF91(4)	hsa-miR-8071_circZNF91(4)	No	No	No	Yes	No	-0.0474911	-0.388074	-0.000206558	-0.284869	-0.109937	0.456554	0.0375035	0.998415	0.134179	0.288889	0.665772	0.528017	0.998924	0.769155	0.701804
miRNA-circRNA	hsa-miR-8075	circZNF91(4)	hsa-miR-8075_circZNF91(4)	No	No	No	Yes	No	-0.119414	-0.658128	-0.03904	-0.0527094	-0.0395521	0.060415	0.000104245	0.707199	0.785967	0.703536	0.1946	0.064188	0.921677	0.980475	0.911998
miRNA-circRNA	hsa-miR-8089	circZNF91(4)	hsa-miR-8089_circZNF91(4)	No	No	No	Yes	No	-0.0904107	-0.329662	-0.111133	-0.0988108	-0.0173107	0.155752	0.0807431	0.28364	0.610082	0.867762	0.35362	0.620195	0.707861	0.948156	0.964837
miRNA-circRNA	hsa-miR-939-5p	circZNF91(4)	hsa-miR-939-5p_circZNF91(4)	Yes	No	No	Yes	No	-0.16982	-0.521182	-0.135688	-0.417241	-0.000286964	0.0073554	0.00374236	0.189829	0.0243283	0.997798	0.0438459	0.283748	0.613316	0.56067	0.998902
miRNA-circRNA	hsa-miR-10400-5p	circSLC8A1(2)	hsa-miR-10400-5p_circSLC8A1(2)	No	No	No	Yes	No	0.104873	0.364039	0.0343225	0.365025	0.0460526	0.0994053	0.0522118	0.741247	0.0515309	0.657651	0.265807	0.567224	0.933208	0.660245	0.895954
miRNA-circRNA	hsa-miR-1253	circSLC8A1(2)	hsa-miR-1253_circSLC8A1(2)	No	No	No	Yes	No	-0.136079	-0.0987806	-0.0558373	-0.0768473	-0.0278067	0.0321837	0.610191	0.590957	0.691944	0.789092	0.126568	0.922474	0.870611	0.969897	0.946548
miRNA-circRNA	hsa-miR-1258	circSLC8A1(2)	hsa-miR-1258_circSLC8A1(2)	Yes	Yes	No	Yes	No	0.273402	0.363573	0.271006	0.299796	0.186906	1.25804e-05	0.0525369	0.00789862	0.114101	0.0697344	0.000258555	0.569222	0.121185	0.762705	0.40746
miRNA-circRNA	miR-143-3p	circCORO1C(7,8)	hsa-miR-143-3p_circCORO1C(7,8)	Yes	Yes	No	Yes	Yes	0.366259	0.303941	0.485358	0.166995	0.360192	2.73728e-09	0.108943	6.19211e-07	0.386577	0.0003366	1.86135e-07	0.670459	0.000277664	0.903445	0.0240778
miRNA-circRNA	hsa-miR-143-5p	circEPB41L2(2,4)	hsa-miR-143-5p_circEPB41L2(2,4)	Yes	Yes	No	No	Yes	0.364992	-0.129383	0.217526	0.169647	0.341257	3.13217e-09	0.503545	0.0342139	0.378972	0.000713546	2.1039e-07	0.902412	0.276202	0.903445	0.0353365
miRNA-circRNA	hsa-miR-1270	circSLC8A1(2)	hsa-miR-1270_circSLC8A1(2)	No	No	No	Yes	No	0.0589537	0.0347333	0.120825	0.151911	0.0035632	0.355216	0.858039	0.243476	0.431478	0.972662	0.578171	0.972201	0.67458	0.913639	0.994694
miRNA-circRNA	hsa-miR-128-3p	circSLC8A1(2)	hsa-miR-128-3p_circSLC8A1(2)	No	No	No	Yes	No	-0.0580971	-0.282266	-0.00680291	-0.0423645	-0.145017	0.362263	0.13793	0.947832	0.827271	0.160867	0.584894	0.696988	0.987452	0.988724	0.570912
miRNA-circRNA	miR-139-3p	circRBM23(2,3)	hsa-miR-139-3p_circRBM23(2,3)	Yes	Yes	No	Yes	Yes	0.362401	0.333169	0.200738	0.196059	0.134831	4.1191e-09	0.0773787	0.0511096	0.308059	0.192666	2.7335e-07	0.616242	0.343707	0.871492	0.609537
miRNA-circRNA	hsa-miR-135a-3p	circSLC8A1(2)	hsa-miR-135a-3p_circSLC8A1(2)	No	No	No	Yes	No	0.142242	0.172689	0.0699324	0.256239	0.214977	0.0250837	0.370356	0.500681	0.179688	0.0364271	0.107428	0.839129	0.827823	0.816573	0.301262
miRNA-circRNA	miR-143-5p	circCORO1C(7,8)	hsa-miR-143-5p_circCORO1C(7,8)	Yes	Yes	No	Yes	Yes	0.358769	0.159606	0.469821	0.274877	0.331363	6.02225e-09	0.408227	1.56014e-06	0.148988	0.00103747	3.81271e-07	0.861133	0.000429662	0.773447	0.0416835
miRNA-circRNA	miR-125a-3p	circLINC00632(5)	hsa-miR-125a-3p_circLINC00632(5)	Yes	Yes	No	Yes	Yes	0.358657	0.289655	0.39243	0.375093	0.4178	6.09292e-09	0.12748	8.37874e-05	0.0449667	2.52384e-05	3.81362e-07	0.689068	0.00584178	0.657173	0.00598516
miRNA-circRNA	miR-143-3p	circLINC00632(5)	hsa-miR-143-3p_circLINC00632(5)	Yes	Yes	No	Yes	Yes	0.357773	0.00689655	0.251638	0.478669	0.39942	6.67778e-09	0.971676	0.013897	0.00861925	6.07803e-05	4.13272e-07	0.99424	0.166402	0.423882	0.00869406
miRNA-circRNA	hsa-miR-143-5p	circSLC8A1(2)	hsa-miR-143-5p_circSLC8A1(2)	Yes	Yes	No	Yes	No	0.289799	0.416256	0.286506	0.344335	0.23764	3.47289e-06	0.0247011	0.00488057	0.0673803	0.020401	9.02296e-05	0.46915	0.0893095	0.685736	0.22564
miRNA-circRNA	hsa-miR-6894-5p	circUBXN7(3,5)	hsa-miR-6894-5p_circUBXN7(3,5)	Yes	No	Yes	Yes	No	-0.179434	-0.100505	-0.27447	-0.312152	-0.107228	0.00458986	0.603939	0.00710908	0.0992429	0.301006	0.0306436	0.922474	0.111877	0.730388	0.708825
miRNA-circRNA	hsa-miR-15b-3p	circSLC8A1(2)	hsa-miR-15b-3p_circSLC8A1(2)	No	No	No	Yes	No	-0.0990023	-0.0881773	-0.0862962	-0.272906	-0.121892	0.119938	0.649217	0.405675	0.152042	0.239304	0.299758	0.933652	0.791853	0.777575	0.657463
miRNA-circRNA	hsa-miR-125b-2-3p	circHIPK3(2)	hsa-miR-125b-2-3p_circHIPK3(2)	Yes	Yes	No	No	Yes	0.356	0.126601	0.445115	-0.125123	0.312794	8.01994e-09	0.512842	6.19556e-06	0.517814	0.00202725	4.85427e-07	0.90288	0.000975004	0.934087	0.0654988
miRNA-circRNA	hsa-miR-181a-2-3p	circSLC8A1(2)	hsa-miR-181a-2-3p_circSLC8A1(2)	No	No	No	Yes	No	-0.0898036	-0.0881773	-0.0569989	-0.127586	-0.116419	0.158559	0.649217	0.583247	0.50954	0.261217	0.357319	0.933652	0.868445	0.934087	0.67728
miRNA-circRNA	hsa-miR-143-3p	circWDR78(2,4)	hsa-miR-143-3p_circWDR78(2,4)	Yes	Yes	No	No	Yes	0.35581	-0.175862	0.0236163	0.234569	0.241791	8.17804e-09	0.361491	0.820293	0.220649	0.0182439	4.89615e-07	0.832773	0.960291	0.828114	0.216239
miRNA-circRNA	hsa-miR-191-3p	circSLC8A1(2)	hsa-miR-191-3p_circSLC8A1(2)	Yes	Yes	No	Yes	No	-0.259614	-0.446305	-0.287556	-0.0418719	-0.218149	3.48922e-05	0.0152311	0.00471944	0.82925	0.0336907	0.000615981	0.406678	0.0875242	0.988853	0.290539
miRNA-circRNA	hsa-miR-212-5p	circSLC8A1(2)	hsa-miR-212-5p_circSLC8A1(2)	Yes	No	No	Yes	No	0.189237	0.0399015	0.201904	0.42266	0.239166	0.00277028	0.837177	0.0497486	0.0223591	0.019584	0.0207884	0.968123	0.340391	0.56067	0.220741
miRNA-circRNA	hsa-miR-3064-5p	circSLC8A1(2)	hsa-miR-3064-5p_circSLC8A1(2)	No	No	No	Yes	No	0.0609647	0.10936	0.196041	0.0167488	0.0194363	0.339016	0.572269	0.0569103	0.931281	0.851699	0.563968	0.912098	0.361244	0.99655	0.962082
miRNA-circRNA	miR-129-5p	circSLC8A1(2)	hsa-miR-129-5p_circSLC8A1(2)	Yes	Yes	No	Yes	Yes	0.353213	0.0162562	0.361282	0.635468	0.368141	1.06701e-08	0.933298	0.000321882	0.000212222	0.000242095	6.31944e-07	0.987156	0.0147501	0.0899168	0.020232
miRNA-circRNA	hsa-miR-3660	circSLC8A1(2)	hsa-miR-3660_circSLC8A1(2)	No	No	No	Yes	No	0.0659628	0.13284	0.136378	0.289163	0.0405124	0.300826	0.492111	0.187565	0.128158	0.696685	0.526518	0.900511	0.610935	0.769155	0.911509
miRNA-circRNA	hsa-miR-3914	circSLC8A1(2)	hsa-miR-3914_circSLC8A1(2)	Yes	No	No	Yes	No	0.19151	0.250502	0.260208	0.0257943	0.022853	0.00245572	0.189969	0.0108763	0.894337	0.826009	0.0188626	0.748999	0.142639	0.995226	0.955997
miRNA-circRNA	hsa-miR-4449	circSLC8A1(2)	hsa-miR-4449_circSLC8A1(2)	No	No	No	Yes	No	-0.000758825	0.136453	0.0291089	0.217734	0.0794451	0.990514	0.480305	0.779461	0.256528	0.444096	0.994961	0.895572	0.947324	0.851013	0.807158
miRNA-circRNA	hsa-miR-4474-3p	circSLC8A1(2)	hsa-miR-4474-3p_circSLC8A1(2)	Yes	No	No	Yes	No	-0.176292	-0.151989	-0.182242	-0.207168	-0.199029	0.00536834	0.431239	0.0771287	0.280894	0.0531613	0.0344625	0.874436	0.419582	0.858034	0.368334
miRNA-circRNA	hsa-miR-4786-5p	circSLC8A1(2)	hsa-miR-4786-5p_circSLC8A1(2)	No	No	No	Yes	No	-0.00453106	0.148424	0.0486888	0.0892065	0.0534889	0.943402	0.442248	0.639388	0.645387	0.606684	0.970399	0.877771	0.896472	0.956345	0.876657
miRNA-circRNA	hsa-miR-509-5p	circSLC8A1(2)	hsa-miR-509-5p_circSLC8A1(2)	Yes	No	No	Yes	No	-0.243892	-0.122751	-0.112743	-0.396254	-0.215873	0.000104388	0.525844	0.276681	0.0333356	0.0356356	0.00152511	0.90288	0.703413	0.607766	0.298046
miRNA-circRNA	hsa-miR-139-3p	circPLCE1(2)	hsa-miR-139-3p_circPLCE1(2)	Yes	Yes	No	No	Yes	0.352793	0.410642	-0.299013	0.347955	0.0976644	1.11363e-08	0.0269157	0.0032453	0.0643641	0.346415	6.52537e-07	0.484483	0.069553	0.674177	0.738785
miRNA-circRNA	hsa-miR-615-5p	circSLC8A1(2)	hsa-miR-615-5p_circSLC8A1(2)	No	No	No	Yes	No	-0.101838	-0.207882	-0.0217107	-0.125123	-0.0690452	0.109642	0.279203	0.834579	0.517814	0.506144	0.283392	0.800383	0.963097	0.934087	0.83802
miRNA-circRNA	hsa-miR-658	circSLC8A1(2)	hsa-miR-658_circSLC8A1(2)	No	No	No	Yes	No	0.0286801	0.229613	0.0539023	0.0882208	0.00430615	0.653096	0.230837	0.603903	0.649055	0.966964	0.804392	0.776558	0.878578	0.958952	0.994359
miRNA-circRNA	hsa-miR-6737-5p	circSLC8A1(2)	hsa-miR-6737-5p_circSLC8A1(2)	No	No	No	Yes	No	-0.0133962	0.0722818	0.121873	0.147661	0.00666669	0.833741	0.709435	0.23938	0.444624	0.948875	0.912789	0.948283	0.67063	0.916538	0.988913
miRNA-circRNA	hsa-miR-6842-3p	circSLC8A1(2)	hsa-miR-6842-3p_circSLC8A1(2)	Yes	No	No	Yes	No	-0.249216	-0.149261	-0.263741	-0.172414	-0.243702	7.25989e-05	0.439651	0.00980897	0.37113	0.0173189	0.00112641	0.877708	0.137126	0.903445	0.214684
miRNA-circRNA	hsa-miR-765	circSLC8A1(2)	hsa-miR-765_circSLC8A1(2)	No	No	No	Yes	No	0.103098	0.339409	0.081734	0.229557	0.0525627	0.105295	0.0716599	0.431038	0.230955	0.612937	0.276173	0.607235	0.80208	0.838012	0.877506
miRNA-circRNA	hsa-miR-766-5p	circSLC8A1(2)	hsa-miR-766-5p_circSLC8A1(2)	Yes	No	No	Yes	No	0.166642	0.129557	0.0793359	0.347087	0.159164	0.00855274	0.502968	0.444724	0.0650773	0.123403	0.0489693	0.902412	0.808734	0.677592	0.524623
miRNA-circRNA	hsa-miR-767-5p	circSLC8A1(2)	hsa-miR-767-5p_circSLC8A1(2)	No	No	No	Yes	No	0.0320347	0.214778	0.057301	0.0253726	0.0506338	0.615624	0.2632	0.581249	0.896055	0.626048	0.780248	0.789528	0.867856	0.995226	0.882891
miRNA-circRNA	hsa-miR-8071	circSLC8A1(2)	hsa-miR-8071_circSLC8A1(2)	No	No	No	Yes	No	0.0682374	0.326722	0.0119103	0.288812	0.250111	0.284429	0.0836495	0.908798	0.128642	0.0145054	0.506183	0.625198	0.977216	0.769155	0.195822
miRNA-circRNA	hsa-miR-939-5p	circSLC8A1(2)	hsa-miR-939-5p_circSLC8A1(2)	No	No	No	Yes	No	0.00751419	0.393596	0.0568309	0.239409	0.0138018	0.906276	0.0346469	0.584359	0.210996	0.894392	0.950632	0.525717	0.868658	0.826258	0.970106
miRNA-circRNA	hsa-miR-105-5p	circAPLF(2,8)	hsa-miR-105-5p_circAPLF(2,8)	No	No	No	Yes	No	0.126417	0.286348	0.0550464	0.282759	0.0669814	0.0467302	0.132083	0.596233	0.137214	0.518968	0.163838	0.690986	0.873426	0.769155	0.843083
miRNA-circRNA	hsa-miR-125a-3p	circAPLF(2,8)	hsa-miR-125a-3p_circAPLF(2,8)	Yes	No	No	Yes	No	0.196189	0.139478	0.387643	0.284729	0.224398	0.00190797	0.470535	0.000103961	0.13438	0.0288036	0.0156385	0.892131	0.00689902	0.769155	0.268444
miRNA-circRNA	hsa-miR-125b-2-3p	circAPLF(2,8)	hsa-miR-125b-2-3p_circAPLF(2,8)	Yes	No	No	Yes	No	0.234924	0.328241	0.476596	0.519704	0.079965	0.000189006	0.0821384	1.04856e-06	0.00385941	0.441111	0.0024553	0.623166	0.000320861	0.32288	0.804782
miRNA-circRNA	hsa-miR-129-5p	circAPLF(2,8)	hsa-miR-129-5p_circAPLF(2,8)	No	No	Yes	Yes	No	0.110593	0.118778	0.201638	0.304433	0.16161	0.0821831	0.539426	0.0500565	0.108342	0.11767	0.236194	0.904889	0.340587	0.745936	0.518499
miRNA-circRNA	hsa-miR-1323	circAPLF(2,8)	hsa-miR-1323_circAPLF(2,8)	No	No	No	Yes	No	0.143777	0.238342	0.125812	0.213616	0.131138	0.0235409	0.213098	0.224419	0.265853	0.20525	0.102744	0.7634	0.65495	0.855659	0.622065
miRNA-circRNA	hsa-miR-135a-3p	circAPLF(2,8)	hsa-miR-135a-3p_circAPLF(2,8)	No	No	Yes	Yes	No	0.153697	0.0450499	0.192391	0.219527	0.151723	0.0154096	0.816501	0.0617809	0.252536	0.142174	0.0765337	0.965624	0.378099	0.850025	0.547235
miRNA-circRNA	hsa-miR-141-5p	circAPLF(2,8)	hsa-miR-141-5p_circAPLF(2,8)	Yes	No	No	Yes	No	-0.230246	-0.429276	-0.382405	-0.156158	-0.240658	0.000255337	0.020134	0.000131144	0.418558	0.0188123	0.0031463	0.441826	0.00839932	0.908119	0.216322
miRNA-circRNA	hsa-miR-143-3p	circAPLF(2,8)	hsa-miR-143-3p_circAPLF(2,8)	No	No	No	Yes	No	0.139446	0.298176	0.236142	0.239901	0.146162	0.0281174	0.116164	0.0212313	0.21003	0.157553	0.115661	0.680332	0.211469	0.825727	0.567788
miRNA-circRNA	hsa-miR-146a-3p	circAPLF(2,8)	hsa-miR-146a-3p_circAPLF(2,8)	No	No	No	Yes	No	-0.0726681	-0.0616067	-0.156981	-0.062069	-0.0063349	0.254243	0.750886	0.128701	0.749076	0.951416	0.472531	0.956204	0.525458	0.974574	0.989315
miRNA-circRNA	hsa-miR-147a	circAPLF(2,8)	hsa-miR-147a_circAPLF(2,8)	Yes	No	No	Yes	No	-0.223517	-0.177942	-0.402492	-0.22069	-0.0174231	0.000389425	0.355749	5.26634e-05	0.249968	0.86691	0.00435082	0.830984	0.00420391	0.850025	0.964837
miRNA-circRNA	hsa-miR-17-3p	circAPLF(2,8)	hsa-miR-17-3p_circAPLF(2,8)	Yes	No	No	Yes	No	-0.19277	-0.530803	-0.245662	-0.20936	-0.16903	0.00229561	0.00305213	0.0164125	0.275723	0.101526	0.0178843	0.275592	0.184115	0.858034	0.480565
miRNA-circRNA	hsa-miR-187-3p	circAPLF(2,8)	hsa-miR-187-3p_circAPLF(2,8)	Yes	No	No	Yes	No	0.211998	0.10647	0.287895	0.249754	0.274207	0.000779578	0.582524	0.00466844	0.19134	0.00716654	0.00751009	0.913594	0.0874618	0.820796	0.128578
miRNA-circRNA	hsa-miR-197-5p	circAPLF(2,8)	hsa-miR-197-5p_circAPLF(2,8)	No	No	No	Yes	No	-0.0823277	-0.275505	-0.164091	-0.0428836	-0.0341718	0.196308	0.148024	0.112064	0.825187	0.742343	0.40588	0.707553	0.505971	0.988724	0.924855
miRNA-circRNA	hsa-miR-205-3p	circAPLF(2,8)	hsa-miR-205-3p_circAPLF(2,8)	No	No	No	Yes	No	0.0757663	0.196225	0.0634443	0.144358	0.0265616	0.234499	0.307642	0.541327	0.454988	0.798331	0.451588	0.814681	0.847223	0.91981	0.949519
miRNA-circRNA	hsa-miR-212-5p	circAPLF(2,8)	hsa-miR-212-5p_circAPLF(2,8)	No	No	No	Yes	No	0.0739091	0.130113	0.0519457	0.137438	0.0764651	0.2462	0.501119	0.617118	0.477111	0.461425	0.46287	0.902412	0.887722	0.92794	0.81392
miRNA-circRNA	hsa-miR-215-3p	circAPLF(2,8)	hsa-miR-215-3p_circAPLF(2,8)	Yes	Yes	No	Yes	No	-0.27846	-0.410054	-0.465174	-0.0133005	-0.282314	8.53134e-06	0.0271565	2.039e-06	0.945405	0.00557378	0.000191993	0.487085	0.000534801	0.99655	0.113705
miRNA-circRNA	hsa-miR-3187-3p	circAPLF(2,8)	hsa-miR-3187-3p_circAPLF(2,8)	No	No	No	Yes	No	-0.0319794	-0.237238	-0.0169722	-0.273466	-0.14851	0.616233	0.215289	0.870324	0.15117	0.150914	0.780248	0.765628	0.966871	0.77581	0.558914
miRNA-circRNA	hsa-miR-339-5p	circAPLF(2,8)	hsa-miR-339-5p_circAPLF(2,8)	Yes	No	No	Yes	No	-0.224863	-0.228191	-0.349888	-0.358128	-0.230515	0.000358258	0.233818	0.000509555	0.0564476	0.0246144	0.00406026	0.776784	0.0199052	0.661571	0.250165
miRNA-circRNA	hsa-miR-3660	circAPLF(2,8)	hsa-miR-3660_circAPLF(2,8)	No	No	No	Yes	No	0.141095	0.23425	0.114081	0.165025	0.227468	0.0262919	0.221295	0.270983	0.392285	0.0266315	0.110546	0.770405	0.694542	0.903445	0.258798
miRNA-circRNA	hsa-miR-4271	circAPLF(2,8)	hsa-miR-4271_circAPLF(2,8)	No	No	No	Yes	No	0.0336359	0.0286668	0.137924	0.219173	0.104383	0.598074	0.882647	0.182563	0.25332	0.314085	0.768773	0.975874	0.602852	0.850025	0.718133
miRNA-circRNA	hsa-miR-4533	circAPLF(2,8)	hsa-miR-4533_circAPLF(2,8)	No	No	No	Yes	No	0.0443448	0.299655	0.00457498	0.0743842	0.0958841	0.486957	0.114279	0.964903	0.701361	0.355318	0.687326	0.675034	0.990807	0.969897	0.743294
miRNA-circRNA	hsa-miR-4709-3p	circAPLF(2,8)	hsa-miR-4709-3p_circAPLF(2,8)	No	No	No	Yes	No	0.0958594	0.41449	0.033447	0.00591133	0.0920511	0.132211	0.0253811	0.747623	0.975721	0.374965	0.319816	0.472181	0.936191	0.998068	0.757942
miRNA-circRNA	hsa-miR-576-3p	circAPLF(2,8)	hsa-miR-576-3p_circAPLF(2,8)	No	No	No	Yes	No	-0.0737063	-0.0433711	-0.208735	-0.158128	-0.0287445	0.247502	0.823231	0.0423586	0.412637	0.782152	0.464636	0.966146	0.312693	0.908039	0.944344
miRNA-circRNA	hsa-miR-6124	circAPLF(2,8)	hsa-miR-6124_circAPLF(2,8)	No	No	No	Yes	No	0.046529	0.0934533	0.119466	0.223263	0.0110191	0.465737	0.629677	0.248856	0.244348	0.915596	0.671779	0.927578	0.679236	0.848856	0.976952
miRNA-circRNA	hsa-miR-650	circAPLF(2,8)	hsa-miR-650_circAPLF(2,8)	No	No	No	Yes	No	0.0743769	0.275505	0.076933	0.0541872	0.0512182	0.243215	0.148024	0.458679	0.78011	0.622064	0.460368	0.707553	0.815158	0.97878	0.880893
miRNA-circRNA	hsa-miR-6511a-3p	circAPLF(2,8)	hsa-miR-6511a-3p_circAPLF(2,8)	Yes	No	No	Yes	No	0.171462	0.0596353	0.290384	0.442365	0.0686576	0.00679717	0.75862	0.00430879	0.0162668	0.508539	0.0414146	0.957696	0.0850638	0.530164	0.839136
miRNA-circRNA	hsa-miR-6737-5p	circAPLF(2,8)	hsa-miR-6737-5p_circAPLF(2,8)	No	No	No	Yes	No	0.00023625	0.234515	0.00461623	0.122363	0.0132008	0.997046	0.220758	0.964587	0.527164	0.898966	0.998144	0.769695	0.990791	0.935116	0.970848
miRNA-circRNA	hsa-miR-6780b-5p	circAPLF(2,8)	hsa-miR-6780b-5p_circAPLF(2,8)	No	No	No	Yes	No	0.0557003	0.369016	0.00265003	0.0266338	0.00991924	0.382436	0.0488433	0.979666	0.890918	0.923995	0.60357	0.551062	0.995386	0.995226	0.98042
miRNA-circRNA	hsa-miR-6800-5p	circAPLF(2,8)	hsa-miR-6800-5p_circAPLF(2,8)	No	No	No	Yes	No	-0.0509437	-0.000988144	-0.0793386	-0.0590066	-0.0139675	0.424448	0.995941	0.444709	0.761091	0.893132	0.640422	0.998855	0.808734	0.974574	0.970089
miRNA-circRNA	hsa-miR-6809-5p	circAPLF(2,8)	hsa-miR-6809-5p_circAPLF(2,8)	Yes	No	No	Yes	No	0.187288	0.00272993	0.27957	0.166019	0.107743	0.0030689	0.988787	0.00607371	0.389399	0.298676	0.0222707	0.998293	0.101994	0.903445	0.70717
miRNA-circRNA	hsa-miR-6833-5p	circAPLF(2,8)	hsa-miR-6833-5p_circAPLF(2,8)	No	No	No	Yes	No	0.0304204	0.0341152	0.066565	0.0238938	0.0674007	0.63354	0.860541	0.521576	0.902084	0.51635	0.791997	0.972201	0.838541	0.995328	0.842932
miRNA-circRNA	hsa-miR-6847-5p	circAPLF(2,8)	hsa-miR-6847-5p_circAPLF(2,8)	No	No	No	Yes	No	0.115559	0.273669	0.0790931	0.453011	0.0523499	0.0692607	0.150856	0.446124	0.0135946	0.614377	0.212056	0.709134	0.80937	0.506021	0.877645
miRNA-circRNA	hsa-miR-7-5p	circAPLF(2,8)	hsa-miR-7-5p_circAPLF(2,8)	Yes	No	No	Yes	No	-0.195552	-0.0542139	-0.394079	-0.230542	-0.222795	0.00197526	0.780004	7.7727e-05	0.228904	0.0299962	0.0160468	0.958261	0.00548872	0.834971	0.273489
miRNA-circRNA	hsa-miR-770-5p	circAPLF(2,8)	hsa-miR-770-5p_circAPLF(2,8)	No	No	No	Yes	No	-0.124001	-0.029393	-0.0966327	-0.289166	-0.149626	0.0511231	0.879695	0.351557	0.128153	0.147833	0.174033	0.975081	0.764762	0.769155	0.556355
miRNA-circRNA	hsa-miR-8073	circAPLF(2,8)	hsa-miR-8073_circAPLF(2,8)	No	No	No	Yes	No	0.122346	0.335143	0.0826333	0.209618	0.0505703	0.054328	0.0755326	0.425968	0.275117	0.626482	0.181467	0.615087	0.799125	0.858034	0.882891
miRNA-circRNA	hsa-miR-936	circAPLF(2,8)	hsa-miR-936_circAPLF(2,8)	No	No	No	Yes	No	0.0923575	0.109906	0.032266	0.133038	0.0641749	0.147003	0.570338	0.756251	0.491463	0.53667	0.340349	0.912098	0.939245	0.929478	0.85091
miRNA-circRNA	hsa-miR-9851-3p	circAPLF(2,8)	hsa-miR-9851-3p_circAPLF(2,8)	No	No	No	Yes	No	0.118178	0.485739	0.0700527	0.0656792	0.0835271	0.0631437	0.00755615	0.499943	0.734986	0.420963	0.200458	0.345483	0.827823	0.974574	0.792435
miRNA-circRNA	hsa-miR-105-5p	circFNDC3B(5,6)	hsa-miR-105-5p_circFNDC3B(5,6)	No	No	No	Yes	No	-0.141463	-0.211823	-0.144905	-0.0660099	-0.0315094	0.0258994	0.269984	0.161193	0.733699	0.761794	0.109313	0.796076	0.575032	0.974574	0.934513
miRNA-circRNA	hsa-miR-10b-3p	circFNDC3B(5,6)	hsa-miR-10b-3p_circFNDC3B(5,6)	Yes	No	No	Yes	No	0.235746	0.437438	0.0862262	0.389163	0.0738802	0.000179163	0.0176429	0.406057	0.0369262	0.476753	0.00234402	0.422255	0.791853	0.627862	0.822815
miRNA-circRNA	hsa-miR-1253	circFNDC3B(5,6)	hsa-miR-1253_circFNDC3B(5,6)	No	No	Yes	Yes	No	0.0308736	0.211356	0.123196	0.0783251	0.0137739	0.628487	0.271065	0.234279	0.686315	0.894604	0.788544	0.796883	0.663448	0.969897	0.970106
miRNA-circRNA	hsa-miR-1255a	circFNDC3B(5,6)	hsa-miR-1255a_circFNDC3B(5,6)	No	No	No	Yes	No	-0.105133	-0.153202	-0.12617	-0.195567	-0.22738	0.0985654	0.427528	0.223091	0.3093	0.0266912	0.264602	0.870582	0.654907	0.871492	0.258798
miRNA-circRNA	hsa-miR-128-3p	circFNDC3B(5,6)	hsa-miR-128-3p_circFNDC3B(5,6)	Yes	No	No	Yes	No	-0.209395	-0.120197	-0.109784	-0.0753695	-0.41089	0.000907446	0.534556	0.289561	0.697589	3.53328e-05	0.00847155	0.903169	0.715202	0.969897	0.00695046
miRNA-circRNA	hsa-miR-1343-5p	circFNDC3B(5,6)	hsa-miR-1343-5p_circFNDC3B(5,6)	No	No	No	Yes	No	-0.0820071	-0.276423	-0.00861571	-0.226387	-1.4002e-05	0.198061	0.146624	0.933959	0.237636	0.999893	0.408127	0.707063	0.985929	0.845543	0.999893
miRNA-circRNA	hsa-miR-142-3p	circFNDC3B(5,6)	hsa-miR-142-3p_circFNDC3B(5,6)	No	No	No	Yes	No	0.164131	0.661576	0.031509	0.278325	0.190971	0.00961805	9.30741e-05	0.761798	0.143751	0.0637651	0.0535113	0.064188	0.940592	0.771295	0.395516
miRNA-circRNA	hsa-miR-143-5p	circFNDC3B(5,6)	hsa-miR-143-5p_circFNDC3B(5,6)	Yes	No	No	Yes	No	0.244449	0.120197	0.099804	0.203941	0.410148	0.000100533	0.534556	0.3359	0.288622	3.66165e-05	0.00148454	0.903169	0.756394	0.858705	0.00695461
miRNA-circRNA	hsa-miR-146a-3p	circFNDC3B(5,6)	hsa-miR-146a-3p_circFNDC3B(5,6)	No	No	No	Yes	No	0.00619055	0.0743842	0.0269323	0.142365	0.0985393	0.922729	0.701361	0.795577	0.461306	0.342091	0.959484	0.945911	0.953143	0.920606	0.735742
miRNA-circRNA	hsa-miR-214-5p	circFNDC3B(5,6)	hsa-miR-214-5p_circFNDC3B(5,6)	Yes	No	No	Yes	No	0.211026	0.561084	0.0158315	0.27734	0.243499	0.000825212	0.00154306	0.878972	0.145233	0.0174152	0.00787741	0.202361	0.969168	0.771404	0.214684
miRNA-circRNA	hsa-miR-29b-2-5p	circFNDC3B(5,6)	hsa-miR-29b-2-5p_circFNDC3B(5,6)	Yes	No	No	Yes	No	0.237447	0.612808	0.161254	0.0753695	0.120031	0.000160296	0.000409322	0.118491	0.697589	0.24661	0.00216786	0.112727	0.515112	0.969897	0.662923
miRNA-circRNA	hsa-miR-342-3p	circFNDC3B(5,6)	hsa-miR-342-3p_circFNDC3B(5,6)	No	No	Yes	Yes	No	0.149213	0.0926108	0.145661	0.181281	0.289222	0.0187175	0.632781	0.158997	0.346646	0.0044735	0.0885706	0.927578	0.571641	0.903445	0.0997573
miRNA-circRNA	hsa-miR-365a-5p	circFNDC3B(5,6)	hsa-miR-365a-5p_circFNDC3B(5,6)	Yes	No	No	Yes	No	0.205411	0.274384	0.222579	0.445813	0.141153	0.00114098	0.149748	0.0301596	0.0153575	0.172435	0.0103194	0.707728	0.255962	0.530164	0.587688
miRNA-circRNA	hsa-miR-4689	circFNDC3B(5,6)	hsa-miR-4689_circFNDC3B(5,6)	No	No	No	Yes	No	-0.129994	-0.549486	-0.0355694	-0.114989	-0.0815965	0.0408061	0.00201887	0.732195	0.552531	0.431816	0.149541	0.236595	0.930592	0.939742	0.79862
miRNA-circRNA	hsa-miR-492	circFNDC3B(5,6)	hsa-miR-492_circFNDC3B(5,6)	Yes	No	Yes	Yes	No	-0.181232	-0.219704	-0.0213776	-0.314817	-0.0529368	0.00419146	0.252142	0.837081	0.0962383	0.610408	0.0284668	0.788643	0.963686	0.730388	0.876696
miRNA-circRNA	hsa-miR-6749-3p	circFNDC3B(5,6)	hsa-miR-6749-3p_circFNDC3B(5,6)	No	No	No	Yes	No	-0.15314	-0.0605145	-0.0695022	-0.287997	-0.141984	0.0157906	0.755168	0.503326	0.129773	0.169896	0.077887	0.957696	0.828403	0.769155	0.584137
miRNA-circRNA	hsa-miR-6820-5p	circFNDC3B(5,6)	hsa-miR-6820-5p_circFNDC3B(5,6)	No	No	Yes	Yes	No	-0.122199	-0.242994	-0.064201	-0.263579	-0.10004	0.0546213	0.204034	0.536504	0.167108	0.334753	0.182336	0.758677	0.845145	0.79305	0.732839
miRNA-circRNA	hsa-miR-6842-3p	circFNDC3B(5,6)	hsa-miR-6842-3p_circFNDC3B(5,6)	No	No	No	Yes	No	-0.16191	-0.208374	-0.0769112	-0.0679803	-0.157734	0.0106569	0.27804	0.458807	0.726048	0.126854	0.0577168	0.800383	0.815158	0.974574	0.525684
miRNA-circRNA	hsa-miR-6883-3p	circFNDC3B(5,6)	hsa-miR-6883-3p_circFNDC3B(5,6)	No	No	Yes	Yes	No	-0.0231875	-0.0642457	-0.0921267	-0.00967267	-0.123582	0.716335	0.740571	0.374571	0.960283	0.232807	0.844069	0.95549	0.776066	0.99761	0.651002
miRNA-circRNA	hsa-miR-7-5p	circFNDC3B(5,6)	hsa-miR-7-5p_circFNDC3B(5,6)	Yes	No	No	Yes	No	-0.188886	-0.402956	-0.128975	-0.0689655	-0.212178	0.00282205	0.0302068	0.212888	0.722232	0.0389945	0.0209963	0.501659	0.642448	0.974574	0.31355
miRNA-circRNA	hsa-miR-8075	circFNDC3B(5,6)	hsa-miR-8075_circFNDC3B(5,6)	No	No	No	Yes	No	-0.115716	-0.176355	-0.103374	-0.126108	-0.126092	0.0688799	0.360126	0.318814	0.514496	0.223381	0.211614	0.832385	0.73729	0.934087	0.644638
miRNA-circRNA	hsa-miR-874-3p	circFNDC3B(5,6)	hsa-miR-874-3p_circFNDC3B(5,6)	No	No	No	Yes	No	0.160846	0.231034	0.0914894	0.379803	0.158945	0.0111887	0.227884	0.377899	0.0421332	0.123929	0.0595431	0.7735	0.779003	0.653521	0.524623
miRNA-circRNA	hsa-miR-1225-5p	chr3:195959183|195960086	hsa-miR-1225-5p_chr3:195959183|195960086	No	No	No	Yes	No	0.0191449	0.0608882	0.0307506	0.28672	0.000919245	0.764178	0.753702	0.767366	0.131559	0.992946	0.874344	0.957154	0.943355	0.769155	0.998419
miRNA-circRNA	hsa-miR-1255a	chr3:195959183|195960086	hsa-miR-1255a_chr3:195959183|195960086	No	No	No	Yes	No	0.143133	0.231112	0.175977	0.207645	0.084036	0.0241777	0.227724	0.0880371	0.279763	0.418128	0.10452	0.7735	0.449804	0.858034	0.789953
miRNA-circRNA	hsa-miR-1283	chr3:195959183|195960086	hsa-miR-1283_chr3:195959183|195960086	No	No	No	Yes	No	-0.102826	-0.17926	-0.017146	-0.0665845	-0.213364	0.106221	0.352139	0.869009	0.731465	0.0378889	0.278074	0.82782	0.966512	0.974574	0.30826
miRNA-circRNA	hsa-miR-129-5p	chr3:195959183|195960086	hsa-miR-129-5p_chr3:195959183|195960086	Yes	No	No	Yes	No	0.210451	0.212346	0.00920058	0.168681	0.241369	0.000853413	0.268774	0.929487	0.381732	0.0184537	0.00807663	0.796076	0.984011	0.903445	0.216239
miRNA-circRNA	hsa-miR-135a-3p	chr3:195959183|195960086	hsa-miR-135a-3p_chr3:195959183|195960086	No	No	No	Yes	No	-0.0107874	-0.0409227	-0.129835	-0.032535	-0.0123125	0.865776	0.833067	0.20983	0.866942	0.905732	0.930789	0.967601	0.639592	0.992622	0.974482
miRNA-circRNA	hsa-miR-17-3p	chr3:195959183|195960086	hsa-miR-17-3p_chr3:195959183|195960086	Yes	No	No	Yes	No	-0.207371	-0.089383	-0.0168935	-0.0572134	-0.154502	0.00101997	0.644731	0.870921	0.768153	0.134927	0.00937897	0.931335	0.967193	0.976792	0.533741
miRNA-circRNA	hsa-miR-198	chr3:195959183|195960086	hsa-miR-198_chr3:195959183|195960086	No	No	No	Yes	No	0.114762	0.293696	0.10049	0.459961	0.0664496	0.0712154	0.122017	0.332573	0.012056	0.5223	0.21588	0.685756	0.753213	0.496218	0.844906
miRNA-circRNA	hsa-miR-203a-5p	chr3:195959183|195960086	hsa-miR-203a-5p_chr3:195959183|195960086	Yes	No	No	Yes	No	-0.192319	-0.325306	-0.23296	-0.529717	-0.175152	0.0023518	0.0850765	0.0230922	0.00312415	0.089561	0.0182704	0.628995	0.221643	0.304485	0.461461
miRNA-circRNA	hsa-miR-29b-1-5p	chr3:195959183|195960086	hsa-miR-29b-1-5p_chr3:195959183|195960086	Yes	No	No	Yes	No	-0.233891	-0.369384	-0.107034	-0.167448	-0.178031	0.000202091	0.0486017	0.301885	0.385273	0.0843337	0.00259468	0.551062	0.7265	0.903445	0.447412
miRNA-circRNA	hsa-miR-29b-2-5p	chr3:195959183|195960086	hsa-miR-29b-2-5p_chr3:195959183|195960086	No	No	No	Yes	No	0.00178965	-0.0987657	-0.124993	-0.094698	-0.0436114	0.977629	0.610245	0.227473	0.625102	0.674746	0.987537	0.922474	0.656666	0.951373	0.900944
miRNA-circRNA	hsa-miR-3064-5p	chr3:195959183|195960086	hsa-miR-3064-5p_chr3:195959183|195960086	No	No	No	Yes	No	0.105019	0.165433	0.123361	0.159556	0.0847324	0.0989311	0.391099	0.233649	0.408375	0.414268	0.265164	0.8481	0.663006	0.906987	0.789165
miRNA-circRNA	hsa-miR-338-3p	chr3:195959183|195960086	hsa-miR-338-3p_chr3:195959183|195960086	No	No	No	Yes	No	0.0361507	-0.0429631	-0.144173	-0.225894	-0.0176473	0.570979	0.824868	0.163342	0.238687	0.865214	0.749985	0.966146	0.576723	0.847094	0.964511
miRNA-circRNA	hsa-miR-3605-5p	chr3:195959183|195960086	hsa-miR-3605-5p_chr3:195959183|195960086	No	No	No	Yes	No	-0.074532	-0.147161	-0.0434788	-0.131014	-0.0746811	0.242231	0.446186	0.675679	0.498135	0.471974	0.459122	0.882123	0.908068	0.930713	0.821627
miRNA-circRNA	hsa-miR-492	chr3:195959183|195960086	hsa-miR-492_chr3:195959183|195960086	No	No	No	Yes	No	-0.0177676	0.0291359	0.0639574	0.184486	0.0500639	0.780696	0.88074	0.538054	0.338039	0.629945	0.883698	0.975226	0.845692	0.89908	0.885044
miRNA-circRNA	hsa-miR-509-5p	chr3:195959183|195960086	hsa-miR-509-5p_chr3:195959183|195960086	Yes	No	No	Yes	No	-0.172545	-0.134915	-0.0663464	-0.0745127	-0.255515	0.00645031	0.485314	0.522947	0.700869	0.0124503	0.0396079	0.898722	0.839031	0.969897	0.176288
miRNA-circRNA	hsa-miR-6081	chr3:195959183|195960086	hsa-miR-6081_chr3:195959183|195960086	No	No	No	Yes	No	-0.087075	-0.0641478	-0.114545	-0.0856047	-0.0524157	0.171648	0.740953	0.269024	0.65883	0.613932	0.374578	0.95549	0.691884	0.959672	0.877638
miRNA-circRNA	hsa-miR-6529-5p	chr3:195959183|195960086	hsa-miR-6529-5p_chr3:195959183|195960086	No	No	No	Yes	No	0.0410109	0.225623	0.0198648	0.0895047	0.104339	0.520322	0.239266	0.848468	0.644279	0.31429	0.712742	0.777966	0.963911	0.956345	0.718302
miRNA-circRNA	hsa-miR-6740-5p	chr3:195959183|195960086	hsa-miR-6740-5p_chr3:195959183|195960086	No	No	No	Yes	No	-0.0775708	-0.0997534	-0.0445237	-0.0561728	-0.136106	0.223509	0.60666	0.668337	0.772258	0.188454	0.439204	0.922474	0.904808	0.976792	0.603296
miRNA-circRNA	hsa-miR-6763-5p	chr3:195959183|195960086	hsa-miR-6763-5p_chr3:195959183|195960086	No	No	No	Yes	No	-0.09374	-0.0800993	-0.0223288	-0.0984092	-0.0445317	0.14102	0.679578	0.829939	0.611541	0.668282	0.333221	0.944045	0.961772	0.948156	0.898819
miRNA-circRNA	hsa-miR-6786-3p	chr3:195959183|195960086	hsa-miR-6786-3p_chr3:195959183|195960086	No	No	No	Yes	No	0.103589	0.247408	0.0678448	0.169613	0.117965	0.103638	0.195681	0.513583	0.379068	0.254894	0.273541	0.753505	0.834213	0.903445	0.671108
miRNA-circRNA	hsa-miR-6865-5p	chr3:195959183|195960086	hsa-miR-6865-5p_chr3:195959183|195960086	Yes	No	No	Yes	No	-0.200249	-0.139236	-0.35799	-0.036094	-0.21268	0.00152562	0.471313	0.00036821	0.852537	0.0385235	0.0131094	0.892504	0.0159693	0.991741	0.311368
miRNA-circRNA	hsa-miR-6878-5p	chr3:195959183|195960086	hsa-miR-6878-5p_chr3:195959183|195960086	No	No	No	Yes	No	0.00410308	0.0177866	0.0222798	0.21655	0.0581074	0.94874	0.927034	0.830306	0.259188	0.575932	0.973121	0.986583	0.961996	0.852445	0.866342
miRNA-circRNA	hsa-miR-6890-5p	chr3:195959183|195960086	hsa-miR-6890-5p_chr3:195959183|195960086	No	No	No	Yes	No	-0.0715665	-0.0734957	-0.0978563	-0.000377668	-0.0780054	0.261532	0.70477	0.345463	0.998449	0.452422	0.48194	0.94786	0.762727	0.998811	0.809277
miRNA-circRNA	hsa-miR-766-5p	chr3:195959183|195960086	hsa-miR-766-5p_chr3:195959183|195960086	No	No	No	Yes	No	0.0440539	0.153581	0.0433401	0.154026	0.000914643	0.489822	0.426373	0.676656	0.425016	0.992981	0.689834	0.870123	0.90846	0.909926	0.998419
miRNA-circRNA	hsa-miR-767-5p	chr3:195959183|195960086	hsa-miR-767-5p_chr3:195959183|195960086	No	No	No	Yes	No	-0.116681	-0.306174	-0.00399027	-0.0587002	-0.143902	0.0665817	0.106238	0.969387	0.762296	0.164145	0.206609	0.666702	0.991713	0.974574	0.576547
miRNA-circRNA	hsa-miR-1248	circUBXN7(3,5)	hsa-miR-1248_circUBXN7(3,5)	No	No	No	Yes	No	-0.150139	-0.267488	-0.0822788	-0.362562	-0.115328	0.0179876	0.160671	0.427962	0.0532465	0.265747	0.086142	0.709134	0.800166	0.660245	0.682115
miRNA-circRNA	hsa-miR-1255a	circUBXN7(3,5)	hsa-miR-1255a_circUBXN7(3,5)	Yes	No	No	Yes	No	-0.217567	-0.226108	-0.277921	-0.08867	-0.173279	0.000559838	0.23823	0.00639274	0.647383	0.0930967	0.0058751	0.776894	0.104516	0.957515	0.468124
miRNA-circRNA	miR-338-3p	circLPAR1(2,3)	hsa-miR-338-3p_circLPAR1(2,3)	Yes	Yes	No	Yes	Yes	0.352438	0.376155	0.150038	0.427621	0.345203	1.15458e-08	0.044315	0.146709	0.0206728	0.000612458	6.64543e-07	0.544837	0.554205	0.56067	0.0327517
miRNA-circRNA	hsa-miR-1343-5p	circUBXN7(3,5)	hsa-miR-1343-5p_circUBXN7(3,5)	No	No	No	Yes	No	-0.149819	-0.205469	-0.112312	-0.0850802	-0.136366	0.0182371	0.284945	0.27853	0.660796	0.187605	0.0867713	0.80102	0.703413	0.961026	0.603296
miRNA-circRNA	hsa-miR-136-5p	circUBXN7(3,5)	hsa-miR-136-5p_circUBXN7(3,5)	Yes	No	No	Yes	No	0.243555	0.263054	0.101792	0.259113	0.275378	0.000106786	0.167987	0.326316	0.174685	0.00691411	0.00155603	0.714944	0.749706	0.805826	0.126521
miRNA-circRNA	hsa-miR-4474-3p	circYY1AP1(4,5)	hsa-miR-4474-3p_circYY1AP1(4,5)	Yes	No	Yes	Yes	No	-0.186961	-0.290327	-0.0421006	-0.194346	-0.164308	0.00312163	0.12656	0.685409	0.31239	0.111584	0.0226236	0.688414	0.911451	0.875691	0.506673
miRNA-circRNA	miR-29b-2-5p	circLPAR1(2,3)	hsa-miR-29b-2-5p_circLPAR1(2,3)	Yes	Yes	No	Yes	Yes	0.351358	0.445868	0.114535	0.131689	0.213618	1.28834e-08	0.0153434	0.269066	0.495903	0.0376554	7.18571e-07	0.406678	0.691884	0.930713	0.306814
miRNA-circRNA	miR-214-5p	circWDR78(2,4)	hsa-miR-214-5p_circWDR78(2,4)	Yes	Yes	No	Yes	Yes	0.350883	0.609852	0.174747	0.372841	0.22562	1.35171e-08	0.000444309	0.0903162	0.0463739	0.0279212	7.44524e-07	0.116536	0.453313	0.660245	0.264699
miRNA-circRNA	hsa-miR-146a-3p	circUBXN7(3,5)	hsa-miR-146a-3p_circUBXN7(3,5)	No	No	No	Yes	No	-0.129401	-0.0142857	-0.142689	-0.21133	-0.0796069	0.0417423	0.941368	0.167765	0.271125	0.443165	0.15176	0.988149	0.582412	0.85664	0.807158
miRNA-circRNA	hsa-miR-147a	circUBXN7(3,5)	hsa-miR-147a_circUBXN7(3,5)	No	No	No	Yes	No	-0.135867	-0.0403991	-0.237046	-0.0807882	-0.106241	0.0324554	0.835174	0.0207271	0.676969	0.305503	0.127416	0.967658	0.208303	0.966497	0.711808
miRNA-circRNA	hsa-miR-1911-5p	circUBXN7(3,5)	hsa-miR-1911-5p_circUBXN7(3,5)	No	No	No	Yes	No	-0.0589234	-0.0429854	-0.0815358	-0.347906	-0.0718762	0.355464	0.824778	0.43216	0.0644037	0.488822	0.578233	0.966146	0.802994	0.674177	0.828709
miRNA-circRNA	hsa-miR-214-5p	circSLC8A1(2)	hsa-miR-214-5p_circSLC8A1(2)	Yes	Yes	No	No	Yes	0.349955	-0.0738916	0.318421	0.267488	0.358246	1.48454e-08	0.70325	0.00166212	0.160671	0.000364406	8.01651e-07	0.946733	0.0450943	0.783515	0.0248602
miRNA-circRNA	hsa-miR-2467-3p	circUBXN7(3,5)	hsa-miR-2467-3p_circUBXN7(3,5)	No	No	No	Yes	No	-0.11633	-0.190973	-0.0561488	-0.20642	-0.153896	0.0674109	0.321025	0.588885	0.282673	0.136481	0.208361	0.820512	0.870161	0.858473	0.536294
miRNA-circRNA	hsa-miR-147a	circSLC8A1(2)	hsa-miR-147a_circSLC8A1(2)	Yes	No	Yes	Yes	No	-0.188051	-0.0243872	-0.447915	-0.0472906	-0.0951821	0.00294861	0.900072	5.32759e-06	0.807539	0.358868	0.0216546	0.981256	0.000965663	0.986017	0.746136
miRNA-circRNA	hsa-miR-3126-5p	circUBXN7(3,5)	hsa-miR-3126-5p_circUBXN7(3,5)	No	No	No	Yes	No	-0.0935903	-0.495858	-0.000778877	-0.236041	-0.0790608	0.141659	0.00622881	0.994023	0.217682	0.44631	0.334156	0.317669	0.997991	0.82645	0.808259
miRNA-circRNA	hsa-miR-338-3p	circUBXN7(3,5)	hsa-miR-338-3p_circUBXN7(3,5)	Yes	Yes	No	Yes	No	0.262553	0.285714	0.154718	0.308374	0.179927	2.82055e-05	0.132978	0.134375	0.103622	0.0810255	0.000514424	0.690986	0.532345	0.738354	0.440025
miRNA-circRNA	hsa-miR-342-3p	circUBXN7(3,5)	hsa-miR-342-3p_circUBXN7(3,5)	No	No	No	Yes	No	0.141706	0.0310345	0.204703	0.107882	0.204969	0.0256427	0.873029	0.0466005	0.577503	0.0463103	0.108479	0.974597	0.32427	0.940688	0.342494
miRNA-circRNA	hsa-miR-365a-5p	circUBXN7(3,5)	hsa-miR-365a-5p_circUBXN7(3,5)	No	No	No	Yes	No	0.0890682	0.335961	0.182741	0.0724138	0.0133119	0.162011	0.0747784	0.076308	0.708927	0.89812	0.360985	0.614746	0.418021	0.971882	0.970848
miRNA-circRNA	hsa-miR-492	circUBXN7(3,5)	hsa-miR-492_circUBXN7(3,5)	Yes	No	No	Yes	No	-0.215168	-0.248276	-0.141335	-0.431827	-0.0742921	0.000646302	0.194067	0.171879	0.0193262	0.474292	0.00650792	0.750648	0.588383	0.557324	0.821878
miRNA-circRNA	hsa-miR-647	circUBXN7(3,5)	hsa-miR-647_circUBXN7(3,5)	No	No	No	Yes	No	-0.151748	-0.0995074	-0.199479	-0.485222	-0.034771	0.0167783	0.607553	0.0526146	0.00763003	0.737987	0.0813799	0.922474	0.349585	0.404098	0.923047
miRNA-circRNA	hsa-miR-6511a-3p	circUBXN7(3,5)	hsa-miR-6511a-3p_circUBXN7(3,5)	No	No	No	Yes	No	0.0973607	0.0507389	0.13596	0.000492611	0.145256	0.126233	0.793794	0.188933	0.997976	0.160169	0.310126	0.959582	0.612863	0.99852	0.569899
miRNA-circRNA	hsa-miR-6529-5p	circUBXN7(3,5)	hsa-miR-6529-5p_circUBXN7(3,5)	No	No	No	Yes	No	-0.065318	-0.224556	-0.0833676	-0.397831	-0.0459177	0.305586	0.241555	0.421853	0.0325768	0.658591	0.531598	0.781153	0.797825	0.607766	0.895963
miRNA-circRNA	hsa-miR-6737-5p	circUBXN7(3,5)	hsa-miR-6737-5p_circUBXN7(3,5)	No	No	No	Yes	No	-0.0862743	-0.0562766	-0.0744842	-0.0433691	-0.0189482	0.175637	0.771849	0.473147	0.823239	0.855382	0.379376	0.958261	0.822371	0.988724	0.962082
miRNA-circRNA	hsa-miR-6746-5p	circUBXN7(3,5)	hsa-miR-6746-5p_circUBXN7(3,5)	No	No	No	Yes	No	-0.144003	-0.104978	-0.0880386	-0.395615	-0.0110242	0.0233206	0.587848	0.396225	0.0336472	0.915558	0.102351	0.91589	0.787019	0.607766	0.976952
miRNA-circRNA	hsa-miR-6760-5p	circUBXN7(3,5)	hsa-miR-6760-5p_circUBXN7(3,5)	Yes	No	No	Yes	No	-0.220388	-0.218819	-0.260658	-0.220055	-0.107712	0.00047189	0.254107	0.0107349	0.251367	0.298818	0.00508644	0.789528	0.141794	0.850025	0.70717
miRNA-circRNA	hsa-miR-6763-5p	circUBXN7(3,5)	hsa-miR-6763-5p_circUBXN7(3,5)	No	No	No	Yes	No	-0.0848407	-0.122945	-0.140935	-0.00615839	-0.0265662	0.182951	0.525185	0.173106	0.974707	0.798296	0.389672	0.90288	0.589288	0.998068	0.949519
miRNA-circRNA	hsa-miR-6775-5p	circUBXN7(3,5)	hsa-miR-6775-5p_circUBXN7(3,5)	Yes	No	No	Yes	No	-0.197507	-0.355857	-0.0847621	-0.212346	-0.148729	0.00177514	0.0581448	0.414104	0.268774	0.150306	0.0147696	0.586258	0.794734	0.85664	0.558914
miRNA-circRNA	hsa-miR-6800-5p	circUBXN7(3,5)	hsa-miR-6800-5p_circUBXN7(3,5)	No	No	No	Yes	No	-0.11472	-0.173828	-0.00146623	-0.324036	-0.0233382	0.071319	0.367159	0.988749	0.0863727	0.822374	0.215957	0.836704	0.997244	0.725683	0.955997
miRNA-circRNA	hsa-miR-6820-5p	circUBXN7(3,5)	hsa-miR-6820-5p_circUBXN7(3,5)	No	No	No	Yes	No	-0.148107	-0.515868	-0.0166722	-0.402513	-0.0600562	0.019622	0.004178	0.872597	0.030406	0.563177	0.0913593	0.283748	0.968614	0.602876	0.860012
miRNA-circRNA	hsa-miR-6833-5p	circUBXN7(3,5)	hsa-miR-6833-5p_circUBXN7(3,5)	No	No	No	Yes	No	-0.134939	-0.0336006	-0.168984	-0.442782	-0.117446	0.0336699	0.862624	0.101621	0.0161545	0.257008	0.130693	0.972201	0.483357	0.530164	0.673612
miRNA-circRNA	hsa-miR-6890-5p	circUBXN7(3,5)	hsa-miR-6890-5p_circUBXN7(3,5)	Yes	No	No	Yes	No	-0.216849	-0.156955	-0.297686	-0.302013	-0.226654	0.000584537	0.416157	0.00339178	0.11132	0.0271934	0.00607477	0.866287	0.071034	0.755302	0.260489
miRNA-circRNA	hsa-miR-711	circYY1AP1(4,5)	hsa-miR-711_circYY1AP1(4,5)	Yes	No	Yes	Yes	No	-0.190006	-0.19164	-0.137106	-0.350403	-0.150524	0.00265999	0.319304	0.185198	0.062384	0.145388	0.0202086	0.81849	0.606113	0.671256	0.552654
miRNA-circRNA	hsa-miR-129-5p	circWDR78(2,4)	hsa-miR-129-5p_circWDR78(2,4)	Yes	Yes	No	No	Yes	0.348543	0.344828	-0.125314	0.389631	0.248946	1.71096e-08	0.0669635	0.226274	0.0366799	0.0149854	9.06149e-07	0.602172	0.655265	0.627862	0.20027
miRNA-circRNA	hsa-miR-711	circUBXN7(3,5)	hsa-miR-711_circUBXN7(3,5)	Yes	No	No	Yes	No	-0.199381	-0.137533	-0.143303	-0.371042	-0.0951333	0.00160097	0.476805	0.165924	0.0475229	0.359115	0.0135806	0.894669	0.579893	0.660245	0.746136
miRNA-circRNA	hsa-miR-765	circUBXN7(3,5)	hsa-miR-765_circUBXN7(3,5)	No	No	No	Yes	No	-0.0780365	-0.0586207	-0.108944	-0.212808	-0.0363879	0.220734	0.762609	0.293293	0.26771	0.726274	0.43624	0.957696	0.718939	0.85584	0.920675
miRNA-circRNA	hsa-miR-647	circLPAR1(2,3)	hsa-miR-647_circLPAR1(2,3)	Yes	No	Yes	Yes	No	-0.250224	-0.201503	-0.194826	-0.311221	-0.17421	6.77131e-05	0.29455	0.0584957	0.100309	0.0913246	0.00105956	0.805151	0.364472	0.730388	0.466187
miRNA-circRNA	hsa-miR-10400-5p	circSMARCA5(15,16)	hsa-miR-10400-5p_circSMARCA5(15,16)	No	No	No	Yes	No	-0.0586877	-0.0142857	-0.121544	-0.0945813	-0.0122629	0.357395	0.941368	0.24066	0.62553	0.90611	0.580517	0.988149	0.672475	0.951373	0.974482
miRNA-circRNA	hsa-miR-105-5p	circSMARCA5(15,16)	hsa-miR-105-5p_circSMARCA5(15,16)	No	No	No	Yes	No	-0.098435	-0.0955665	-0.171182	-0.149261	-0.0565417	0.122085	0.621917	0.097186	0.439651	0.586276	0.303861	0.926391	0.469821	0.9145	0.870407
miRNA-circRNA	hsa-miR-12115	circSMARCA5(15,16)	hsa-miR-12115_circSMARCA5(15,16)	No	No	No	Yes	No	-0.154267	-0.0847291	-0.111141	-0.113701	-0.0950863	0.0150283	0.662114	0.283608	0.557019	0.359354	0.0751822	0.939686	0.707861	0.939742	0.74635
miRNA-circRNA	hsa-miR-128-3p	circSMARCA5(15,16)	hsa-miR-128-3p_circSMARCA5(15,16)	No	No	No	Yes	No	-0.142829	-0.0788177	-0.236901	-0.171429	-0.0927836	0.0244836	0.684442	0.0208069	0.373911	0.37116	0.105438	0.944045	0.208372	0.903445	0.753511
miRNA-circRNA	hsa-miR-1343-5p	circSMARCA5(15,16)	hsa-miR-1343-5p_circSMARCA5(15,16)	No	No	No	Yes	No	-0.126926	-0.265583	-0.0613195	-0.107522	-0.0223208	0.0458448	0.163786	0.554981	0.578781	0.829999	0.161933	0.711931	0.856441	0.94199	0.95701
miRNA-circRNA	hsa-miR-135a-3p	circSMARCA5(15,16)	hsa-miR-135a-3p_circSMARCA5(15,16)	No	No	No	Yes	No	0.108103	0.0566557	0.195783	0.0590366	0.00466651	0.0893577	0.770352	0.0572448	0.760974	0.964202	0.248954	0.958261	0.361807	0.974574	0.993606
miRNA-circRNA	hsa-miR-140-5p	circSMARCA5(15,16)	hsa-miR-140-5p_circSMARCA5(15,16)	Yes	No	No	Yes	No	0.18506	0.380296	0.0877392	0.0364532	0.055155	0.00344553	0.0418453	0.397839	0.851085	0.595507	0.0243894	0.537388	0.788236	0.991741	0.872043
miRNA-circRNA	hsa-miR-143-5p	circSMARCA5(15,16)	hsa-miR-143-5p_circSMARCA5(15,16)	Yes	No	No	Yes	No	0.209185	0.112315	0.218522	0.159113	0.19454	0.000918574	0.561866	0.0333804	0.409694	0.0588736	0.00853205	0.909272	0.272788	0.907563	0.383387
miRNA-circRNA	hsa-miR-147a	circSMARCA5(15,16)	hsa-miR-147a_circSMARCA5(15,16)	No	No	No	Yes	No	-0.112511	-0.131297	-0.12046	-0.182759	-0.255328	0.0769794	0.4972	0.244911	0.342662	0.0125171	0.226376	0.902412	0.67529	0.902622	0.17678
miRNA-circRNA	hsa-miR-205-3p	circSMARCA5(15,16)	hsa-miR-205-3p_circSMARCA5(15,16)	No	No	No	Yes	No	-0.13564	-0.0781526	-0.0162146	-0.117976	-0.101536	0.0327495	0.686971	0.876066	0.542189	0.32754	0.128114	0.944045	0.968616	0.939112	0.727006
miRNA-circRNA	hsa-miR-214-5p	circSMARCA5(15,16)	hsa-miR-214-5p_circSMARCA5(15,16)	Yes	No	No	Yes	No	0.209524	0.422167	0.126374	0.196059	0.24262	0.000900681	0.0225325	0.22234	0.308059	0.0178375	0.00842721	0.459663	0.654835	0.871492	0.214684
miRNA-circRNA	hsa-miR-2392	circSMARCA5(15,16)	hsa-miR-2392_circSMARCA5(15,16)	Yes	Yes	No	Yes	No	-0.287161	-0.0541872	-0.263791	-0.396552	-0.368027	4.29558e-06	0.78011	0.00979431	0.0331914	0.000243258	0.00010739	0.958261	0.137126	0.607766	0.020232
miRNA-circRNA	hsa-miR-26b-3p	circSMARCA5(15,16)	hsa-miR-26b-3p_circSMARCA5(15,16)	Yes	No	No	Yes	No	0.221209	0.106404	0.285014	0.230542	0.196682	0.000448823	0.582757	0.00511794	0.228904	0.0560884	0.00487597	0.913627	0.0915247	0.834971	0.377955
miRNA-circRNA	hsa-miR-29b-2-5p	circSMARCA5(15,16)	hsa-miR-29b-2-5p_circSMARCA5(15,16)	Yes	No	No	Yes	No	0.213503	0.351724	0.215737	0.313793	0.100385	0.000713422	0.061336	0.0357556	0.0973845	0.333081	0.00704216	0.592509	0.282983	0.730388	0.731795
miRNA-circRNA	hsa-miR-3138	circSMARCA5(15,16)	hsa-miR-3138_circSMARCA5(15,16)	No	No	No	Yes	No	-0.0871737	-0.237221	-0.143584	-0.0448497	-0.0690432	0.171161	0.215322	0.165088	0.817303	0.506156	0.373812	0.765628	0.579759	0.986994	0.83802
miRNA-circRNA	hsa-miR-3187-3p	circSMARCA5(15,16)	hsa-miR-3187-3p_circSMARCA5(15,16)	No	No	No	Yes	No	0.130017	0.366034	0.168554	0.175659	0.0659682	0.0407698	0.0508404	0.102508	0.362054	0.525325	0.149541	0.560058	0.486315	0.903445	0.8462
miRNA-circRNA	hsa-miR-342-3p	circSMARCA5(15,16)	hsa-miR-342-3p_circSMARCA5(15,16)	Yes	No	No	Yes	No	0.230292	0.338424	0.327328	0.22069	0.171275	0.000254578	0.0725405	0.00120433	0.249968	0.0970018	0.00314398	0.609075	0.036649	0.850025	0.472457
miRNA-circRNA	hsa-miR-3605-5p	circSMARCA5(15,16)	hsa-miR-3605-5p_circSMARCA5(15,16)	No	No	No	Yes	No	0.0938313	0.294089	0.0230969	0.211681	0.0521389	0.140631	0.121496	0.824182	0.270313	0.615808	0.332587	0.684254	0.960291	0.85664	0.877645
miRNA-circRNA	hsa-miR-365a-5p	circSMARCA5(15,16)	hsa-miR-365a-5p_circSMARCA5(15,16)	No	No	No	Yes	No	0.0784651	0.223645	0.157289	0.418719	0.0402044	0.218201	0.243519	0.127945	0.0237777	0.69888	0.432475	0.782102	0.523116	0.56067	0.911509
miRNA-circRNA	hsa-miR-4433a-3p	circSMARCA5(15,16)	hsa-miR-4433a-3p_circSMARCA5(15,16)	No	No	No	Yes	No	0.0199779	0.112397	0.0452336	0.0101305	0.0398153	0.754239	0.561582	0.663367	0.958404	0.701656	0.867659	0.909272	0.904412	0.997277	0.911626
miRNA-circRNA	hsa-miR-4502	circSMARCA5(15,16)	hsa-miR-4502_circSMARCA5(15,16)	No	No	No	Yes	No	-0.034945	-0.0731617	-0.0226853	-0.0249106	-0.0454073	0.583897	0.706052	0.827266	0.897938	0.662153	0.758336	0.94799	0.960291	0.995226	0.897222
miRNA-circRNA	hsa-miR-4533	circSMARCA5(15,16)	hsa-miR-4533_circSMARCA5(15,16)	No	No	No	Yes	No	-0.160148	-0.115764	-0.131079	-0.0640394	-0.0740406	0.0115501	0.54984	0.205457	0.741376	0.475793	0.0610535	0.906549	0.632565	0.974574	0.822042
miRNA-circRNA	hsa-miR-4646-5p	circSMARCA5(15,16)	hsa-miR-4646-5p_circSMARCA5(15,16)	No	No	No	Yes	No	-0.10901	-0.146035	-0.0577172	-0.298828	-0.0710574	0.0866888	0.449712	0.578502	0.115331	0.493799	0.245114	0.88274	0.867083	0.763475	0.833332
miRNA-circRNA	hsa-miR-485-3p	circSMARCA5(15,16)	hsa-miR-485-3p_circSMARCA5(15,16)	No	No	No	Yes	No	-0.081533	-0.046798	-0.154062	-0.0110851	-0.0537484	0.200676	0.809507	0.136055	0.954489	0.604938	0.411359	0.963017	0.534455	0.996608	0.876657
miRNA-circRNA	hsa-miR-515-5p	circSMARCA5(15,16)	hsa-miR-515-5p_circSMARCA5(15,16)	No	No	Yes	Yes	No	-0.0485136	-0.0498648	-0.0389527	-0.0667993	-0.0434747	0.446907	0.797273	0.707824	0.730631	0.675708	0.660114	0.960607	0.921677	0.974574	0.900944
miRNA-circRNA	hsa-miR-6081	circSMARCA5(15,16)	hsa-miR-6081_circSMARCA5(15,16)	No	No	No	Yes	No	-0.101595	-0.202882	-0.0359331	-0.165969	-0.0810094	0.110494	0.291187	0.729562	0.389543	0.435148	0.284394	0.80193	0.929546	0.903445	0.801913
miRNA-circRNA	hsa-miR-647	circSMARCA5(15,16)	hsa-miR-647_circSMARCA5(15,16)	No	No	No	Yes	No	-0.140252	-0.129557	-0.064091	-0.170443	-0.154745	0.0272121	0.502968	0.537204	0.376705	0.134306	0.11312	0.902412	0.845164	0.903445	0.533737
miRNA-circRNA	hsa-miR-650	circSMARCA5(15,16)	hsa-miR-650_circSMARCA5(15,16)	No	No	No	Yes	No	-0.0860362	-0.207882	-0.00613121	-0.2867	-0.0448669	0.176837	0.279203	0.952977	0.131588	0.665933	0.380772	0.800383	0.989608	0.769155	0.897909
miRNA-circRNA	hsa-miR-6753-5p	circSMARCA5(15,16)	hsa-miR-6753-5p_circSMARCA5(15,16)	No	No	No	Yes	No	-0.0731652	-0.11954	-0.0858575	-0.152514	-0.0534627	0.251	0.536808	0.408075	0.429631	0.606861	0.468646	0.904201	0.792625	0.913639	0.876657
miRNA-circRNA	hsa-miR-6779-5p	circSMARCA5(15,16)	hsa-miR-6779-5p_circSMARCA5(15,16)	No	No	No	Yes	No	-0.0868119	-0.113297	-0.0840092	-0.0136909	-0.14614	0.172951	0.558429	0.418277	0.943806	0.157616	0.375933	0.909272	0.796912	0.99655	0.567788
miRNA-circRNA	hsa-miR-6800-5p	circSMARCA5(15,16)	hsa-miR-6800-5p_circSMARCA5(15,16)	No	No	No	Yes	No	-0.0735787	-0.0696298	-0.154605	-0.0280032	-0.068119	0.248324	0.719662	0.134663	0.885346	0.511879	0.465543	0.950803	0.532345	0.995226	0.840961
miRNA-circRNA	hsa-miR-6838-5p	circSMARCA5(15,16)	hsa-miR-6838-5p_circSMARCA5(15,16)	No	No	No	Yes	No	0.0486829	0.185994	0.0938693	0.0500717	0.0890924	0.445322	0.334038	0.365565	0.796449	0.390573	0.659009	0.822092	0.773408	0.982517	0.771361
miRNA-circRNA	hsa-miR-6847-5p	circSMARCA5(15,16)	hsa-miR-6847-5p_circSMARCA5(15,16)	No	No	No	Yes	No	-0.134261	-0.119763	-0.12014	-0.150757	-0.090744	0.0345796	0.536041	0.246176	0.435026	0.381813	0.133067	0.903463	0.675389	0.913715	0.764737
miRNA-circRNA	hsa-miR-6894-5p	circSMARCA5(15,16)	hsa-miR-6894-5p_circSMARCA5(15,16)	No	No	No	Yes	No	-0.131752	-0.0238946	-0.141746	-0.0350984	-0.165502	0.0381352	0.902081	0.170621	0.856562	0.108971	0.142503	0.981473	0.586368	0.991741	0.501431
miRNA-circRNA	hsa-miR-7-5p	circSMARCA5(15,16)	hsa-miR-7-5p_circSMARCA5(15,16)	Yes	No	No	Yes	No	-0.183711	-0.456158	-0.117807	-0.290148	-0.0896619	0.00369346	0.0128789	0.255537	0.126805	0.387539	0.0257514	0.405354	0.683737	0.769155	0.768644
miRNA-circRNA	hsa-miR-765	circSMARCA5(15,16)	hsa-miR-765_circSMARCA5(15,16)	No	No	No	Yes	No	-0.0482042	-0.124631	-0.100235	-0.155665	-0.0228534	0.449814	0.519476	0.333809	0.420046	0.826005	0.661922	0.90288	0.75437	0.908119	0.955997
miRNA-circRNA	hsa-miR-767-5p	circSMARCA5(15,16)	hsa-miR-767-5p_circSMARCA5(15,16)	No	No	No	Yes	No	-0.12338	-0.227094	-0.108661	-0.0125631	-0.140971	0.052308	0.236137	0.294552	0.948428	0.172995	0.176973	0.776894	0.720744	0.996608	0.58782
miRNA-circRNA	hsa-miR-7847-3p	circSMARCA5(15,16)	hsa-miR-7847-3p_circSMARCA5(15,16)	No	No	No	Yes	No	-0.108162	-0.0625616	-0.0926205	-0.252987	-0.047532	0.0891833	0.747149	0.372005	0.185467	0.647376	0.24872	0.95549	0.776066	0.816826	0.890911
miRNA-circRNA	hsa-miR-8073	circSMARCA5(15,16)	hsa-miR-8073_circSMARCA5(15,16)	No	No	No	Yes	No	0.0582237	0.0367539	0.0574068	0.142047	0.0725642	0.361216	0.849871	0.58055	0.462316	0.48466	0.584139	0.972201	0.867283	0.921398	0.828249
miRNA-circRNA	hsa-miR-8089	circSMARCA5(15,16)	hsa-miR-8089_circSMARCA5(15,16)	No	No	No	Yes	No	-0.0934289	-0.0813613	-0.0147782	-0.00273783	-0.140581	0.142349	0.674801	0.886969	0.988754	0.174199	0.33496	0.944045	0.970864	0.998279	0.588495
miRNA-circRNA	hsa-miR-214-5p	circMGA(2)	hsa-miR-214-5p_circMGA(2)	Yes	Yes	No	No	Yes	0.347595	0.535732	0.445833	-0.188763	0.371909	1.88125e-08	0.00274308	5.96088e-06	0.326761	0.000206467	9.86848e-07	0.260498	0.000965663	0.891431	0.018574
miRNA-circRNA	hsa-miR-1255a	circRELL1(4,6)	hsa-miR-1255a_circRELL1(4,6)	No	No	No	Yes	No	-0.00191311	0.122167	0.073314	0.0300641	0.0314243	0.976087	0.527828	0.480146	0.876969	0.762419	0.986963	0.90288	0.824146	0.994314	0.935071
miRNA-circRNA	hsa-miR-1258	circRELL1(4,6)	hsa-miR-1258_circRELL1(4,6)	Yes	No	No	Yes	No	0.175305	0.119814	0.000870891	0.133982	0.301508	0.00563623	0.535869	0.993317	0.488364	0.00298517	0.0356345	0.903463	0.99785	0.929478	0.0822116
miRNA-circRNA	hsa-miR-1272	circRELL1(4,6)	hsa-miR-1272_circRELL1(4,6)	No	No	No	Yes	No	-0.0578897	-0.0221948	-0.0159816	-0.0765812	-0.09966	0.363982	0.909016	0.877833	0.692959	0.336602	0.585847	0.981473	0.969168	0.969897	0.733892
miRNA-circRNA	hsa-miR-1283	circRELL1(4,6)	hsa-miR-1283_circRELL1(4,6)	Yes	No	No	Yes	No	-0.222866	-0.124138	-0.0343646	-0.210941	-0.0331677	0.000405397	0.521142	0.74094	0.272028	0.74966	0.0045201	0.90288	0.933164	0.85664	0.928006
miRNA-circRNA	hsa-miR-125b-2-3p	circLPAR1(2,3)	hsa-miR-125b-2-3p_circLPAR1(2,3)	Yes	Yes	No	No	Yes	0.346999	-0.0931149	-0.0566516	0.319852	0.325329	1.99677e-08	0.630923	0.585547	0.0907501	0.00129575	1.03757e-06	0.927578	0.86909	0.730388	0.0478991
miRNA-circRNA	hsa-miR-140-5p	circRELL1(4,6)	hsa-miR-140-5p_circRELL1(4,6)	Yes	Yes	No	Yes	No	0.282804	0.035468	0.0665733	0.198127	0.156477	6.07444e-06	0.855068	0.521524	0.302881	0.12995	0.000141771	0.972201	0.838541	0.865981	0.530043
miRNA-circRNA	hsa-miR-142-3p	circRELL1(4,6)	hsa-miR-142-3p_circRELL1(4,6)	No	No	No	Yes	No	0.0497816	0.118227	0.0075308	0.0206999	0.132853	0.435105	0.541324	0.942259	0.915122	0.199337	0.651044	0.904889	0.986476	0.996072	0.615443
miRNA-circRNA	hsa-miR-146a-3p	circRELL1(4,6)	hsa-miR-146a-3p_circRELL1(4,6)	Yes	No	No	Yes	No	-0.181723	-0.0615764	-0.162062	-0.0330212	-0.0311097	0.00408843	0.751005	0.116632	0.864972	0.764727	0.0279393	0.956204	0.513234	0.992622	0.936443
miRNA-circRNA	hsa-miR-150-3p	circRELL1(4,6)	hsa-miR-150-3p_circRELL1(4,6)	Yes	No	No	Yes	No	0.186877	0.0448276	0.00634099	0.256284	0.0847299	0.00313537	0.817392	0.95137	0.179608	0.414282	0.0226933	0.965624	0.989608	0.816573	0.789165
miRNA-circRNA	hsa-miR-181a-3p	circRELL1(4,6)	hsa-miR-181a-3p_circRELL1(4,6)	No	No	No	Yes	No	0.00295955	0.189163	0.0158175	0.214391	0.0353592	0.963014	0.325719	0.879078	0.264082	0.733719	0.979734	0.821104	0.969168	0.855659	0.922132
miRNA-circRNA	hsa-miR-125a-3p	circCORO1C(7,8)	hsa-miR-125a-3p_circCORO1C(7,8)	Yes	Yes	No	No	Yes	0.345637	-0.046798	0.453468	0.0866995	0.452661	2.28662e-08	0.809507	3.93367e-06	0.654732	4.11219e-06	1.17708e-06	0.963017	0.000876563	0.959007	0.00205908
miRNA-circRNA	miR-214-5p	circRBM23(2,3)	hsa-miR-214-5p_circRBM23(2,3)	Yes	Yes	No	Yes	Yes	0.341825	0.385412	0.179326	0.400493	0.246676	3.32997e-08	0.0389471	0.0820624	0.0313279	0.0159597	1.69828e-06	0.533492	0.433013	0.607585	0.208803
miRNA-circRNA	hsa-miR-2392	circRELL1(4,6)	hsa-miR-2392_circRELL1(4,6)	Yes	No	No	Yes	No	-0.234376	-0.324631	-0.195913	-0.170527	-0.218247	0.000195839	0.0857645	0.0570766	0.376466	0.0336091	0.00252619	0.62997	0.361769	0.903445	0.290539
miRNA-circRNA	hsa-miR-29a-5p	circRELL1(4,6)	hsa-miR-29a-5p_circRELL1(4,6)	Yes	No	No	Yes	No	-0.22897	-0.363054	-0.0406596	-0.0773876	-0.0842952	0.000276866	0.0528998	0.695637	0.689884	0.416689	0.00335898	0.569222	0.915482	0.969897	0.789953
miRNA-circRNA	hsa-miR-3059-5p	circRELL1(4,6)	hsa-miR-3059-5p_circRELL1(4,6)	No	No	No	Yes	No	0.134838	0.108374	0.104042	0.130079	0.0189238	0.0338042	0.575756	0.315677	0.501234	0.855566	0.131059	0.912098	0.736584	0.930713	0.962082
miRNA-circRNA	hsa-miR-3126-5p	circRELL1(4,6)	hsa-miR-3126-5p_circRELL1(4,6)	No	No	No	Yes	No	0.0645897	0.177483	0.0594991	0.129228	0.093117	0.311022	0.35701	0.56681	0.504063	0.369436	0.535514	0.832385	0.861965	0.932609	0.751979
miRNA-circRNA	hsa-miR-3138	circRELL1(4,6)	hsa-miR-3138_circRELL1(4,6)	Yes	No	No	Yes	No	-0.215056	-0.270723	-0.0398131	-0.683925	-0.132687	0.000650646	0.155478	0.701672	4.30569e-05	0.199902	0.0065397	0.709134	0.919186	0.0337925	0.616044
miRNA-circRNA	hsa-miR-4533	circRELL1(4,6)	hsa-miR-4533_circRELL1(4,6)	No	No	No	Yes	No	-0.108878	-0.318227	-0.0124568	-0.13997	-0.079381	0.0870723	0.0924954	0.904632	0.468952	0.444465	0.245442	0.648114	0.97662	0.926135	0.807158
miRNA-circRNA	hsa-miR-4700-5p	circRELL1(4,6)	hsa-miR-4700-5p_circRELL1(4,6)	No	No	No	Yes	No	-0.148252	-0.207882	-0.0241426	-0.200591	-0.0913267	0.0195017	0.279203	0.816358	0.296784	0.378751	0.0912151	0.800383	0.959873	0.862369	0.76086
miRNA-circRNA	hsa-miR-4727-3p	circRELL1(4,6)	hsa-miR-4727-3p_circRELL1(4,6)	No	No	No	Yes	No	-0.0630804	-0.148493	-0.109658	-0.0247979	-0.0351357	0.322488	0.442035	0.29012	0.898397	0.73534	0.547723	0.877771	0.71594	0.995226	0.922417
miRNA-circRNA	hsa-miR-509-5p	circRELL1(4,6)	hsa-miR-509-5p_circRELL1(4,6)	Yes	Yes	No	Yes	No	-0.270889	-0.254868	-0.0141877	-0.392505	-0.144102	1.52139e-05	0.182108	0.891457	0.0351971	0.163552	0.000299279	0.73853	0.97188	0.617164	0.576547
miRNA-circRNA	hsa-miR-6753-5p	circRELL1(4,6)	hsa-miR-6753-5p_circRELL1(4,6)	No	No	No	Yes	No	-0.0930898	-0.112449	-0.0482687	-0.112461	-0.128314	0.14381	0.561399	0.642284	0.561355	0.215262	0.336729	0.909272	0.897223	0.939742	0.633878
miRNA-circRNA	hsa-miR-6763-5p	circRELL1(4,6)	hsa-miR-6763-5p_circRELL1(4,6)	No	No	No	Yes	No	-0.128378	-0.117997	-0.000861967	-0.318423	-0.0435113	0.0433993	0.542113	0.993385	0.0922835	0.67545	0.15583	0.904982	0.99785	0.730388	0.900944
miRNA-circRNA	hsa-miR-6775-5p	circRELL1(4,6)	hsa-miR-6775-5p_circRELL1(4,6)	No	No	No	Yes	No	-0.156527	-0.208138	-0.0592899	-0.197629	-0.107449	0.0135959	0.278597	0.568177	0.304124	0.300003	0.069922	0.800383	0.862126	0.866933	0.707673
miRNA-circRNA	hsa-miR-6800-5p	circRELL1(4,6)	hsa-miR-6800-5p_circRELL1(4,6)	No	No	No	Yes	No	-0.105343	-0.0158025	-0.0436274	-0.167101	-0.158364	0.0978889	0.935155	0.674633	0.386271	0.125326	0.263859	0.987156	0.907418	0.903445	0.524623
miRNA-circRNA	hsa-miR-6847-5p	circRELL1(4,6)	hsa-miR-6847-5p_circRELL1(4,6)	No	No	No	Yes	No	-0.0982223	-0.0625924	-0.0278563	-0.0899569	-0.0204532	0.122897	0.747028	0.788725	0.6426	0.844035	0.305056	0.95549	0.9502	0.956345	0.961219
miRNA-circRNA	hsa-miR-6865-5p	circRELL1(4,6)	hsa-miR-6865-5p_circRELL1(4,6)	No	No	No	Yes	No	-0.0944629	-0.227684	-0.0658736	-0.075593	-0.0273333	0.137966	0.234887	0.52592	0.696734	0.792601	0.328827	0.776784	0.840246	0.969897	0.948024
miRNA-circRNA	hsa-miR-6894-5p	circRELL1(4,6)	hsa-miR-6894-5p_circRELL1(4,6)	No	No	No	Yes	No	-0.111411	-0.0904052	-0.0667907	-0.162379	-0.0496092	0.0799287	0.640937	0.520162	0.400023	0.633061	0.23256	0.929671	0.837714	0.903734	0.887251
miRNA-circRNA	hsa-miR-711	circRELL1(4,6)	hsa-miR-711_circRELL1(4,6)	No	No	No	Yes	No	-0.110376	-0.225804	-0.02283	-0.335703	-0.105444	0.0827901	0.23888	0.826181	0.0750153	0.309166	0.237257	0.777966	0.960291	0.704424	0.715197
miRNA-circRNA	hsa-miR-1183	circANKRD17(28)	hsa-miR-1183_circANKRD17(28)	No	No	No	Yes	No	-0.129403	-0.209721	-0.123858	-0.020247	-0.14464	0.0417395	0.274875	0.231755	0.916973	0.16197	0.15176	0.800383	0.660148	0.996072	0.572504
miRNA-circRNA	hsa-miR-136-5p	circANKRD17(28)	hsa-miR-136-5p_circANKRD17(28)	No	No	No	Yes	No	0.0578972	0.126017	0.0530619	0.0763547	0.0770408	0.36392	0.514802	0.609563	0.693824	0.458048	0.585847	0.90288	0.882719	0.969897	0.812288
miRNA-circRNA	hsa-miR-143-3p	circANKRD17(28)	hsa-miR-143-3p_circANKRD17(28)	No	No	No	Yes	No	0.0207677	-0.318373	-0.0183267	-0.0837438	-0.0092146	0.744854	0.0923376	0.860077	0.665816	0.929379	0.862627	0.647892	0.965898	0.962297	0.981921
miRNA-circRNA	hsa-miR-203a-5p	circANKRD17(28)	hsa-miR-203a-5p_circANKRD17(28)	No	No	Yes	Yes	No	-0.116356	-0.185025	-0.00287478	-0.0211823	-0.0737425	0.0673503	0.336605	0.977942	0.913151	0.477577	0.20829	0.82227	0.995013	0.996072	0.823057
miRNA-circRNA	hsa-miR-29b-1-5p	circANKRD17(28)	hsa-miR-29b-1-5p_circANKRD17(28)	No	No	No	Yes	No	-0.120434	-0.346979	-0.119068	-0.0369458	-0.162582	0.0582373	0.0651664	0.250449	0.849096	0.115448	0.189534	0.599304	0.680732	0.991272	0.513643
miRNA-circRNA	hsa-miR-3689a-3p	circANKRD17(28)	hsa-miR-3689a-3p_circANKRD17(28)	No	No	No	Yes	No	-0.078996	-0.0134272	-0.104884	-0.0166054	-0.0478743	0.215093	0.944886	0.311755	0.931868	0.645008	0.429504	0.988149	0.733959	0.99655	0.890179
miRNA-circRNA	hsa-miR-4449	circANKRD17(28)	hsa-miR-4449_circANKRD17(28)	Yes	No	No	Yes	No	-0.237974	-0.575586	-0.202395	-0.549754	-0.0373497	0.000154839	0.00108727	0.0491839	0.0020066	0.719336	0.00213748	0.16811	0.337366	0.269788	0.918565
miRNA-circRNA	hsa-miR-4727-3p	circANKRD17(28)	hsa-miR-4727-3p_circANKRD17(28)	No	No	No	Yes	No	0.130899	0.0947472	0.215218	0.00593824	0.195505	0.039412	0.624921	0.0362128	0.975611	0.0576052	0.146448	0.927123	0.283876	0.998068	0.379653
miRNA-circRNA	hsa-miR-485-3p	circANKRD17(28)	hsa-miR-485-3p_circANKRD17(28)	Yes	No	No	Yes	No	0.201645	0.173366	0.140957	0.0519768	0.188928	0.00141134	0.368452	0.173038	0.788874	0.066711	0.0123001	0.837225	0.589288	0.981961	0.401748
miRNA-circRNA	hsa-miR-6124	circANKRD17(28)	hsa-miR-6124_circANKRD17(28)	Yes	No	No	Yes	No	-0.168208	-0.29562	-0.218683	-0.208477	-0.127574	0.00794253	0.119478	0.0332476	0.277798	0.217941	0.0462936	0.680353	0.272107	0.858034	0.638521
miRNA-circRNA	hsa-miR-6741-5p	circANKRD17(28)	hsa-miR-6741-5p_circANKRD17(28)	No	No	No	Yes	No	0.109493	0.280553	0.0503806	0.095239	0.198812	0.0852949	0.140439	0.627778	0.623117	0.0534266	0.242166	0.700252	0.891546	0.951373	0.368334
miRNA-circRNA	hsa-miR-6820-5p	circANKRD17(28)	hsa-miR-6820-5p_circANKRD17(28)	No	No	No	Yes	No	-0.0468705	-0.0394363	-0.0653632	-0.158887	-0.0773027	0.462466	0.839051	0.529139	0.41037	0.456517	0.669627	0.968994	0.840246	0.907563	0.810777
miRNA-circRNA	hsa-miR-711	circANKRD17(28)	hsa-miR-711_circANKRD17(28)	Yes	No	No	Yes	No	-0.176195	-0.249617	-0.157779	-0.185021	-0.0192839	0.00539397	0.191591	0.126746	0.336617	0.852849	0.0345064	0.749308	0.522665	0.89908	0.962082
miRNA-circRNA	hsa-miR-8053	circANKRD17(28)	hsa-miR-8053_circANKRD17(28)	No	No	No	Yes	No	-0.117279	-0.202745	-0.0288861	-0.371119	-0.0950188	0.0651904	0.291521	0.781106	0.0474732	0.359697	0.204272	0.802142	0.947459	0.660245	0.746491
miRNA-circRNA	hsa-miR-8071	circANKRD17(28)	hsa-miR-8071_circANKRD17(28)	No	No	No	Yes	No	-0.0836381	-0.458123	-0.0563137	-0.378019	-0.012653	0.189257	0.012448	0.58779	0.0431893	0.903138	0.397881	0.400956	0.869818	0.654305	0.972909
miRNA-circRNA	hsa-miR-8075	circANKRD17(28)	hsa-miR-8075_circANKRD17(28)	Yes	No	No	Yes	No	-0.175286	-0.509248	-0.126803	-0.325123	-0.0563395	0.00564149	0.00478066	0.220759	0.0852626	0.587618	0.0356345	0.283748	0.652146	0.725683	0.870759
miRNA-circRNA	hsa-miR-885-3p	circANKRD17(28)	hsa-miR-885-3p_circANKRD17(28)	No	No	No	Yes	No	-0.0546465	-0.0827035	-0.0482446	-0.0900101	-0.00222838	0.391518	0.669734	0.64245	0.642402	0.982901	0.612127	0.943388	0.897223	0.956345	0.996275
miRNA-circRNA	hsa-miR-939-5p	circANKRD17(28)	hsa-miR-939-5p_circANKRD17(28)	Yes	No	No	Yes	No	-0.172895	-0.510481	-0.189301	-0.452217	-0.0479244	0.00634134	0.0046631	0.0661655	0.0137805	0.644662	0.0391132	0.283748	0.393917	0.506021	0.889925
miRNA-circRNA	hsa-miR-12115	circKLHL8(2)	hsa-miR-12115_circKLHL8(2)	No	No	No	Yes	No	-0.114326	-0.255791	-0.15166	-0.0229488	-0.0286426	0.0723034	0.180475	0.142342	0.905939	0.782906	0.217621	0.737793	0.546353	0.995373	0.944632
miRNA-circRNA	hsa-miR-127-5p	circKLHL8(2)	hsa-miR-127-5p_circKLHL8(2)	No	No	No	Yes	No	0.0346407	0.000985707	0.0352893	0.120256	0.0542726	0.587178	0.995951	0.734226	0.534353	0.601415	0.760088	0.998855	0.931332	0.937329	0.875716
miRNA-circRNA	hsa-miR-129-5p	circKLHL8(2)	hsa-miR-129-5p_circKLHL8(2)	No	No	No	Yes	No	0.134388	0.118285	0.0755917	0.287334	0.18143	0.0344078	0.541123	0.466574	0.130698	0.0784777	0.13253	0.904889	0.819132	0.769155	0.43224
miRNA-circRNA	hsa-miR-136-5p	circKLHL8(2)	hsa-miR-136-5p_circKLHL8(2)	No	No	No	Yes	No	0.161711	0.104485	0.132516	0.264662	0.107619	0.0107545	0.589612	0.200487	0.165306	0.299235	0.0580742	0.91589	0.62424	0.79305	0.70717
miRNA-circRNA	hsa-miR-140-5p	circKLHL8(2)	hsa-miR-140-5p_circKLHL8(2)	No	No	No	Yes	No	0.140138	0.345983	0.0819073	0.0911779	0.148071	0.0273389	0.0659935	0.430058	0.638075	0.152138	0.11337	0.602172	0.801529	0.954521	0.560894
miRNA-circRNA	hsa-miR-182-5p	circKLHL8(2)	hsa-miR-182-5p_circKLHL8(2)	Yes	No	No	Yes	No	-0.185131	-0.320355	-0.244728	-0.172499	-0.169609	0.00343297	0.0902155	0.0168392	0.37089	0.100344	0.024367	0.643662	0.186347	0.903445	0.47811
miRNA-circRNA	hsa-miR-203a-5p	circKLHL8(2)	hsa-miR-203a-5p_circKLHL8(2)	No	No	No	Yes	No	-0.0962613	-0.419327	-0.14349	-0.116313	-0.168305	0.13059	0.0235542	0.165366	0.547933	0.103023	0.317066	0.466332	0.579893	0.939742	0.484374
miRNA-circRNA	hsa-miR-214-5p	circKLHL8(2)	hsa-miR-214-5p_circKLHL8(2)	No	No	No	Yes	No	0.141353	0.416954	0.16317	0.392312	0.144522	0.0260161	0.0244365	0.11412	0.0352953	0.162316	0.109638	0.46915	0.509791	0.617164	0.572734
miRNA-circRNA	hsa-miR-4474-3p	circKLHL8(2)	hsa-miR-4474-3p_circKLHL8(2)	No	No	No	Yes	No	0.0663324	0.0155268	0.0112956	0.130376	0.0659332	0.29812	0.936284	0.913487	0.500249	0.525545	0.524113	0.987156	0.978888	0.930713	0.8462
miRNA-circRNA	hsa-miR-515-5p	circKLHL8(2)	hsa-miR-515-5p_circKLHL8(2)	No	No	No	Yes	No	0.0264674	0.039713	0.057567	0.277725	0.00602774	0.678306	0.837936	0.579493	0.144653	0.953769	0.822569	0.968482	0.867114	0.771295	0.989542
miRNA-circRNA	hsa-miR-5196-5p	circKLHL8(2)	hsa-miR-5196-5p_circKLHL8(2)	No	No	No	Yes	No	-0.0975702	-0.0420308	-0.0842106	-0.0759321	-0.12376	0.125416	0.828612	0.417159	0.695438	0.232128	0.309327	0.966874	0.796284	0.969897	0.650336
miRNA-circRNA	hsa-miR-6511a-3p	circKLHL8(2)	hsa-miR-6511a-3p_circKLHL8(2)	No	No	No	Yes	No	0.154853	0.186792	0.0478084	0.0458354	0.195983	0.0146444	0.331931	0.645463	0.813357	0.056986	0.0738655	0.821104	0.897554	0.986347	0.378193
miRNA-circRNA	hsa-miR-7-5p	circKLHL8(2)	hsa-miR-7-5p_circKLHL8(2)	Yes	No	No	Yes	No	-0.169031	-0.326269	-0.212743	-0.111878	-0.217413	0.00763781	0.0841038	0.0384642	0.563401	0.0343095	0.0448976	0.625198	0.295071	0.939742	0.292359
miRNA-circRNA	hsa-miR-8053	circKLHL8(2)	hsa-miR-8053_circKLHL8(2)	No	No	No	Yes	No	0.0650839	0.00938853	0.03342	0.123274	0.0778261	0.307327	0.961449	0.74782	0.524068	0.453465	0.533008	0.992171	0.936191	0.934249	0.809277
miRNA-circRNA	hsa-miR-1248	circCSNK1G(2,4)	hsa-miR-1248_circCSNK1G(2,4)	Yes	No	No	Yes	No	-0.228018	-0.315764	-0.089362	-0.584729	-0.0964039	0.000294041	0.0951881	0.389135	0.000864616	0.352704	0.0035362	0.653244	0.783837	0.250647	0.740681
miRNA-circRNA	hsa-miR-1255a	circCSNK1G(2,4)	hsa-miR-1255a_circCSNK1G(2,4)	No	No	No	Yes	No	-0.164425	-0.00246305	-0.167528	-0.140887	-0.161201	0.00948748	0.989883	0.104647	0.466018	0.118614	0.0530893	0.998402	0.492225	0.923998	0.51965
miRNA-circRNA	hsa-miR-1272	circCSNK1G(2,4)	hsa-miR-1272_circCSNK1G(2,4)	No	No	No	Yes	No	-0.113535	-0.309495	-0.0654036	-0.322964	-0.0134772	0.074312	0.102308	0.528884	0.0874791	0.896862	0.221728	0.662178	0.840246	0.725683	0.970704
miRNA-circRNA	hsa-miR-136-5p	circCSNK1G(2,4)	hsa-miR-136-5p_circCSNK1G(2,4)	Yes	No	No	Yes	No	0.216148	0.376847	0.173468	0.0172414	0.158387	0.000609581	0.043894	0.092735	0.929265	0.12527	0.00624084	0.544113	0.458053	0.996377	0.524623
miRNA-circRNA	hsa-miR-181a-3p	circCSNK1G(2,4)	hsa-miR-181a-3p_circCSNK1G(2,4)	No	No	No	Yes	No	-0.103672	-0.00492611	-0.0104004	-0.0128079	-0.0900629	0.103362	0.979767	0.92032	0.947425	0.385411	0.273055	0.99641	0.981507	0.996608	0.766924
miRNA-circRNA	hsa-miR-1914-3p	circCSNK1G(2,4)	hsa-miR-1914-3p_circCSNK1G(2,4)	No	No	No	Yes	No	-0.0511098	-0.370592	-0.0263267	-0.0672336	-0.0594506	0.422937	0.0478135	0.800076	0.728944	0.567127	0.63858	0.551062	0.954462	0.974574	0.862572
miRNA-circRNA	hsa-miR-214-5p	circCSNK1G(2,4)	hsa-miR-214-5p_circCSNK1G(2,4)	Yes	No	No	Yes	No	0.242571	0.636946	0.0755812	0.352709	0.231912	0.00011409	0.000202955	0.466636	0.0605632	0.0237345	0.00164504	0.0745253	0.819132	0.671256	0.244812
miRNA-circRNA	hsa-miR-215-3p	circCSNK1G(2,4)	hsa-miR-215-3p_circCSNK1G(2,4)	No	No	No	Yes	No	0.0890305	0.195074	0.0808583	0.0748768	0.0977131	0.162189	0.310544	0.436007	0.699474	0.346173	0.361236	0.814681	0.804263	0.969897	0.738785
miRNA-circRNA	hsa-miR-2467-3p	circCSNK1G(2,4)	hsa-miR-2467-3p_circCSNK1G(2,4)	No	No	No	Yes	No	-0.0699915	-0.260732	-0.0307325	-0.191606	-0.0369788	0.272202	0.171911	0.767499	0.319393	0.722009	0.492539	0.721711	0.943355	0.883586	0.91944
miRNA-circRNA	hsa-miR-29b-1-5p	circCSNK1G(2,4)	hsa-miR-29b-1-5p_circCSNK1G(2,4)	No	No	No	Yes	No	-0.154633	-0.206897	-0.0908251	-0.00738916	-0.221218	0.0147878	0.281539	0.381386	0.969654	0.0312094	0.0744529	0.800383	0.780243	0.998068	0.278205
miRNA-circRNA	hsa-miR-29b-2-5p	circCSNK1G(2,4)	hsa-miR-29b-2-5p_circCSNK1G(2,4)	No	No	No	Yes	No	0.105972	0.370936	0.0151876	0.111823	0.0405521	0.0958914	0.0475911	0.883859	0.563594	0.696403	0.261418	0.551062	0.970553	0.939742	0.911509
miRNA-circRNA	hsa-miR-3126-5p	circCSNK1G(2,4)	hsa-miR-3126-5p_circCSNK1G(2,4)	No	No	No	Yes	No	-0.040842	-0.255148	-0.0362923	-0.0932007	-0.052547	0.522044	0.181612	0.726965	0.630607	0.613043	0.714177	0.73853	0.9286	0.952936	0.877506
miRNA-circRNA	hsa-miR-338-3p	circCSNK1G(2,4)	hsa-miR-338-3p_circCSNK1G(2,4)	Yes	No	No	Yes	No	0.180128	0.275369	0.133008	0.133005	0.210795	0.00443226	0.148232	0.198808	0.491571	0.0403177	0.0298446	0.707553	0.621827	0.929478	0.317696
miRNA-circRNA	hsa-miR-4739	circCSNK1G(2,4)	hsa-miR-4739_circCSNK1G(2,4)	No	No	No	Yes	No	-0.0950761	-0.331034	-0.0955717	-0.152235	-0.00366749	0.135416	0.0794135	0.356895	0.430484	0.971862	0.324857	0.61956	0.766361	0.913639	0.994359
miRNA-circRNA	hsa-miR-4786-5p	circCSNK1G(2,4)	hsa-miR-4786-5p_circCSNK1G(2,4)	No	No	No	Yes	No	-0.0842279	-0.0380956	-0.013157	-0.491868	-0.0121364	0.186144	0.844455	0.8993	0.00672646	0.907075	0.393459	0.970988	0.975644	0.393538	0.974482
miRNA-circRNA	hsa-miR-6124	circCSNK1G(2,4)	hsa-miR-6124_circCSNK1G(2,4)	Yes	No	No	Yes	No	-0.226148	-0.436229	-0.218112	-0.502711	-0.0630606	0.000330674	0.0179949	0.0337214	0.00544707	0.54378	0.0038607	0.423573	0.275167	0.364846	0.852433
miRNA-circRNA	hsa-miR-6529-5p	circCSNK1G(2,4)	hsa-miR-6529-5p_circCSNK1G(2,4)	No	No	No	Yes	No	-0.11145	-0.133354	-0.250985	-0.234464	-0.0842625	0.079823	0.490424	0.0141545	0.22086	0.416871	0.232381	0.89952	0.168387	0.828114	0.789953
miRNA-circRNA	hsa-miR-711	circCSNK1G(2,4)	hsa-miR-711_circCSNK1G(2,4)	No	No	No	Yes	No	-0.159011	-0.141034	-0.082414	-0.146016	-0.0788699	0.0121612	0.465548	0.427201	0.44977	0.447412	0.0636731	0.889715	0.800166	0.917475	0.808892
miRNA-circRNA	hsa-miR-7847-3p	circCSNK1G(2,4)	hsa-miR-7847-3p_circCSNK1G(2,4)	Yes	No	No	Yes	No	-0.170616	-0.257143	-0.225265	-0.373199	-0.00289881	0.00707978	0.178103	0.0281756	0.0461479	0.977758	0.042618	0.735896	0.247375	0.660245	0.996275
miRNA-circRNA	hsa-miR-885-3p	circCSNK1G(2,4)	hsa-miR-885-3p_circCSNK1G(2,4)	No	No	No	Yes	No	-0.0329615	-0.162723	-0.0431055	-0.216024	-0.0550684	0.605438	0.399013	0.678309	0.260374	0.596086	0.774312	0.854676	0.909033	0.853654	0.872043
miRNA-circRNA	hsa-miR-124-5p	circFCHO2(19,20)	hsa-miR-124-5p_circFCHO2(19,20)	No	No	No	Yes	No	-0.13573	-0.278852	-0.00993998	-0.0605911	-0.0443125	0.0326319	0.142962	0.923836	0.754868	0.669818	0.127835	0.702693	0.982334	0.974574	0.899061
miRNA-circRNA	hsa-miR-1248	circFCHO2(19,20)	hsa-miR-1248_circFCHO2(19,20)	No	No	No	Yes	No	-0.129126	-0.233005	-0.055012	-0.423153	-0.0301656	0.0421828	0.223831	0.596463	0.0221867	0.77167	0.153159	0.771985	0.873426	0.56067	0.940195
miRNA-circRNA	hsa-miR-1253	circFCHO2(19,20)	hsa-miR-1253_circFCHO2(19,20)	No	No	No	Yes	No	0.0367575	0.154206	0.0755988	0.126108	0.127648	0.564529	0.424469	0.466532	0.514496	0.217672	0.744993	0.869738	0.819132	0.934087	0.638521
miRNA-circRNA	hsa-miR-1255a	circFCHO2(19,20)	hsa-miR-1255a_circFCHO2(19,20)	No	No	No	Yes	No	-0.112547	-0.0960591	-0.229765	-0.0339901	-0.0866756	0.0768832	0.620114	0.0250986	0.861047	0.403606	0.226214	0.925885	0.230405	0.992601	0.782216
miRNA-circRNA	hsa-miR-1272	circFCHO2(19,20)	hsa-miR-1272_circFCHO2(19,20)	No	No	No	Yes	No	-0.150329	-0.037238	-0.198047	-0.165433	-0.114749	0.0178411	0.847916	0.0543702	0.391099	0.268168	0.0856744	0.971758	0.353509	0.903445	0.682565
miRNA-circRNA	hsa-miR-1283	circFCHO2(19,20)	hsa-miR-1283_circFCHO2(19,20)	No	No	No	Yes	No	-0.0649118	0.117734	0.0327763	0.0748768	0.111515	0.30861	0.543022	0.752519	0.699474	0.281978	0.534537	0.904982	0.937815	0.969897	0.697062
miRNA-circRNA	hsa-miR-1343-5p	circFCHO2(19,20)	hsa-miR-1343-5p_circFCHO2(19,20)	No	No	No	Yes	No	-0.133952	-0.249076	-0.123662	-0.0683108	-0.0178248	0.035002	0.192587	0.232502	0.724767	0.863871	0.133754	0.749352	0.661137	0.974574	0.963992
miRNA-circRNA	hsa-miR-140-5p	circFCHO2(19,20)	hsa-miR-140-5p_circFCHO2(19,20)	Yes	No	No	Yes	No	0.233383	0.46601	0.0535422	0.169951	0.0954381	0.000208836	0.0108377	0.606325	0.378106	0.357571	0.00265651	0.380217	0.879779	0.903445	0.745356
miRNA-circRNA	hsa-miR-1911-5p	circFCHO2(19,20)	hsa-miR-1911-5p_circFCHO2(19,20)	No	No	No	Yes	No	-0.0214849	-0.0451898	-0.0415431	-0.207803	-0.0103567	0.736362	0.815941	0.68936	0.27939	0.920653	0.857299	0.965624	0.914094	0.858034	0.979352
miRNA-circRNA	hsa-miR-197-3p	circFCHO2(19,20)	hsa-miR-197-3p_circFCHO2(19,20)	No	No	No	Yes	No	0.105729	0.26798	0.12405	0.0714286	0.0449194	0.0966583	0.159873	0.231028	0.71272	0.665565	0.26232	0.709134	0.660011	0.972902	0.897633
miRNA-circRNA	hsa-miR-214-5p	circRELL1(4,6)	hsa-miR-214-5p_circRELL1(4,6)	Yes	Yes	No	No	Yes	0.341575	0.187192	-0.0231103	0.379004	0.364558	3.41266e-08	0.330877	0.824081	0.0426033	0.000281161	1.72449e-06	0.821104	0.960291	0.653521	0.022322
miRNA-circRNA	hsa-miR-2392	circFCHO2(19,20)	hsa-miR-2392_circFCHO2(19,20)	No	No	No	Yes	No	-0.122875	-0.232512	-0.13515	-0.231034	-0.088901	0.0532867	0.224839	0.191606	0.227884	0.391596	0.179059	0.773043	0.616388	0.833455	0.771774
miRNA-circRNA	hsa-miR-2467-3p	circFCHO2(19,20)	hsa-miR-2467-3p_circFCHO2(19,20)	No	No	No	Yes	No	-0.125525	-0.184788	-0.117229	-0.122963	-0.0718768	0.0483132	0.337235	0.257894	0.525122	0.488818	0.167681	0.82227	0.683737	0.934249	0.828709
miRNA-circRNA	hsa-miR-29b-2-5p	circFCHO2(19,20)	hsa-miR-29b-2-5p_circFCHO2(19,20)	Yes	Yes	No	Yes	No	0.265281	0.34335	0.318286	0.00640394	0.131105	2.30979e-05	0.06822	0.00167016	0.973699	0.205366	0.000435695	0.602172	0.0450943	0.998068	0.622065
miRNA-circRNA	hsa-miR-338-3p	circFCHO2(19,20)	hsa-miR-338-3p_circFCHO2(19,20)	No	No	No	Yes	No	0.13518	0.260099	0.0396284	0.0423645	0.153978	0.0333509	0.172993	0.702991	0.827271	0.136272	0.130005	0.725114	0.919597	0.988724	0.536294
miRNA-circRNA	hsa-miR-342-3p	circFCHO2(19,20)	hsa-miR-342-3p_circFCHO2(19,20)	No	No	No	Yes	No	0.139722	0.0995074	0.12013	0.0847291	0.14961	0.0278048	0.607553	0.246215	0.662114	0.147876	0.114632	0.922474	0.675389	0.961026	0.556355
miRNA-circRNA	hsa-miR-4449	circFCHO2(19,20)	hsa-miR-4449_circFCHO2(19,20)	Yes	No	No	Yes	No	-0.170287	-0.3	-0.0198774	-0.216749	-0.0143551	0.00719273	0.113843	0.848372	0.25874	0.890185	0.0432034	0.675034	0.963911	0.852355	0.970089
miRNA-circRNA	hsa-miR-4646-5p	circFCHO2(19,20)	hsa-miR-4646-5p_circFCHO2(19,20)	No	No	No	Yes	No	-0.136955	-0.512373	-0.106665	-0.384172	-0.0573452	0.0310807	0.00448756	0.303566	0.0396342	0.580957	0.123426	0.283748	0.727221	0.63832	0.867736
miRNA-circRNA	hsa-miR-4700-5p	circFCHO2(19,20)	hsa-miR-4700-5p_circFCHO2(19,20)	No	No	No	Yes	No	-0.0668307	-0.130049	-0.0337539	-0.127586	-0.0578968	0.294497	0.501332	0.745386	0.50954	0.577319	0.519734	0.902412	0.935639	0.934087	0.866342
miRNA-circRNA	hsa-miR-492	circFCHO2(19,20)	hsa-miR-492_circFCHO2(19,20)	Yes	No	No	Yes	No	-0.193076	-0.250739	-0.149415	-0.184752	-0.0179958	0.00225815	0.189537	0.148413	0.337333	0.862578	0.0176926	0.747829	0.558754	0.89908	0.96343
miRNA-circRNA	hsa-miR-509-5p	circFCHO2(19,20)	hsa-miR-509-5p_circFCHO2(19,20)	No	No	No	Yes	No	-0.140682	-0.199901	-0.0019114	-0.0290784	-0.0328715	0.0267396	0.298484	0.985333	0.880974	0.751824	0.111746	0.808312	0.995952	0.995226	0.928486
miRNA-circRNA	hsa-miR-5196-5p	circFCHO2(19,20)	hsa-miR-5196-5p_circFCHO2(19,20)	No	No	No	Yes	No	-0.120779	-0.37734	-0.0960456	-0.0481162	-0.0437401	0.0575138	0.0435963	0.354505	0.804243	0.67384	0.188451	0.544113	0.765822	0.985489	0.900944
miRNA-circRNA	hsa-miR-6124	circFCHO2(19,20)	hsa-miR-6124_circFCHO2(19,20)	Yes	No	No	Yes	No	-0.237695	-0.251879	-0.241687	-0.264662	-0.0991683	0.000157701	0.187464	0.0182956	0.165306	0.339003	0.00215538	0.746503	0.193793	0.79305	0.734334
miRNA-circRNA	hsa-miR-647	circFCHO2(19,20)	hsa-miR-647_circFCHO2(19,20)	Yes	No	No	Yes	No	-0.166376	-0.0748768	-0.175699	-0.295074	-0.135951	0.00866025	0.699474	0.0885479	0.120195	0.188965	0.0494307	0.945681	0.450017	0.764253	0.603296
miRNA-circRNA	hsa-miR-650	circFCHO2(19,20)	hsa-miR-650_circFCHO2(19,20)	Yes	No	No	Yes	No	-0.183008	-0.203941	-0.172836	-0.428079	-0.0166369	0.00382899	0.288622	0.0939491	0.0205225	0.872865	0.0264951	0.80102	0.462405	0.56067	0.966379
miRNA-circRNA	hsa-miR-6529-5p	circFCHO2(19,20)	hsa-miR-6529-5p_circFCHO2(19,20)	No	No	No	Yes	No	-0.00765091	-0.0301452	-0.0678144	-0.215122	-0.0106374	0.904578	0.876639	0.513772	0.262419	0.91851	0.949917	0.974735	0.834264	0.855653	0.978381
miRNA-circRNA	hsa-miR-658	circFCHO2(19,20)	hsa-miR-658_circFCHO2(19,20)	No	No	No	Yes	No	-0.107642	-0.19389	-0.130531	-0.0344998	-0.0743399	0.090742	0.313547	0.207374	0.858984	0.474007	0.251405	0.815551	0.634977	0.992601	0.821791
miRNA-circRNA	hsa-miR-6752-5p	circFCHO2(19,20)	hsa-miR-6752-5p_circFCHO2(19,20)	No	No	No	Yes	No	-0.161929	-0.274171	-0.123848	-0.150351	-0.0780504	0.0106476	0.150077	0.231795	0.436281	0.452161	0.0577168	0.707728	0.660148	0.913959	0.809277
miRNA-circRNA	hsa-miR-6760-5p	circFCHO2(19,20)	hsa-miR-6760-5p_circFCHO2(19,20)	Yes	No	No	Yes	No	-0.216591	-0.300876	-0.274987	-0.158558	-0.0870799	0.000593632	0.11274	0.00699758	0.411351	0.401408	0.0061461	0.674967	0.11103	0.907635	0.781049
miRNA-circRNA	hsa-miR-6775-5p	circFCHO2(19,20)	hsa-miR-6775-5p_circFCHO2(19,20)	No	No	No	Yes	No	-0.156908	-0.401973	-0.0317476	-0.0804941	-0.132988	0.0133664	0.03065	0.760048	0.678082	0.198876	0.0688702	0.501659	0.939912	0.966721	0.615398
miRNA-circRNA	hsa-miR-6780b-5p	circFCHO2(19,20)	hsa-miR-6780b-5p_circFCHO2(19,20)	No	No	No	Yes	No	-0.103495	-0.142982	-0.125779	-0.188656	-0.0351048	0.103954	0.459344	0.224542	0.32704	0.735564	0.274092	0.888198	0.65495	0.891504	0.922417
miRNA-circRNA	hsa-miR-6788-5p	circFCHO2(19,20)	hsa-miR-6788-5p_circFCHO2(19,20)	No	No	No	Yes	No	-0.102096	-0.148341	-0.0727478	-0.131665	-0.0903985	0.10874	0.442509	0.483552	0.495985	0.383635	0.282045	0.877771	0.825007	0.930713	0.766158
miRNA-circRNA	hsa-miR-6842-3p	circFCHO2(19,20)	hsa-miR-6842-3p_circFCHO2(19,20)	Yes	Yes	No	Yes	No	-0.298594	-0.0940887	-0.343981	-0.0349754	-0.226999	1.6829e-06	0.62734	0.000642262	0.85706	0.026954	4.9569e-05	0.927123	0.0237421	0.991741	0.260005
miRNA-circRNA	hsa-miR-6856-5p	circFCHO2(19,20)	hsa-miR-6856-5p_circFCHO2(19,20)	Yes	No	No	Yes	No	-0.170645	-0.461576	-0.0047514	-0.284025	-0.00579264	0.00706998	0.0117199	0.963551	0.135387	0.955571	0.042618	0.384245	0.990526	0.769155	0.989542
miRNA-circRNA	hsa-miR-6890-5p	circFCHO2(19,20)	hsa-miR-6890-5p_circFCHO2(19,20)	Yes	No	No	Yes	No	-0.177836	-0.197226	-0.18095	-0.197151	-0.221714	0.00497196	0.30513	0.079284	0.305318	0.0308233	0.0327187	0.814681	0.425343	0.868506	0.277471
miRNA-circRNA	hsa-miR-6894-5p	circFCHO2(19,20)	hsa-miR-6894-5p_circFCHO2(19,20)	No	No	No	Yes	No	-0.151049	-0.111836	-0.198825	-0.102557	-0.133337	0.0172949	0.563546	0.0534109	0.596533	0.19769	0.0833425	0.909272	0.353146	0.946332	0.614491
miRNA-circRNA	hsa-miR-7-5p	circFCHO2(19,20)	hsa-miR-7-5p_circFCHO2(19,20)	Yes	Yes	No	Yes	No	-0.292929	-0.382266	-0.409846	-0.08867	-0.243998	2.69106e-06	0.0407094	3.71519e-05	0.647383	0.0171791	7.16057e-05	0.534834	0.00341054	0.957515	0.214684
miRNA-circRNA	hsa-miR-711	circFCHO2(19,20)	hsa-miR-711_circFCHO2(19,20)	No	No	No	Yes	No	-0.140965	-0.016754	-0.10922	-0.117013	-0.0863167	0.026432	0.93126	0.292061	0.545511	0.405563	0.110966	0.987156	0.718059	0.939742	0.784558
miRNA-circRNA	hsa-miR-767-5p	circFCHO2(19,20)	hsa-miR-767-5p_circFCHO2(19,20)	No	No	No	Yes	No	-0.0470803	-0.148276	-0.072	-0.130804	-0.0261502	0.460463	0.44271	0.488071	0.498829	0.801389	0.668459	0.877771	0.826786	0.930713	0.950626
miRNA-circRNA	hsa-miR-8075	circFCHO2(19,20)	hsa-miR-8075_circFCHO2(19,20)	No	No	No	Yes	No	-0.148995	-0.129064	-0.198436	-0.0285714	-0.0569437	0.0188927	0.504607	0.0538894	0.883034	0.583612	0.0891878	0.902412	0.353509	0.995226	0.868324
miRNA-circRNA	hsa-miR-885-3p	circFCHO2(19,20)	hsa-miR-885-3p_circFCHO2(19,20)	No	No	No	Yes	No	-0.0175145	-0.225976	-0.0378272	-0.134015	-0.044157	0.783742	0.238513	0.7159	0.488257	0.670911	0.885507	0.777353	0.924761	0.929478	0.899556
miRNA-circRNA	hsa-miR-9851-3p	circFCHO2(19,20)	hsa-miR-9851-3p_circFCHO2(19,20)	No	No	No	Yes	No	-0.0712366	-0.187551	-0.0109454	-0.0982719	-0.0602449	0.263743	0.329933	0.916159	0.612041	0.56195	0.484393	0.821104	0.980165	0.948156	0.859306
miRNA-circRNA	hsa-miR-10b-3p	circRHOBTB(6,7)	hsa-miR-10b-3p_circRHOBTB(6,7)	No	No	No	Yes	No	0.127795	0.171429	0.0870034	0.236453	0.0194012	0.0443672	0.373911	0.401823	0.216856	0.851964	0.158069	0.840266	0.789334	0.82645	0.962082
miRNA-circRNA	hsa-miR-125b-2-3p	circRHOBTB(6,7)	hsa-miR-125b-2-3p_circRHOBTB(6,7)	Yes	Yes	No	Yes	No	0.251459	0.117734	0.343765	0.461576	0.169655	6.21456e-05	0.543022	0.000647665	0.0117199	0.10025	0.00098645	0.904982	0.0237823	0.496218	0.47811
miRNA-circRNA	hsa-miR-1264	circRHOBTB(6,7)	hsa-miR-1264_circRHOBTB(6,7)	No	No	No	Yes	No	-0.0459788	-0.0507966	-0.167099	-0.105267	-0.0586012	0.471034	0.793565	0.105551	0.586815	0.572688	0.674991	0.959582	0.493944	0.94413	0.863449
miRNA-circRNA	hsa-miR-129-5p	circRHOBTB(6,7)	hsa-miR-129-5p_circRHOBTB(6,7)	Yes	No	No	Yes	No	0.238044	0.208867	0.233826	0.300493	0.246686	0.000154131	0.27688	0.0225721	0.113222	0.0159553	0.00213449	0.800383	0.220446	0.761447	0.208803
miRNA-circRNA	hsa-miR-139-3p	circRHOBTB(6,7)	hsa-miR-139-3p_circRHOBTB(6,7)	Yes	No	No	Yes	No	0.228054	0.0320197	0.274812	0.202463	0.0599957	0.000293366	0.869032	0.00703511	0.292206	0.563572	0.0035358	0.974336	0.11103	0.858705	0.860114
miRNA-circRNA	hsa-miR-141-5p	circRHOBTB(6,7)	hsa-miR-141-5p_circRHOBTB(6,7)	Yes	No	No	Yes	No	-0.189442	-0.0665025	-0.292155	-0.0280788	-0.175044	0.00274049	0.731784	0.00406801	0.885038	0.0897605	0.020629	0.953427	0.0817759	0.995226	0.461625
miRNA-circRNA	hsa-miR-142-3p	circRHOBTB(6,7)	hsa-miR-142-3p_circRHOBTB(6,7)	No	No	No	Yes	No	-0.0411547	-0.128079	-0.0431203	-0.142365	-0.0366746	0.51886	0.507893	0.678205	0.461306	0.724203	0.711877	0.902412	0.909033	0.920606	0.920675
miRNA-circRNA	hsa-miR-17-3p	circRHOBTB(6,7)	hsa-miR-17-3p_circRHOBTB(6,7)	Yes	No	No	Yes	No	-0.212103	-0.079803	-0.0853939	-0.291133	-0.225648	0.000774758	0.680702	0.41062	0.125462	0.0279016	0.00749976	0.944045	0.793742	0.769155	0.264699
miRNA-circRNA	hsa-miR-197-3p	circRHOBTB(6,7)	hsa-miR-197-3p_circRHOBTB(6,7)	No	No	No	Yes	No	0.137897	0.224631	0.117169	0.0763547	0.0671062	0.02993	0.241395	0.258139	0.693824	0.518188	0.120596	0.781153	0.683737	0.969897	0.843083
miRNA-circRNA	hsa-miR-212-5p	circRHOBTB(6,7)	hsa-miR-212-5p_circRHOBTB(6,7)	No	No	No	Yes	No	0.0241146	0.0655172	0.118596	0.0206897	0.115945	0.70551	0.735616	0.252343	0.915164	0.263178	0.836948	0.954265	0.68305	0.996072	0.679631
miRNA-circRNA	hsa-miR-3605-5p	circRHOBTB(6,7)	hsa-miR-3605-5p_circRHOBTB(6,7)	No	No	No	Yes	No	0.0196417	0.0270936	0.068226	0.087728	0.0685627	0.758246	0.889046	0.511214	0.650892	0.509127	0.870524	0.978004	0.833068	0.959007	0.839602
miRNA-circRNA	hsa-miR-4727-3p	circRHOBTB(6,7)	hsa-miR-4727-3p_circRHOBTB(6,7)	No	No	Yes	Yes	No	-0.0750913	-0.0334784	-0.194877	-0.0846844	-0.0533176	0.238705	0.86312	0.0584289	0.662281	0.607838	0.45589	0.972201	0.364469	0.961026	0.876662
miRNA-circRNA	hsa-miR-485-3p	circRHOBTB(6,7)	hsa-miR-485-3p_circRHOBTB(6,7)	Yes	No	No	Yes	No	-0.231454	-0.373892	-0.329382	-0.0421234	-0.0601144	0.000236386	0.0457129	0.00111655	0.82824	0.562798	0.00295241	0.551062	0.0349431	0.988853	0.860012
miRNA-circRNA	hsa-miR-6511a-3p	circRHOBTB(6,7)	hsa-miR-6511a-3p_circRHOBTB(6,7)	Yes	No	No	Yes	No	0.232646	0.20936	0.221851	0.155665	0.230542	0.000218981	0.275723	0.0307173	0.420046	0.0245975	0.0027664	0.800383	0.259495	0.908119	0.250165
miRNA-circRNA	hsa-miR-6753-5p	circRHOBTB(6,7)	hsa-miR-6753-5p_circRHOBTB(6,7)	No	No	No	Yes	No	-0.152212	-0.197545	-0.102297	-0.124413	-0.224492	0.0164433	0.304333	0.323909	0.520212	0.0287343	0.0800794	0.814681	0.74617	0.934087	0.268348
miRNA-circRNA	hsa-miR-6760-5p	circRHOBTB(6,7)	hsa-miR-6760-5p_circRHOBTB(6,7)	No	No	Yes	Yes	No	-0.083517	-0.112449	-0.17507	-0.0239566	-0.0890907	0.189901	0.561399	0.0897131	0.901828	0.390582	0.398384	0.909272	0.451682	0.995328	0.771361
miRNA-circRNA	hsa-miR-6800-5p	circRHOBTB(6,7)	hsa-miR-6800-5p_circRHOBTB(6,7)	No	No	No	Yes	No	-0.134029	-0.138766	-0.00668265	-0.169019	-0.106643	0.0348967	0.472825	0.948753	0.380765	0.303664	0.133754	0.892807	0.987825	0.903445	0.711373
miRNA-circRNA	hsa-miR-6842-3p	circRHOBTB(6,7)	hsa-miR-6842-3p_circRHOBTB(6,7)	No	No	No	Yes	No	-0.139869	-0.257143	-0.281155	-0.39803	-0.137453	0.0276395	0.178103	0.00578034	0.0324824	0.184076	0.114036	0.735896	0.0999654	0.607766	0.600291
miRNA-circRNA	hsa-miR-6878-5p	circRHOBTB(6,7)	hsa-miR-6878-5p_circRHOBTB(6,7)	No	No	No	Yes	No	-0.141618	-0.0468211	-0.0967401	-0.218992	-0.146353	0.0257346	0.809415	0.35102	0.253721	0.157003	0.108701	0.963017	0.764298	0.850025	0.567788
miRNA-circRNA	hsa-miR-7-5p	circRHOBTB(6,7)	hsa-miR-7-5p_circRHOBTB(6,7)	Yes	Yes	No	Yes	No	-0.265482	-0.0758621	-0.350477	-0.176847	-0.215848	2.27582e-05	0.695706	0.000497803	0.358764	0.0356574	0.000430764	0.945099	0.019585	0.903445	0.298046
miRNA-circRNA	hsa-miR-765	circRHOBTB(6,7)	hsa-miR-765_circRHOBTB(6,7)	No	No	No	Yes	No	0.0865875	0.218227	0.0886172	0.0108374	0.0148521	0.174069	0.255427	0.393115	0.955505	0.886407	0.377021	0.789528	0.786064	0.996608	0.970089
miRNA-circRNA	hsa-miR-8053	circRHOBTB(6,7)	hsa-miR-8053_circRHOBTB(6,7)	No	No	No	Yes	No	0.161004	0.258057	0.035979	0.370626	0.1423	0.0111083	0.176511	0.72923	0.0477916	0.16894	0.0595187	0.733198	0.929546	0.660245	0.58324
miRNA-circRNA	hsa-miR-8071	circRHOBTB(6,7)	hsa-miR-8071_circRHOBTB(6,7)	No	No	No	Yes	No	0.0473249	0.226685	0.0805366	0.169542	0.0654826	0.458133	0.237004	0.437841	0.379272	0.528385	0.667037	0.776894	0.805408	0.903445	0.847755
miRNA-circRNA	hsa-miR-8075	circRHOBTB(6,7)	hsa-miR-8075_circRHOBTB(6,7)	No	No	No	Yes	No	0.0715283	0.196059	0.0365484	0.360591	0.00781086	0.261787	0.308059	0.725115	0.0546511	0.940116	0.482143	0.814681	0.928386	0.661571	0.985382
miRNA-circRNA	hsa-miR-12115	circEPB41L2(2,4)	hsa-miR-12115_circEPB41L2(2,4)	No	No	No	Yes	No	-0.128788	-0.26963	-0.111287	-0.232464	-0.106056	0.0427285	0.157218	0.282968	0.224939	0.306352	0.154327	0.709134	0.707485	0.831521	0.71288
miRNA-circRNA	hsa-miR-1258	circEPB41L2(2,4)	hsa-miR-1258_circEPB41L2(2,4)	Yes	No	No	Yes	No	0.182837	0.19492	0.196977	0.137624	0.0161979	0.00386254	0.310934	0.0557144	0.47651	0.876193	0.0266603	0.814681	0.357562	0.92794	0.966573
miRNA-circRNA	miR-139-3p	circSLC8A1(2)	hsa-miR-139-3p_circSLC8A1(2)	Yes	Yes	No	Yes	Yes	0.341299	0.104926	0.5382	0.341379	0.20124	3.50593e-08	0.588033	1.85445e-08	0.0699236	0.0505198	1.75551e-06	0.91589	7.10072e-05	0.690397	0.359513
miRNA-circRNA	miR-125a-3p	circMGA(2)	hsa-miR-125a-3p_circMGA(2)	Yes	Yes	No	Yes	Yes	0.340098	0.187777	0.374726	0.25727	0.318179	3.94195e-08	0.32934	0.000183064	0.177882	0.00167653	1.9393e-06	0.821104	0.00989382	0.81309	0.0587079
miRNA-circRNA	hsa-miR-135a-3p	circEPB41L2(2,4)	hsa-miR-135a-3p_circEPB41L2(2,4)	Yes	No	No	Yes	No	0.230972	0.230159	0.103768	0.0502061	0.0629775	0.000243786	0.2297	0.316962	0.795914	0.544313	0.00302426	0.775236	0.736801	0.982517	0.852694
miRNA-circRNA	miR-214-5p	circYY1AP1(4,5)	hsa-miR-214-5p_circYY1AP1(4,5)	Yes	Yes	No	Yes	Yes	0.34001	0.0566782	0.322688	0.204445	0.299865	3.97578e-08	0.770264	0.00142614	0.287406	0.00315432	1.9393e-06	0.958261	0.0409708	0.858705	0.0851666
miRNA-circRNA	miR-140-5p	circLINC00632(5)	hsa-miR-140-5p_circLINC00632(5)	Yes	Yes	No	Yes	Yes	0.340003	0.693596	0.0472004	0.0547473	0.239139	3.97859e-08	3.02056e-05	0.649673	0.777893	0.0195983	1.9393e-06	0.0589041	0.899352	0.97878	0.220741
miRNA-circRNA	miR-187-3p	circPCMTD1(3)	hsa-miR-187-3p_circPCMTD1(3)	Yes	Yes	No	Yes	Yes	0.336062	0.313093	0.509888	0.0980296	0.276861	5.82298e-08	0.0981743	1.30783e-07	0.612923	0.00660571	2.78896e-06	0.661339	0.000240118	0.948156	0.123904
miRNA-circRNA	hsa-miR-142-3p	circEPB41L2(2,4)	hsa-miR-142-3p_circEPB41L2(2,4)	No	No	No	Yes	No	-0.127862	-0.106173	-0.126857	-0.108634	-0.0522715	0.0442549	0.58358	0.220561	0.574838	0.614908	0.157771	0.914209	0.652146	0.940688	0.877645
miRNA-circRNA	hsa-miR-181a-3p	circEPB41L2(2,4)	hsa-miR-181a-3p_circEPB41L2(2,4)	Yes	No	No	Yes	No	-0.236971	-0.0508644	-0.391191	-0.20685	-0.0932717	0.00016538	0.793295	8.86249e-05	0.281649	0.368638	0.0022056	0.959582	0.0060265	0.858034	0.751465
miRNA-circRNA	hsa-miR-187-3p	circEPB41L2(2,4)	hsa-miR-187-3p_circEPB41L2(2,4)	Yes	No	No	Yes	No	0.242052	0.16891	0.298471	0.130459	0.156664	0.000118121	0.381076	0.00330447	0.499971	0.129484	0.0016899	0.840931	0.0697357	0.930713	0.530043
miRNA-circRNA	hsa-miR-1914-3p	circEPB41L2(2,4)	hsa-miR-1914-3p_circEPB41L2(2,4)	No	No	No	Yes	No	-0.130201	-0.32376	-0.00122671	-0.133739	-0.187868	0.0404835	0.0866573	0.990587	0.48916	0.0682816	0.148953	0.62997	0.997244	0.929478	0.405275
miRNA-circRNA	hsa-miR-203a-5p	circEPB41L2(2,4)	hsa-miR-203a-5p_circEPB41L2(2,4)	Yes	Yes	No	Yes	No	-0.287059	-0.240089	-0.106693	-0.00396835	-0.111602	4.33061e-06	0.209662	0.303439	0.9837	0.2816	0.000107446	0.762084	0.727221	0.998279	0.697062
miRNA-circRNA	miR-939-5p	circVRK1(2,11)	hsa-miR-939-5p_circVRK1(2,11)	Yes	Yes	No	Yes	Yes	0.334352	0.209463	0.293241	0.351232	0.334612	6.85852e-08	0.275481	0.00392645	0.0617253	0.000918726	3.13348e-06	0.800383	0.0800996	0.671256	0.0395339
miRNA-circRNA	miR-338-3p	circEPB41L2(2,4)	hsa-miR-338-3p_circEPB41L2(2,4)	Yes	Yes	No	Yes	Yes	0.334277	0.0770373	0.0712068	0.362112	0.288676	6.90793e-08	0.691219	0.492889	0.0535645	0.00455272	3.13348e-06	0.945099	0.826897	0.660245	0.100306
miRNA-circRNA	miR-10396a-5p	circVRK1(2,11)	hsa-miR-10396a-5p_circVRK1(2,11)	Yes	Yes	No	Yes	Yes	0.334227	0.19199	0.263201	0.536519	0.173957	6.94053e-08	0.318405	0.00996582	0.0026963	0.0918036	3.13348e-06	0.81849	0.137573	0.280212	0.466471
miRNA-circRNA	hsa-miR-3605-5p	circEPB41L2(2,4)	hsa-miR-3605-5p_circEPB41L2(2,4)	No	No	No	Yes	No	0.0769522	0.176791	0.112079	0.199508	0.0449611	0.227234	0.35892	0.279536	0.299456	0.665274	0.444177	0.832385	0.704857	0.862369	0.897592
miRNA-circRNA	hsa-miR-4646-5p	circEPB41L2(2,4)	hsa-miR-4646-5p_circEPB41L2(2,4)	Yes	No	No	Yes	No	-0.220679	-0.105285	-0.102583	-0.17935	-0.241171	0.000463589	0.586751	0.322549	0.351892	0.0185528	0.00501659	0.91589	0.743657	0.903445	0.216239
miRNA-circRNA	hsa-miR-4685-3p	circEPB41L2(2,4)	hsa-miR-4685-3p_circEPB41L2(2,4)	No	No	No	Yes	No	0.122946	0.0903706	0.377262	0.0518685	0.0522166	0.0531486	0.641065	0.000164119	0.789305	0.615281	0.178829	0.929671	0.00951545	0.982238	0.877645
miRNA-circRNA	hsa-miR-4699-5p	circEPB41L2(2,4)	hsa-miR-4699-5p_circEPB41L2(2,4)	Yes	No	No	Yes	No	-0.212694	-0.195118	-0.251741	-0.112053	-0.129667	0.000748315	0.310433	0.0138566	0.562786	0.210422	0.00730071	0.814681	0.166279	0.939742	0.627405
miRNA-circRNA	hsa-miR-4709-3p	circEPB41L2(2,4)	hsa-miR-4709-3p_circEPB41L2(2,4)	No	No	No	Yes	No	-0.135994	-0.0908645	-0.0509839	-0.177584	-0.0185693	0.0322923	0.639235	0.62366	0.356734	0.858244	0.126866	0.929245	0.890527	0.903445	0.962611
miRNA-circRNA	hsa-miR-6078	circEPB41L2(2,4)	hsa-miR-6078_circEPB41L2(2,4)	No	No	No	Yes	No	-0.149417	-0.207408	-0.0558581	-0.0419209	-0.0144025	0.0185546	0.280325	0.590818	0.829054	0.889824	0.0879505	0.800383	0.870611	0.988853	0.970089
miRNA-circRNA	hsa-miR-615-5p	circEPB41L2(2,4)	hsa-miR-615-5p_circEPB41L2(2,4)	No	No	No	Yes	No	0.057792	0.143704	0.0313959	0.143357	0.0450863	0.364794	0.457056	0.762627	0.458157	0.664397	0.585847	0.886744	0.940839	0.920606	0.897592
miRNA-circRNA	hsa-miR-646	circEPB41L2(2,4)	hsa-miR-646_circEPB41L2(2,4)	Yes	No	No	Yes	No	-0.17836	-0.0123457	-0.201986	-0.17808	-0.0966887	0.00484369	0.949319	0.0496541	0.355371	0.351277	0.0319127	0.988571	0.340168	0.903445	0.740111
miRNA-circRNA	hsa-miR-647	circEPB41L2(2,4)	hsa-miR-647_circEPB41L2(2,4)	Yes	No	No	Yes	No	-0.19213	-0.218272	-0.183162	-0.0585332	-0.248871	0.00237564	0.255325	0.0756216	0.762954	0.0150166	0.0183779	0.789528	0.416524	0.974574	0.20027
miRNA-circRNA	hsa-miR-125b-2-3p	circRELL1(4,6)	hsa-miR-125b-2-3p_circRELL1(4,6)	Yes	Yes	Yes	No	Yes	0.331737	0.165517	-0.0031075	0.305569	0.325613	8.79174e-08	0.390853	0.976157	0.106966	0.00128239	3.9122e-06	0.847901	0.994112	0.745936	0.0477258
miRNA-circRNA	hsa-miR-6746-5p	circEPB41L2(2,4)	hsa-miR-6746-5p_circEPB41L2(2,4)	Yes	Yes	No	Yes	No	-0.255508	-0.0474309	-0.0479524	-0.368358	-0.207663	4.67733e-05	0.806979	0.644469	0.049279	0.0434531	0.000780689	0.963017	0.897554	0.660245	0.331872
miRNA-circRNA	hsa-miR-6753-5p	circEPB41L2(2,4)	hsa-miR-6753-5p_circEPB41L2(2,4)	No	No	No	Yes	No	-0.089364	-0.108664	-0.0851101	-0.0391017	-0.140626	0.160615	0.574728	0.412183	0.840399	0.174061	0.359038	0.912098	0.794487	0.989776	0.588495
miRNA-circRNA	hsa-miR-6775-5p	circEPB41L2(2,4)	hsa-miR-6775-5p_circEPB41L2(2,4)	Yes	Yes	No	Yes	No	-0.25358	-0.186898	-0.0739218	-0.0278471	-0.308173	5.35807e-05	0.331652	0.476504	0.88598	0.00237964	0.000873144	0.821104	0.824146	0.995226	0.0716233
miRNA-circRNA	hsa-miR-6779-5p	circEPB41L2(2,4)	hsa-miR-6779-5p_circEPB41L2(2,4)	No	No	No	Yes	No	-0.101488	-0.240794	-0.0856306	-0.025066	-0.0633271	0.110874	0.208287	0.409319	0.897305	0.542075	0.285104	0.762084	0.792732	0.995226	0.852433
miRNA-circRNA	hsa-miR-6788-5p	circEPB41L2(2,4)	hsa-miR-6788-5p_circEPB41L2(2,4)	Yes	No	No	Yes	No	-0.206934	-0.14746	-0.25787	-0.293736	-0.105276	0.00104587	0.445253	0.0116374	0.121964	0.309941	0.0095851	0.880864	0.149067	0.764253	0.715753
miRNA-circRNA	hsa-miR-6800-5p	circEPB41L2(2,4)	hsa-miR-6800-5p_circEPB41L2(2,4)	No	No	No	Yes	No	-0.161611	-0.282673	-0.162704	-0.012085	-0.112973	0.0108039	0.137338	0.115172	0.950388	0.275695	0.0582219	0.696988	0.510804	0.996608	0.688052
miRNA-circRNA	hsa-miR-6809-5p	circEPB41L2(2,4)	hsa-miR-6809-5p_circEPB41L2(2,4)	No	No	No	Yes	No	0.0633173	0.0432679	0.0694331	0.00906374	0.101782	0.32067	0.823645	0.503752	0.962781	0.326362	0.546622	0.966146	0.828403	0.998016	0.726786
miRNA-circRNA	hsa-miR-6856-5p	circEPB41L2(2,4)	hsa-miR-6856-5p_circEPB41L2(2,4)	Yes	No	No	Yes	No	-0.23745	-0.163951	-0.12322	-0.0974846	-0.20691	0.000160265	0.395414	0.234186	0.614908	0.0442373	0.00216786	0.851958	0.663448	0.948184	0.335157
miRNA-circRNA	hsa-miR-6890-5p	circEPB41L2(2,4)	hsa-miR-6890-5p_circEPB41L2(2,4)	No	No	No	Yes	No	-0.134035	-0.123183	-0.161641	-0.140537	-0.159739	0.0348881	0.524377	0.117598	0.467135	0.122037	0.133754	0.90288	0.514007	0.92434	0.524623
miRNA-circRNA	hsa-miR-711	circEPB41L2(2,4)	hsa-miR-711_circEPB41L2(2,4)	No	No	No	Yes	No	-0.148197	-0.270732	-0.0175862	-0.155594	-0.225122	0.0195473	0.155463	0.865676	0.42026	0.0282778	0.0912429	0.709134	0.966214	0.908119	0.265792
miRNA-circRNA	hsa-miR-8053	circEPB41L2(2,4)	hsa-miR-8053_circEPB41L2(2,4)	No	No	No	Yes	No	-0.0933186	-0.224285	-0.0140214	-0.0421845	-0.0533256	0.142824	0.242138	0.892722	0.827995	0.607785	0.335705	0.781768	0.972315	0.988853	0.876662
miRNA-circRNA	hsa-miR-10396a-5p	circATXN1(8)	hsa-miR-10396a-5p_circATXN1(8)	No	No	No	Yes	No	-0.156985	-0.173913	-0.19737	-0.144599	-0.156481	0.013321	0.36692	0.0552178	0.454229	0.129939	0.0687003	0.836642	0.356136	0.919686	0.530043
miRNA-circRNA	hsa-miR-10b-3p	circATXN1(8)	hsa-miR-10b-3p_circATXN1(8)	Yes	No	No	Yes	No	0.201933	0.070936	0.0174272	0.475369	0.102754	0.00138878	0.714619	0.866879	0.00915683	0.321739	0.0121806	0.950295	0.966214	0.438572	0.721848
miRNA-circRNA	hsa-miR-1183	circATXN1(8)	hsa-miR-1183_circATXN1(8)	No	No	No	Yes	No	-0.162459	-0.20207	-0.128979	-0.278026	-0.262603	0.0103912	0.293163	0.212874	0.144201	0.0101422	0.056724	0.803222	0.642448	0.771295	0.156536
miRNA-circRNA	hsa-miR-12115	circATXN1(8)	hsa-miR-12115_circATXN1(8)	No	No	No	Yes	No	-0.101905	-0.0586207	-0.155691	-0.165742	-0.157804	0.109405	0.762609	0.131912	0.390201	0.126685	0.283052	0.957696	0.529121	0.903445	0.525684
miRNA-circRNA	hsa-miR-1225-5p	circATXN1(8)	hsa-miR-1225-5p_circATXN1(8)	No	No	No	Yes	No	-0.060806	-0.183294	-0.0689133	-0.00929385	-0.120942	0.340277	0.341225	0.506959	0.961837	0.243017	0.565213	0.823245	0.830309	0.997702	0.660354
miRNA-circRNA	hsa-miR-1248	circATXN1(8)	hsa-miR-1248_circATXN1(8)	No	No	No	Yes	No	0.108981	0.134975	0.00524916	0.498522	0.139507	0.0867742	0.485117	0.959735	0.00591431	0.177547	0.245148	0.898722	0.989996	0.370182	0.592524
miRNA-circRNA	hsa-miR-1253	circATXN1(8)	hsa-miR-1253_circATXN1(8)	Yes	No	No	Yes	No	-0.193419	-0.104939	-0.135768	-0.146798	-0.208659	0.00221686	0.587987	0.189565	0.447321	0.0424347	0.0174935	0.91589	0.613316	0.916783	0.328638
miRNA-circRNA	hsa-miR-125a-3p	circATXN1(8)	hsa-miR-125a-3p_circATXN1(8)	Yes	Yes	No	Yes	No	0.253654	0.044335	0.180985	0.289163	0.333928	5.33022e-05	0.819365	0.0792252	0.128158	0.000942631	0.000871183	0.965775	0.425343	0.769155	0.0402481
miRNA-circRNA	hsa-miR-125b-2-3p	circATXN1(8)	hsa-miR-125b-2-3p_circATXN1(8)	Yes	No	No	Yes	No	0.242607	0.319212	0.147592	0.480788	0.172164	0.000113807	0.0914347	0.153482	0.00828811	0.0952523	0.00164504	0.644843	0.566151	0.418816	0.47078
miRNA-circRNA	hsa-miR-1283	circATXN1(8)	hsa-miR-1283_circATXN1(8)	Yes	No	No	Yes	No	-0.205238	-0.192611	-0.0888511	-0.3	-0.192088	0.0011523	0.316813	0.391863	0.113843	0.0622003	0.0104047	0.816417	0.785437	0.762631	0.39112
miRNA-circRNA	miR-29b-2-5p	circRBM23(2,3)	hsa-miR-29b-2-5p_circRBM23(2,3)	Yes	Yes	No	Yes	Yes	0.331718	0.220798	0.361018	0.00640394	0.318155	8.80743e-08	0.249729	0.000325386	0.973699	0.00167796	3.9122e-06	0.7882	0.0147501	0.998068	0.0587079
miRNA-circRNA	hsa-miR-135a-3p	circATXN1(8)	hsa-miR-135a-3p_circATXN1(8)	Yes	No	No	Yes	No	0.174611	0.158092	0.0811505	0.162971	0.19114	0.00583169	0.412746	0.434346	0.398285	0.0635274	0.0366677	0.863756	0.80335	0.903445	0.395378
miRNA-circRNA	hsa-miR-139-3p	circATXN1(8)	hsa-miR-139-3p_circATXN1(8)	Yes	Yes	No	Yes	No	0.298147	0.358128	0.28897	0.287192	0.26207	1.74706e-06	0.0564476	0.00450995	0.130897	0.0103017	5.09572e-05	0.578983	0.086856	0.769155	0.157616
miRNA-circRNA	hsa-miR-215-3p	circZNF91(4)	hsa-miR-215-3p_circZNF91(4)	Yes	Yes	No	No	Yes	0.329908	0.248276	0.36092	-0.255172	0.33106	1.04455e-07	0.194067	0.00032671	0.181568	0.00104924	4.56616e-06	0.750648	0.0147501	0.816622	0.0416835
miRNA-circRNA	hsa-miR-143-3p	circATXN1(8)	hsa-miR-143-3p_circATXN1(8)	Yes	No	No	Yes	No	0.230667	0.411823	0.195045	0.349754	0.155955	0.000248579	0.0264369	0.0582079	0.0629047	0.131252	0.0030768	0.482168	0.363915	0.671256	0.530043
miRNA-circRNA	hsa-miR-143-5p	circATXN1(8)	hsa-miR-143-5p_circATXN1(8)	No	No	No	Yes	No	0.147652	0.0586207	0.175392	0.206404	0.0194296	0.0200052	0.762609	0.0891152	0.282712	0.85175	0.0924616	0.957696	0.450318	0.858473	0.962082
miRNA-circRNA	hsa-miR-15b-3p	circATXN1(8)	hsa-miR-15b-3p_circATXN1(8)	No	No	No	Yes	No	-0.105106	-0.46798	-0.0392777	-0.286207	-0.1099	0.0986502	0.0104639	0.705498	0.132282	0.289049	0.264602	0.378122	0.920805	0.769155	0.701804
miRNA-circRNA	hsa-miR-17-3p	circATXN1(8)	hsa-miR-17-3p_circATXN1(8)	Yes	No	No	Yes	No	-0.247422	-0.370443	-0.268996	-0.351724	-0.157278	8.21223e-05	0.04791	0.00839114	0.061336	0.127971	0.00124953	0.551062	0.125251	0.671256	0.528851
miRNA-circRNA	hsa-miR-1914-3p	circATXN1(8)	hsa-miR-1914-3p_circATXN1(8)	No	No	No	Yes	No	-0.160801	-0.0702847	-0.080493	-0.270037	-0.225861	0.0112119	0.717132	0.43809	0.15657	0.0277505	0.0596094	0.950305	0.805408	0.780879	0.263989
miRNA-circRNA	hsa-miR-197-3p	circATXN1(8)	hsa-miR-197-3p_circATXN1(8)	Yes	No	No	Yes	No	0.17258	0.046798	0.198754	0.16601	0.142432	0.00643932	0.809507	0.0534977	0.389425	0.16854	0.0395846	0.963017	0.353146	0.903445	0.582748
miRNA-circRNA	hsa-miR-197-5p	circATXN1(8)	hsa-miR-197-5p_circATXN1(8)	No	No	No	Yes	No	-0.011759	-0.212315	-0.0635787	-0.0608749	-0.0391096	0.853816	0.268845	0.540469	0.753755	0.706701	0.923409	0.796076	0.847204	0.974574	0.913305
miRNA-circRNA	hsa-miR-205-3p	circATXN1(8)	hsa-miR-205-3p_circATXN1(8)	No	No	No	Yes	No	-0.0836774	-0.18667	-0.177815	-0.172732	-0.0780086	0.189048	0.332251	0.0847163	0.370233	0.452403	0.397737	0.821104	0.438426	0.903445	0.809277
miRNA-circRNA	hsa-miR-212-5p	circATXN1(8)	hsa-miR-212-5p_circATXN1(8)	Yes	No	No	Yes	No	0.238033	0.358621	0.207041	0.00492611	0.27389	0.000154235	0.0560847	0.0441	0.979767	0.00723628	0.00213449	0.57741	0.31849	0.998068	0.129407
miRNA-circRNA	hsa-miR-2392	circATXN1(8)	hsa-miR-2392_circATXN1(8)	No	No	No	Yes	No	0.0157817	0.166502	0.128863	0.0216749	0.0987087	0.804683	0.387999	0.213288	0.91114	0.341258	0.897933	0.847172	0.642448	0.996072	0.734811
miRNA-circRNA	hsa-miR-2467-3p	circATXN1(8)	hsa-miR-2467-3p_circATXN1(8)	No	No	No	Yes	No	-0.0491514	-0.0700068	-0.0942822	-0.175803	-0.0385385	0.440949	0.718205	0.36345	0.361654	0.710793	0.655002	0.950305	0.773356	0.903445	0.915951
miRNA-circRNA	hsa-miR-29a-5p	circATXN1(8)	hsa-miR-29a-5p_circATXN1(8)	Yes	No	No	Yes	No	-0.185827	-0.418227	-0.0437744	-0.318019	-0.0829749	0.00331146	0.0239601	0.673599	0.0927196	0.424051	0.0236877	0.466332	0.906692	0.730388	0.794176
miRNA-circRNA	hsa-miR-3138	circATXN1(8)	hsa-miR-3138_circATXN1(8)	Yes	No	No	Yes	No	-0.250685	-0.220224	-0.21545	-0.0709709	-0.250444	6.55828e-05	0.250994	0.0360079	0.714484	0.0143707	0.00103504	0.788371	0.283876	0.973324	0.19496
miRNA-circRNA	hsa-miR-3187-3p	circATXN1(8)	hsa-miR-3187-3p_circATXN1(8)	No	No	No	Yes	No	-0.0971572	-0.182154	-0.0698518	-0.449372	-0.142182	0.127031	0.344288	0.501176	0.0144636	0.169298	0.31145	0.824051	0.827823	0.514699	0.58324
miRNA-circRNA	hsa-miR-339-5p	circATXN1(8)	hsa-miR-339-5p_circATXN1(8)	Yes	Yes	No	Yes	No	-0.278459	-0.477833	-0.181495	-0.459606	-0.324143	8.53205e-06	0.00875291	0.0783695	0.0121308	0.00135287	0.000191993	0.36753	0.423195	0.496218	0.0493483
miRNA-circRNA	hsa-miR-3916	circATXN1(8)	hsa-miR-3916_circATXN1(8)	No	No	No	Yes	No	-0.145853	-0.210345	-0.0703387	-0.176355	-0.199819	0.021585	0.273418	0.49819	0.360126	0.0522045	0.0965803	0.800383	0.827823	0.903445	0.366427
miRNA-circRNA	hsa-miR-4699-5p	circATXN1(8)	hsa-miR-4699-5p_circATXN1(8)	No	No	No	Yes	No	-0.113931	-0.101845	-0.252436	-0.116441	-0.136049	0.0733008	0.5991	0.0135879	0.547491	0.18864	0.219544	0.922129	0.164488	0.939742	0.603296
miRNA-circRNA	hsa-miR-4723-5p	circATXN1(8)	hsa-miR-4723-5p_circATXN1(8)	No	No	No	Yes	No	-0.0443382	-0.220277	-0.042512	-0.138016	-0.0764545	0.487022	0.250878	0.682499	0.475245	0.461488	0.687326	0.788371	0.911266	0.92779	0.81392
miRNA-circRNA	hsa-miR-4739	circATXN1(8)	hsa-miR-4739_circATXN1(8)	No	No	No	Yes	No	-0.0925807	-0.217241	-0.0791657	-0.0401527	-0.104666	0.146024	0.257632	0.445705	0.836165	0.312771	0.339081	0.789528	0.808877	0.989776	0.717789
miRNA-circRNA	hsa-miR-492	circATXN1(8)	hsa-miR-492_circATXN1(8)	No	No	No	Yes	No	-0.0993232	-0.226601	-0.0718048	-0.0110851	-0.143872	0.118736	0.237182	0.489254	0.954489	0.164234	0.297949	0.776894	0.826786	0.996608	0.576547
miRNA-circRNA	hsa-miR-509-5p	circATXN1(8)	hsa-miR-509-5p_circATXN1(8)	Yes	No	No	Yes	No	-0.240015	-0.323145	-0.168313	-0.317398	-0.199588	0.0001353	0.0872913	0.103007	0.093395	0.0524828	0.00190597	0.62997	0.487837	0.730388	0.367313
miRNA-circRNA	hsa-miR-5093	circATXN1(8)	hsa-miR-5093_circATXN1(8)	No	No	No	Yes	No	-0.131081	-0.328366	-0.0292222	-0.0418926	-0.203054	0.0391365	0.082015	0.778624	0.829168	0.0484345	0.14575	0.623088	0.947016	0.988853	0.349417
miRNA-circRNA	hsa-miR-6081	circATXN1(8)	hsa-miR-6081_circATXN1(8)	No	No	No	Yes	No	-0.128125	-0.137404	-0.252499	-0.100587	-0.177932	0.0438169	0.477222	0.0135637	0.603641	0.0845082	0.156818	0.894669	0.164488	0.947349	0.447412
miRNA-circRNA	hsa-miR-646	circATXN1(8)	hsa-miR-646_circATXN1(8)	No	No	No	Yes	No	-0.14575	-0.141379	-0.139732	-0.180788	-0.0927947	0.0216784	0.464445	0.176843	0.34798	0.371103	0.0968406	0.889715	0.593517	0.903445	0.753511
miRNA-circRNA	hsa-miR-6737-5p	circATXN1(8)	hsa-miR-6737-5p_circATXN1(8)	No	No	No	Yes	No	-0.0458068	-0.0676351	-0.0742091	-0.069184	-0.0773625	0.472696	0.727386	0.474787	0.721386	0.456168	0.676086	0.95285	0.824146	0.974574	0.810777
miRNA-circRNA	hsa-miR-6741-5p	circATXN1(8)	hsa-miR-6741-5p_circATXN1(8)	No	No	No	Yes	No	-0.10427	-0.341421	-0.117426	-0.151888	-0.0250871	0.101378	0.0698869	0.257087	0.431551	0.809308	0.269362	0.605564	0.683737	0.913639	0.953104
miRNA-circRNA	hsa-miR-6752-5p	circATXN1(8)	hsa-miR-6752-5p_circATXN1(8)	No	No	No	Yes	No	-0.0789736	-0.314165	-0.00549883	-0.200634	-0.0446957	0.215223	0.0969675	0.957822	0.296681	0.667132	0.429511	0.658435	0.989693	0.862369	0.898372
miRNA-circRNA	hsa-miR-6763-5p	circATXN1(8)	hsa-miR-6763-5p_circATXN1(8)	No	No	No	Yes	No	-0.0938322	-0.0361166	-0.0790136	-0.292893	-0.139724	0.140628	0.852446	0.446582	0.123089	0.176865	0.332587	0.972201	0.809669	0.768677	0.591247
miRNA-circRNA	hsa-miR-6878-5p	circATXN1(8)	hsa-miR-6878-5p_circATXN1(8)	No	No	No	Yes	No	-0.115179	-0.17102	-0.0129968	-0.124892	-0.129668	0.0701856	0.375067	0.900519	0.518593	0.21042	0.21394	0.840266	0.9758	0.934087	0.627405
miRNA-circRNA	hsa-miR-766-5p	circATXN1(8)	hsa-miR-766-5p_circATXN1(8)	No	No	No	Yes	No	0.118373	0.0541872	0.198259	0.0475428	0.155716	0.0627049	0.78011	0.0541074	0.806532	0.13185	0.199525	0.958261	0.353509	0.986017	0.530043
miRNA-circRNA	hsa-miR-936	circATXN1(8)	hsa-miR-936_circATXN1(8)	No	No	No	Yes	No	-0.14899	-0.156158	-0.0976258	-0.0830254	-0.17452	0.0188965	0.418558	0.346606	0.668521	0.0907413	0.0891878	0.867351	0.762985	0.96427	0.464501
miRNA-circRNA	hsa-miR-939-5p	circATXN1(8)	hsa-miR-939-5p_circATXN1(8)	Yes	No	No	Yes	No	-0.175402	-0.119212	-0.158735	-0.0802956	-0.207349	0.00560943	0.537935	0.124433	0.678834	0.0437787	0.0355544	0.904889	0.520407	0.966721	0.333518
miRNA-circRNA	hsa-miR-1248	circPCMTD1(3)	hsa-miR-1248_circPCMTD1(3)	Yes	Yes	No	Yes	No	-0.257386	-0.233498	-0.236688	-0.374877	-0.104759	4.09311e-05	0.222825	0.0209254	0.0451001	0.312336	0.000704526	0.770518	0.209178	0.657173	0.717789
miRNA-circRNA	hsa-miR-1253	circPCMTD1(3)	hsa-miR-1253_circPCMTD1(3)	No	No	No	Yes	No	0.0299948	0.342407	0.0817365	0.233498	0.0039194	0.638299	0.0690313	0.431024	0.222825	0.96993	0.794592	0.603849	0.80208	0.829271	0.994359
miRNA-circRNA	miR-143-5p	circRBM23(2,3)	hsa-miR-143-5p_circRBM23(2,3)	Yes	Yes	No	Yes	Yes	0.328248	0.150813	0.37142	0.0453202	0.264979	1.22018e-07	0.434854	0.000210797	0.815419	0.00945708	5.25057e-06	0.875571	0.0110578	0.986994	0.149942
miRNA-circRNA	miR-143-3p	circRBM23(2,3)	hsa-miR-143-3p_circRBM23(2,3)	Yes	Yes	No	Yes	Yes	0.328151	0.077378	0.270764	0.172414	0.187683	1.23125e-07	0.68992	0.00795647	0.37113	0.0685591	5.25715e-06	0.945023	0.121734	0.903445	0.405953
miRNA-circRNA	hsa-miR-147a	circPCMTD1(3)	hsa-miR-147a_circPCMTD1(3)	Yes	No	No	Yes	No	-0.217561	-0.202242	-0.344559	-0.385714	-0.158889	0.000560029	0.292745	0.000627998	0.0387808	0.124063	0.0058751	0.803069	0.0235307	0.63832	0.524623
miRNA-circRNA	miR-342-3p	circZNF609(2)	hsa-miR-342-3p_circZNF609(2)	Yes	Yes	No	Yes	Yes	0.325939	0.0694581	0.0795493	0.136946	0.403219	1.51233e-07	0.720326	0.443497	0.478706	5.0896e-05	6.21636e-06	0.951038	0.808438	0.928499	0.00778709
miRNA-circRNA	miR-6511a-3p	circZNF609(2)	hsa-miR-6511a-3p_circZNF609(2)	Yes	Yes	No	Yes	Yes	0.325464	0.128571	0.401498	0.445813	0.11654	1.58013e-07	0.506249	5.51737e-05	0.0153575	0.260722	6.39953e-06	0.902412	0.00428024	0.530164	0.67728
miRNA-circRNA	hsa-miR-203a-5p	circPCMTD1(3)	hsa-miR-203a-5p_circPCMTD1(3)	Yes	No	No	Yes	No	-0.175346	-0.139953	-0.262584	-0.020197	-0.149705	0.00562496	0.469008	0.0101479	0.917177	0.147618	0.0356118	0.892131	0.138697	0.996072	0.55626
miRNA-circRNA	miR-6511a-3p	circEPB41L2(2,4)	hsa-miR-6511a-3p_circEPB41L2(2,4)	Yes	Yes	No	Yes	Yes	0.323362	0.11605	0.266631	0.252982	0.198243	1.91756e-07	0.548847	0.00900524	0.185475	0.0541275	7.65358e-06	0.906549	0.130529	0.816826	0.371276
miRNA-circRNA	hsa-miR-2392	circPCMTD1(3)	hsa-miR-2392_circPCMTD1(3)	Yes	No	No	Yes	No	-0.204416	-0.291133	-0.143743	-0.306404	-0.219877	0.00120736	0.125462	0.164615	0.105962	0.0322742	0.0107918	0.686241	0.579362	0.745523	0.284669
miRNA-circRNA	hsa-miR-2467-3p	circPCMTD1(3)	hsa-miR-2467-3p_circPCMTD1(3)	Yes	No	No	Yes	No	-0.192938	-0.0539275	-0.0555933	-0.163457	-0.239553	0.00227494	0.781138	0.592583	0.396859	0.0193811	0.0177987	0.958883	0.871092	0.903445	0.219201
miRNA-circRNA	hsa-miR-26b-3p	circPCMTD1(3)	hsa-miR-26b-3p_circPCMTD1(3)	No	No	No	Yes	No	0.135214	0.0817734	0.172713	0.0128079	0.0162514	0.0333054	0.673244	0.0941873	0.947425	0.875787	0.129919	0.944045	0.462786	0.996608	0.966573
miRNA-circRNA	hsa-miR-29b-2-5p	circPCMTD1(3)	hsa-miR-29b-2-5p_circPCMTD1(3)	Yes	No	No	Yes	No	0.213672	0.403941	0.229633	0.0152709	0.136702	0.000706311	0.0297676	0.0251844	0.937332	0.186508	0.00699705	0.501659	0.230574	0.99655	0.602868
miRNA-circRNA	hsa-miR-3059-5p	circPCMTD1(3)	hsa-miR-3059-5p_circPCMTD1(3)	No	No	No	Yes	No	0.115434	0.139409	0.184135	0.044005	0.0472328	0.0695642	0.470755	0.0740555	0.820688	0.649449	0.212512	0.892131	0.41362	0.987939	0.891884
miRNA-circRNA	hsa-miR-3138	circPCMTD1(3)	hsa-miR-3138_circPCMTD1(3)	No	No	No	Yes	No	-0.100838	-0.0583816	-0.0442733	-0.0763923	-0.0609545	0.113189	0.76355	0.670094	0.69368	0.557343	0.289034	0.957729	0.904808	0.969897	0.857759
miRNA-circRNA	hsa-miR-338-3p	circPCMTD1(3)	hsa-miR-338-3p_circPCMTD1(3)	Yes	No	No	Yes	No	0.209515	0.221182	0.0204508	0.137438	0.234616	0.000901167	0.248886	0.844053	0.477111	0.0221068	0.00842721	0.787383	0.963841	0.92794	0.235153
miRNA-circRNA	hsa-miR-3916	circPCMTD1(3)	hsa-miR-3916_circPCMTD1(3)	No	No	No	Yes	No	0.0528779	0.117734	0.142063	0.0586207	0.0400339	0.40705	0.543022	0.169657	0.762609	0.700096	0.625567	0.904982	0.58532	0.974574	0.911509
miRNA-circRNA	hsa-miR-4502	circPCMTD1(3)	hsa-miR-4502_circPCMTD1(3)	No	No	No	Yes	No	-0.112719	-0.0588742	-0.0445726	-0.106548	-0.021435	0.0764317	0.761612	0.667994	0.582243	0.83665	0.225488	0.957696	0.904808	0.943233	0.958178
miRNA-circRNA	hsa-miR-4646-5p	circPCMTD1(3)	hsa-miR-4646-5p_circPCMTD1(3)	No	No	Yes	Yes	No	-0.0910718	-0.16754	-0.133456	-0.0113792	-0.0772801	0.152738	0.385007	0.197286	0.953283	0.456649	0.348645	0.844862	0.621263	0.996608	0.810777
miRNA-circRNA	hsa-miR-4727-3p	circPCMTD1(3)	hsa-miR-4727-3p_circPCMTD1(3)	No	No	No	Yes	No	-0.0637031	-0.184671	-0.14433	-0.0593824	-0.078672	0.317725	0.337547	0.16288	0.759614	0.448556	0.543656	0.82227	0.576457	0.974574	0.809252
miRNA-circRNA	hsa-miR-492	circPCMTD1(3)	hsa-miR-492_circPCMTD1(3)	Yes	No	No	Yes	No	-0.17573	-0.189655	-0.063412	-0.066018	-0.0601182	0.00551946	0.324437	0.541533	0.733668	0.562774	0.0351053	0.821104	0.847223	0.974574	0.860012
miRNA-circRNA	miR-140-5p	circRBM23(2,3)	hsa-miR-140-5p_circRBM23(2,3)	Yes	Yes	No	Yes	Yes	0.322602	0.326269	0.0642856	0.163054	0.186996	2.05584e-07	0.0841038	0.535966	0.39804	0.0695963	8.14647e-06	0.625198	0.845145	0.903445	0.40746
miRNA-circRNA	hsa-miR-6529-5p	circPCMTD1(3)	hsa-miR-6529-5p_circPCMTD1(3)	No	No	No	Yes	No	-0.0475901	-0.215359	-0.0027688	-0.113703	-0.0574863	0.455615	0.26188	0.978755	0.55701	0.580026	0.665373	0.789528	0.995013	0.939742	0.867248
miRNA-circRNA	hsa-miR-6800-5p	circPCMTD1(3)	hsa-miR-6800-5p_circPCMTD1(3)	No	No	No	Yes	No	-0.0877628	-0.225186	-0.0849356	-0.0950107	-0.0382332	0.168275	0.240202	0.413145	0.623954	0.712984	0.369708	0.780551	0.794487	0.951373	0.91704
miRNA-circRNA	hsa-miR-6809-5p	circPCMTD1(3)	hsa-miR-6809-5p_circPCMTD1(3)	Yes	No	No	Yes	No	0.188072	0.12105	0.249201	0.255529	0.208332	0.00294541	0.531639	0.014879	0.180938	0.0427676	0.0216546	0.903169	0.173801	0.816622	0.328638
miRNA-circRNA	hsa-miR-6833-5p	circPCMTD1(3)	hsa-miR-6833-5p_circPCMTD1(3)	No	No	No	Yes	No	-0.0647344	-0.0933351	-0.000170972	-0.139629	-0.0973172	0.309937	0.630112	0.998688	0.470047	0.34814	0.534954	0.927578	0.998924	0.927037	0.738785
miRNA-circRNA	hsa-miR-6840-3p	circPCMTD1(3)	hsa-miR-6840-3p_circPCMTD1(3)	No	No	No	Yes	No	-0.0770508	-0.023638	-0.0233618	-0.100175	-0.0847058	0.226638	0.903127	0.822198	0.605131	0.414415	0.443577	0.981473	0.960291	0.947349	0.789165
miRNA-circRNA	miR-140-5p	circN4BP2L2(3,6)	hsa-miR-140-5p_circN4BP2L2(3,6)	Yes	Yes	No	Yes	Yes	0.321817	0.230049	0.234966	0.347291	0.221074	2.2087e-07	0.229928	0.0219033	0.0649095	0.0313222	8.68964e-06	0.775533	0.216985	0.677124	0.278262
miRNA-circRNA	miR-129-5p	circATXN1(8)	hsa-miR-129-5p_circATXN1(8)	Yes	Yes	No	Yes	Yes	0.320557	0.452709	0.259141	0.385222	0.292395	2.47697e-07	0.013665	0.0112182	0.0390518	0.00403631	9.67599e-06	0.406678	0.144849	0.63832	0.0948683
miRNA-circRNA	hsa-miR-7847-3p	circPCMTD1(3)	hsa-miR-7847-3p_circPCMTD1(3)	No	No	No	Yes	No	-0.113698	-0.133498	-0.0812415	-0.123414	-0.115034	0.0738923	0.489953	0.433829	0.523593	0.266975	0.220715	0.89952	0.803203	0.934249	0.682115
miRNA-circRNA	hsa-miR-8073	circPCMTD1(3)	hsa-miR-8073_circPCMTD1(3)	No	No	No	Yes	No	-0.0163508	0.0495807	0.0922608	0.00320592	0.105527	0.79779	0.798404	0.373873	0.986832	0.308782	0.893862	0.960869	0.776066	0.998279	0.714729
miRNA-circRNA	hsa-miR-885-3p	circPCMTD1(3)	hsa-miR-885-3p_circPCMTD1(3)	No	No	No	Yes	No	-0.0464729	-0.0466339	-0.162998	-0.17902	-0.021945	0.466276	0.810163	0.114507	0.352794	0.832819	0.672316	0.963381	0.510623	0.903445	0.957737
miRNA-circRNA	hsa-miR-12115	circLPAR1(2,3)	hsa-miR-12115_circLPAR1(2,3)	No	No	No	Yes	No	-0.128911	-0.289691	-0.0921509	-0.29695	-0.0215375	0.0425285	0.127431	0.374446	0.117745	0.83588	0.154009	0.689068	0.776066	0.764253	0.957843
miRNA-circRNA	hsa-miR-1248	circLPAR1(2,3)	hsa-miR-1248_circLPAR1(2,3)	No	No	No	Yes	No	-0.0889884	-0.239438	-0.0633095	-0.143527	-0.013043	0.162388	0.210938	0.542188	0.457618	0.900167	0.361242	0.763074	0.847405	0.920606	0.970848
miRNA-circRNA	hsa-miR-1255a	circLPAR1(2,3)	hsa-miR-1255a_circLPAR1(2,3)	Yes	No	No	Yes	No	-0.183766	-0.0421234	-0.0850273	-0.339088	-0.200241	0.00368308	0.82824	0.41264	0.0719459	0.0516996	0.0257115	0.966874	0.794487	0.701349	0.366407
miRNA-circRNA	miR-29b-2-5p	circUBXN7(3,5)	hsa-miR-29b-2-5p_circUBXN7(3,5)	Yes	Yes	No	Yes	Yes	0.319798	0.286207	0.41327	0.0714286	0.204395	2.65357e-07	0.132282	3.14931e-05	0.71272	0.0469385	1.02928e-05	0.690986	0.00304323	0.972902	0.344046
miRNA-circRNA	hsa-miR-1323	circLPAR1(2,3)	hsa-miR-1323_circLPAR1(2,3)	No	No	No	Yes	No	-0.12461	-0.0744852	-0.147527	-0.0939738	-0.0425606	0.0499843	0.700975	0.153667	0.627762	0.682155	0.171215	0.945911	0.566151	0.951751	0.905158
miRNA-circRNA	hsa-miR-1343-5p	circLPAR1(2,3)	hsa-miR-1343-5p_circLPAR1(2,3)	Yes	No	No	Yes	No	-0.210972	-0.349637	-0.0659716	-0.152346	-0.12284	0.000827828	0.062999	0.525303	0.430147	0.235643	0.00788871	0.594175	0.840246	0.913639	0.654328
[truncated: 28,518 more rows]

## Sheet: D_DESeq2_analysis_miRNAs
ID	log2FC	p-value	adjusted p-value
hsa-let-7a-2-3p	-0.413639	0.0251056	0.0774462
hsa-let-7a-3p	0.011489	0.918802	0.960502
hsa-let-7a-5p	-0.4318	9.62e-06	8.35e-05
[truncated: 3,521 more rows]

## Sheet: E_Enrichment_results
GS	loss	gene.tested	coef	std.err	t.value	p.value	adj.p.val	Target_Gene	Library
[truncated: 50 more rows]

[truncated: 2 more sheets: F_miRNA_target_interactions, G_CircNet_and_riboCirc_ORF_pred]
